# Supplementary material for: Development of a Machine Learning Model to Distinguish between Ulcerative Colitis and Crohn’s Disease Using RNA Sequencing Data
Source: Diagnostics (Basel). 2021 Dec 15;11(12):2365. doi: 10.3390/diagnostics11122365 (PMC8700628; doi:10.3390/diagnostics11122365)
Supplement: Supplementary file 1 [file diagnostics-11-02365-s001.zip]

Archive with 5 entries (4 files):
- diagnostics-1460658-supplementary/
- diagnostics-1460658-supplementary/Supplementary Table S2 (DEG, 4 sheets).xlsx
- diagnostics-1460658-supplementary/Supplementary Table S3 (KEGG 8 sheets).xlsx
- diagnostics-1460658-supplementary/Supplementary Table S4 (sPLS-DA genes, 2 sheets).xlsx
- diagnostics-1460658-supplementary/Supplmentary Table S1.pdf
