# Supplementary material for: Development of a Machine Learning Model to Distinguish between Ulcerative Colitis and Crohn’s Disease Using RNA Sequencing Data
Source: Diagnostics (Basel). 2021 Dec 15;11(12):2365. doi: 10.3390/diagnostics11122365 (PMC8700628; doi:10.3390/diagnostics11122365)
Supplement: Supplementary file 1 [file diagnostics-11-02365-s001.zip › diagnostics-1460658-supplementary/Supplementary Table S2 (DEG, 4 sheets).xlsx]

## Sheet: CD(Inflammed vs normal)
Entrez.ID	Symbol	logFC	logCPM	F	PValue	FDR
6317	SERPINB3	7.76896	-0.42072	129.359	4.81e-21	1.49e-19
4317	MMP8	7.73663	-0.132357	266.041	8.12e-33	1.01e-29
4314	MMP3	7.42945	8.12991	212.729	8.29e-29	1.92e-26
4312	MMP1	7.13695	7.95517	201.897	6.46e-28	1.08e-25
7472	WNT2	7.09225	0.940445	224.018	1.04e-29	3.24e-27
3853	KRT6A	6.88946	-1.29543	163.689	1.63e-24	9.83e-23
8710	SERPINB7	6.7653	1.16098	150.374	3.21e-23	1.45e-21
6283	S100A12	6.48206	1.24844	180.353	4.75e-26	4.21e-24
2619	GAS1	6.37001	3.60186	264.312	1.07e-32	1.13e-29
165904	XIRP1	6.31711	1.51397	197.873	1.41e-27	2.11e-25
3624	INHBA	6.27763	5.41839	257.007	3.54e-32	2.87e-29
90226	UCN2	6.25282	0.974099	230.919	3.04e-30	1.29e-27
374897	SBSN	6.21945	-0.888701	176.224	1.12e-25	8.96e-24
3589	IL11	6.21461	2.83582	198.575	1.23e-27	1.87e-25
7130	TNFAIP6	6.16534	3.20686	231.004	3e-30	1.29e-27
3569	IL6	6.12846	3.20642	180.976	4.18e-26	3.82e-24
6318	SERPINB4	6.08783	-1.37936	102.421	5.68e-18	1.1e-16
8843	HCAR3	6.02206	2.61217	176.721	1.01e-25	8.29e-24
5653	KLK6	6.01223	-1.07406	112.509	3.66e-19	8.34e-18
366	AQP9	5.9864	4.3996	167.085	7.81e-25	5.11e-23
1437	CSF2	5.93319	0.202672	201.463	7.03e-28	1.16e-25
5008	OSM	5.90151	3.39035	211.731	9.98e-29	2.22e-26
3577	CXCR1	5.85739	3.72751	160.079	3.61e-24	1.98e-22
60675	PROK2	5.82213	1.98593	184.855	1.89e-26	1.87e-24
7477	WNT7B	5.74098	-1.4764	178.135	7.52e-26	6.4e-24
6279	S100A8	5.71275	4.63515	204.537	3.89e-28	7.09e-26
3553	IL1B	5.66144	7.24044	208.475	1.84e-28	3.89e-26
3576	CXCL8	5.66125	5.79592	150.487	3.13e-23	1.42e-21
3772	KCNJ15	5.65623	3.83925	180.501	4.6e-26	4.12e-24
7058	THBS2	5.56458	4.77526	259.774	2.25e-32	1.98e-29
54210	TREM1	5.55723	3.88381	154.19	1.35e-23	6.66e-22
4322	MMP13	5.54792	3.88777	225.459	8.06e-30	2.7e-27
2191	FAP	5.5445	3.37321	311.844	7.61e-36	8.04e-32
2215	FCGR3B	5.54214	5.1852	169.195	4.96e-25	3.46e-23
4316	MMP7	5.49198	2.99181	156.088	8.79e-24	4.46e-22
2358	FPR2	5.46794	3.49598	160.227	3.5e-24	1.93e-22
51050	PI15	5.46227	5.21146	161.13	2.86e-24	1.62e-22
1440	CSF3	5.45734	3.29596	172.435	2.49e-25	1.86e-23
6664	SOX11	5.42112	-1.2616	169.221	4.93e-25	3.45e-23
23601	CLEC5A	5.41572	2.11639	205.773	3.08e-28	5.91e-26
4319	MMP10	5.34425	2.71051	186.071	1.47e-26	1.5e-24
3579	CXCR2	5.31777	4.63133	200.18	9.01e-28	1.43e-25
2204	FCAR	5.30932	1.3338	162.252	2.24e-24	1.31e-22
338442	HCAR2	5.28773	2.91942	165.501	1.1e-24	6.98e-23
25975	EGFL6	5.2204	2.38235	217.756	3.27e-29	8.63e-27
5744	PTHLH	5.19439	1.27037	181.234	3.96e-26	3.65e-24
342510	CD300E	5.15111	3.45372	175.611	1.27e-25	1.02e-23
338339	CLEC4D	5.14612	0.749181	152.214	2.11e-23	9.92e-22
6280	S100A9	5.14522	6.06853	186.856	1.26e-26	1.29e-24
5648	MASP1	5.09907	3.80325	205.344	3.34e-28	6.35e-26
6401	SELE	5.09855	4.11759	129.184	5.03e-21	1.55e-19
1116	CHI3L1	5.07361	6.26339	109.744	7.66e-19	1.68e-17
64641	EBF2	5.05711	-0.570435	184.108	2.2e-26	2.14e-24
5396	PRRX1	5.05187	5.03509	259.845	2.22e-32	1.98e-29
6696	SPP1	5.03054	4.24451	199.931	9.45e-28	1.48e-25
84935	MEDAG	5.02044	1.19579	192.872	3.77e-27	4.95e-25
144423	GLT1D1	5.01978	1.66044	161.521	2.63e-24	1.51e-22
1618	DAZL	4.90896	-0.717689	134.936	1.22e-21	4.3e-20
3751	KCND2	4.89903	-1.66435	168.428	5.85e-25	4e-23
285852	TREML4	4.8917	-0.1193	176.951	9.62e-26	7.94e-24
6374	CXCL5	4.87972	6.14565	91.7089	1.2e-16	1.93e-15
3929	LBP	4.8715	-0.134903	124.366	5.84e-20	1.5e-18
1294	COL7A1	4.85335	6.35891	293.656	1.11e-34	3.34e-31
26253	CLEC4E	4.83411	2.24259	131.02	3.19e-21	1.02e-19
122011	CSNK1A1L	4.8224	-1.05091	167.73	6.8e-25	4.53e-23
3872	KRT17	4.81784	0.549822	109.387	8.44e-19	1.83e-17
5798	PTPRN	4.80483	1.09069	169.579	4.57e-25	3.22e-23
6556	SLC11A1	4.7337	3.87969	244.678	2.79e-31	1.64e-28
64220	STRA6	4.68175	1.74131	138.501	5.18e-22	1.93e-20
2357	FPR1	4.67465	4.52345	205.188	3.44e-28	6.48e-26
4142	MAS1	4.67122	-1.60559	134.159	1.48e-21	5.09e-20
5054	SERPINE1	4.63414	4.63176	159.591	4.02e-24	2.19e-22
6362	CCL18	4.59998	5.21504	132.072	2.46e-21	8.06e-20
131578	LRRC15	4.58829	2.85612	161.071	2.9e-24	1.63e-22
7291	TWIST1	4.55742	1.25928	220.882	1.84e-29	5.34e-27
3371	TNC	4.53883	7.77772	192.164	4.34e-27	5.52e-25
93978	CLEC6A	4.53174	0.29685	109.101	9.11e-19	1.97e-17
199675	MCEMP1	4.51857	0.194488	177.776	8.1e-26	6.76e-24
5743	PTGS2	4.4008	5.3646	173.272	2.08e-25	1.58e-23
1441	CSF3R	4.39364	6.20194	187.305	1.15e-26	1.21e-24
3557	IL1RN	4.37535	5.67721	206.046	2.92e-28	5.69e-26
8685	MARCO	4.35842	-0.567578	103.154	4.64e-18	9.08e-17
9945	GFPT2	4.34281	2.95145	237.957	8.86e-31	4.35e-28
1295	COL8A1	4.31066	3.63403	219.818	2.24e-29	6.31e-27
316	AOX1	4.30911	2.92383	230.521	3.27e-30	1.33e-27
50486	G0S2	4.28494	4.56534	188.359	9.29e-27	1.01e-24
56923	NMUR2	4.25537	-0.120543	70.4745	8.3e-14	8.34e-13
115019	SLC26A9	4.21008	-2.28674	120.326	4.72e-20	1.23e-18
8794	TNFRSF10C	4.19076	3.64482	228.725	4.49e-30	1.66e-27
27123	DKK2	4.18245	-1.26626	114.065	2.42e-19	5.69e-18
4778	NFE2	4.16482	1.55026	231.181	2.9e-30	1.29e-27
633	BGN	4.16032	5.9687	299.493	4.63e-35	1.96e-31
9427	ECEL1	4.12274	-0.951188	107.515	1.4e-18	2.96e-17
3598	IL13RA2	4.1169	0.832772	156.645	7.76e-24	4.01e-22
9507	ADAMTS4	4.10638	4.38966	138.557	5.11e-22	1.91e-20
1303	COL12A1	4.09318	7.80354	234.49	1.62e-30	7.79e-28
3036	HAS1	4.0749	-0.325272	133.829	1.6e-21	5.46e-20
9509	ADAMTS2	4.03621	5.04344	305.199	2e-35	1.41e-31
53831	GPR84	4.02557	1.73174	163.218	1.81e-24	1.08e-22
353514	LILRA5	4.01456	2.21391	152.945	1.79e-23	8.48e-22
6372	CXCL6	3.99256	3.74869	129.062	5.18e-21	1.59e-19
23569	PADI4	3.98922	0.68075	224.264	9.99e-30	3.2e-27
5655	KLK10	3.97991	1.56511	87.4943	4.17e-16	6.21e-15
731220	RFX8	3.9788	-0.716703	183.966	2.26e-26	2.19e-24
3852	KRT5	3.97263	-1.1557	104.744	2.99e-18	6.02e-17
8614	STC2	3.95278	1.51105	215.984	4.53e-29	1.11e-26
57214	CEMIP	3.94478	6.21114	248.112	1.56e-31	9.85e-29
2867	FFAR2	3.9422	3.85471	174.052	1.77e-25	1.36e-23
1277	COL1A1	3.92107	9.67978	288.504	2.41e-34	6.37e-31
4586	MUC5AC	3.89558	5.65764	59.8104	2.93e-12	2.28e-11
8581	LY6D	3.88521	-1.62277	57.4333	6.68e-12	4.89e-11
6423	SFRP2	3.88061	1.98407	79.3071	5.03e-15	6.22e-14
28234	SLCO1B3	3.863	-0.546765	50.9327	6.74e-11	4.15e-10
50507	NOX4	3.86068	0.460998	188.949	8.25e-27	9.07e-25
117581	TWIST2	3.85055	2.10336	204.695	3.78e-28	6.94e-26
552	AVPR1A	3.84821	1.42284	251.998	8.12e-32	5.92e-29
4897	NRCAM	3.8295	3.5165	183.341	2.57e-26	2.48e-24
53358	SHC3	3.82449	2.31183	233.884	1.8e-30	8.47e-28
176	ACAN	3.79306	0.925715	167.438	7.24e-25	4.81e-23
200315	APOBEC3A	3.79253	2.56099	123.98	1.86e-20	5.16e-19
133396	IL31RA	3.77995	0.323892	125.711	1.2e-20	3.44e-19
100289462	DEFB4B	3.77546	-1.97443	54.3539	1.97e-11	1.33e-10
3552	IL1A	3.76826	2.50506	206.646	2.6e-28	5.19e-26
131034	CPNE4	3.76226	-0.330307	123.152	2.29e-20	6.25e-19
55118	CRTAC1	3.76052	0.0775652	127.577	7.5e-21	2.23e-19
4693	NDP	3.73008	-1.84157	110.493	6.26e-19	1.39e-17
10630	PDPN	3.72108	4.5034	223.271	1.2e-29	3.56e-27
4210	MEFV	3.71369	3.61399	192.555	4.02e-27	5.16e-25
11027	LILRA2	3.70747	1.45124	198.358	1.28e-27	1.94e-25
81501	DCSTAMP	3.70289	-1.72976	86.9917	4.85e-16	7.09e-15
3854	KRT6B	3.69161	-0.223476	66.0525	3.55e-13	3.22e-12
1591	CYP24A1	3.68731	0.028724	90.8429	1.55e-16	2.44e-15
9586	CREB5	3.66647	3.84565	249.225	1.29e-31	8.81e-29
362	AQP5	3.66151	-1.4066	66.2982	3.27e-13	2.98e-12
5473	PPBP	3.65127	-0.502598	72.9924	3.68e-14	3.92e-13
25884	CHRDL2	3.65095	2.11248	130.597	3.54e-21	1.12e-19
339145	CIBAR2	3.64078	0.460743	162.965	1.91e-24	1.13e-22
1630	DCC	3.64069	3.22165	176.462	1.07e-25	8.6e-24
10563	CXCL13	3.63721	4.76509	46.4529	3.49e-10	1.91e-09
56603	CYP26B1	3.63519	4.05509	137.438	6.69e-22	2.44e-20
5341	PLEK	3.63053	6.58703	210.536	1.25e-28	2.75e-26
25907	TMEM158	3.62546	2.72216	196.159	1.97e-27	2.78e-25
3290	HSD11B1	3.59331	1.13888	178.049	7.65e-26	6.49e-24
6495	SIX1	3.55082	-1.27482	89.6455	2.2e-16	3.4e-15
4332	MNDA	3.5485	4.8642	229.428	3.96e-30	1.5e-27
6999	TDO2	3.53259	3.40451	165.793	1.03e-24	6.59e-23
389136	VGLL3	3.53221	3.20613	252.904	6.98e-32	5.27e-29
56169	GSDMC	3.50335	0.661189	146.51	7.83e-23	3.34e-21
57119	EPPIN	3.50026	-1.61984	75.3248	1.75e-14	1.97e-13
6274	S100A3	3.4737	-0.115537	131.719	2.69e-21	8.72e-20
2219	FCN1	3.47184	3.44233	103.465	4.25e-18	8.37e-17
6507	SLC1A3	3.46544	3.12271	157.152	6.93e-24	3.6e-22
5328	PLAU	3.46171	5.15512	249.782	1.18e-31	8.29e-29
646	BNC1	3.44374	-0.995249	110.586	6.11e-19	1.36e-17
7022	TFAP2C	3.4365	2.05528	230.246	3.43e-30	1.37e-27
3620	IDO1	3.4287	5.23351	77.1513	9.85e-15	1.15e-13
25903	OLFML2B	3.42754	3.70318	325.911	1.04e-36	2.19e-32
6947	TCN1	3.42129	1.68334	132.432	2.26e-21	7.48e-20
6781	STC1	3.41916	3.31425	123.231	2.25e-20	6.14e-19
249	ALPL	3.4057	4.1266	180.828	4.3e-26	3.92e-24
79168	LILRA6	3.40191	1.60233	186.266	1.42e-26	1.45e-24
51305	KCNK9	3.38277	-1.69159	80.8917	3.08e-15	3.97e-14
3764	KCNJ8	3.38185	0.66412	217.173	3.64e-29	9.48e-27
56265	CPXM1	3.37325	3.49993	191.9	4.58e-27	5.75e-25
115362	GBP5	3.36708	7.19451	138.448	5.25e-22	1.96e-20
597	BCL2A1	3.35979	3.91643	160.01	3.67e-24	2.01e-22
8862	APLN	3.35773	0.779822	130.682	3.47e-21	1.1e-19
147111	NOTUM	3.35342	-1.32953	110.383	6.45e-19	1.43e-17
12	SERPINA3	3.34819	3.17649	73.1571	3.49e-14	3.74e-13
255928	SYT14	3.33162	-1.44634	81.3657	2.66e-15	3.46e-14
3627	CXCL10	3.32374	5.02839	67.5398	2.17e-13	2.05e-12
4283	CXCL9	3.32098	6.95319	73.3454	3.29e-14	3.54e-13
1282	COL4A1	3.30578	7.93107	295.579	8.29e-35	2.92e-31
643418	LIPN	3.30255	-1.14078	107.217	1.52e-18	3.19e-17
2919	CXCL1	3.27992	6.33127	132.461	2.24e-21	7.44e-20
9536	PTGES	3.27844	3.25717	212.225	9.1e-29	2.09e-26
285533	RNF175	3.24695	0.642728	173.369	2.04e-25	1.55e-23
114784	CSMD2	3.24677	2.60865	189.142	7.94e-27	8.82e-25
2209	FCGR1A	3.24128	2.56334	131.422	2.89e-21	9.32e-20
81792	ADAMTS12	3.21859	3.58561	267.279	6.66e-33	8.79e-30
54898	ELOVL2	3.21615	0.0919103	145.576	9.73e-23	4.12e-21
253738	EBF3	3.20827	1.19983	193.503	3.33e-27	4.48e-25
2180	ACSL1	3.2041	6.08956	206.017	2.94e-28	5.69e-26
1123	CHN1	3.2	3.3736	248.879	1.37e-31	9.05e-29
2828	GPR4	3.19043	2.30451	202.327	5.95e-28	1.01e-25
4313	MMP2	3.19014	7.67434	265.343	9.09e-33	1.02e-29
94031	HTRA3	3.18446	3.64253	248.017	1.58e-31	9.85e-29
4237	MFAP2	3.17955	2.09193	240.723	5.5e-31	3.05e-28
5004	ORM1	3.17342	-2.03706	69.5337	1.13e-13	1.11e-12
3855	KRT7	3.17047	0.946694	82.6782	1.78e-15	2.38e-14
83643	CCDC3	3.15515	2.89483	184.709	1.94e-26	1.92e-24
8875	VNN2	3.15329	3.71312	169.658	4.49e-25	3.18e-23
51450	PRRX2	3.14795	0.026552	179.217	6.01e-26	5.22e-24
6351	CCL4	3.12021	3.6066	145.988	8.84e-23	3.76e-21
1281	COL3A1	3.11579	10.0187	238.576	7.96e-31	4e-28
26219	OR1J4	3.10979	-1.07834	75.008	1.94e-14	2.16e-13
11025	LILRB3	3.10851	2.49045	196.505	1.84e-27	2.63e-25
1001	CDH3	3.10734	3.33241	67.6179	2.11e-13	2e-12
777	CACNA1E	3.10723	1.84797	158.602	5.01e-24	2.68e-22
8291	DYSF	3.10501	5.47034	254.279	5.56e-32	4.35e-29
203413	CT83	3.09855	-2.03957	47.7695	2.14e-10	1.21e-09
1382	CRABP2	3.09244	0.724804	127.406	7.83e-21	2.32e-19
9021	SOCS3	3.08527	6.81934	120.617	4.38e-20	1.15e-18
27253	PCDH17	3.07278	4.06106	218.286	2.96e-29	8.03e-27
2212	FCGR2A	3.0683	5.51666	215.352	5.09e-29	1.24e-26
6403	SELP	3.06184	4.16126	168.037	6.36e-25	4.28e-23
7097	TLR2	3.05652	4.0117	217.806	3.24e-29	8.63e-27
27319	BHLHE22	3.05176	0.86477	146.695	7.5e-23	3.22e-21
6354	CCL7	3.04803	-1.04634	82.5485	1.85e-15	2.46e-14
11254	SLC6A14	3.03568	5.31623	39.1908	5.57e-09	2.49e-08
1278	COL1A2	3.02945	9.14832	271.399	3.45e-33	5.2e-30
1290	COL5A2	3.0265	6.81125	281.306	7.29e-34	1.46e-30
8038	ADAM12	3.02452	4.36413	265.297	9.15e-33	1.02e-29
932	MS4A3	3.02269	-2.1871	86.4048	5.78e-16	8.32e-15
56666	PANX2	3.01871	-0.279877	141.361	2.62e-22	1.03e-20
2865	FFAR3	3.01665	-1.92831	78.1728	7.16e-15	8.6e-14
147372	CCBE1	3.01392	1.36411	95.1176	4.48e-17	7.64e-16
6348	CCL3	3.00888	1.23433	124.727	1.54e-20	4.35e-19
1909	EDNRA	3.00193	3.40791	300.725	3.86e-35	1.96e-31
586	BCAT1	3.00163	4.2689	230.926	3.04e-30	1.29e-27
26585	GREM1	2.99648	5.41812	73.2422	3.4e-14	3.65e-13
5999	RGS4	2.99603	0.795215	155.742	9.5e-24	4.79e-22
4321	MMP12	2.99408	6.62056	96.5829	2.94e-17	5.18e-16
3678	ITGA5	2.99117	5.92744	231.776	2.62e-30	1.2e-27
11245	GPR176	2.99062	2.68535	176.392	1.08e-25	8.68e-24
118427	OLFM3	2.98504	-0.897974	43.7588	9.61e-10	4.87e-09
27074	LAMP3	2.98033	4.74127	116.116	1.41e-19	3.44e-18
3488	IGFBP5	2.9728	8.0302	187.928	1.01e-26	1.09e-24
1903	S1PR3	2.97277	3.17059	182.842	2.85e-26	2.72e-24
4837	NNMT	2.97071	3.56589	166.861	8.2e-25	5.33e-23
6373	CXCL11	2.96957	3.3405	43.2167	1.18e-09	5.9e-09
8942	KYNU	2.96682	4.77004	143.107	1.74e-22	7.04e-21
26011	TENM4	2.95918	3.32064	115.578	1.62e-19	3.9e-18
6004	RGS16	2.95695	2.8212	181.374	3.85e-26	3.56e-24
387758	FIBIN	2.95546	1.75039	147.811	5.79e-23	2.52e-21
3310	HSPA6	2.94727	1.79565	162.555	2.09e-24	1.23e-22
5142	PDE4B	2.94149	5.9692	196.81	1.74e-27	2.5e-25
11178	LZTS1	2.93877	1.76841	228.213	4.92e-30	1.76e-27
910	CD1B	2.92936	-0.332461	57.1708	7.32e-12	5.32e-11
728	C5AR1	2.92131	4.06454	202.45	5.81e-28	9.98e-26
24147	FJX1	2.91272	0.39323	134.376	1.4e-21	4.87e-20
4318	MMP9	2.9084	6.01991	99.5834	1.26e-17	2.32e-16
55714	TENM3	2.90653	2.58233	167.205	7.61e-25	5.01e-23
11006	LILRB4	2.90266	4.26176	175.006	1.45e-25	1.13e-23
79057	PRRG3	2.89605	-0.617498	123.78	1.95e-20	5.41e-19
5737	PTGFR	2.8921	2.93527	199.248	1.08e-27	1.65e-25
2199	FBLN2	2.89156	4.26577	194.484	2.74e-27	3.79e-25
6615	SNAI1	2.89083	2.20762	153.473	1.59e-23	7.66e-22
4223	MEOX2	2.88261	1.29803	100.072	1.1e-17	2.03e-16
144501	KRT80	2.87435	0.149521	85.7969	6.93e-16	9.88e-15
84627	ZNF469	2.871	3.92621	207.791	2.1e-28	4.22e-26
336	APOA2	2.86503	-0.147925	123.508	2.09e-20	5.76e-19
7474	WNT5A	2.86472	6.03843	190.808	5.69e-27	6.67e-25
170482	CLEC4C	2.86342	-1.71108	61.0629	1.91e-12	1.54e-11
7070	THY1	2.85805	4.9797	220.156	2.11e-29	6.01e-27
4222	MEOX1	2.85675	2.90254	153.413	1.61e-23	7.75e-22
340547	VSIG1	2.85386	1.57222	66.9216	2.66e-13	2.47e-12
83690	CRISPLD1	2.84987	-0.387739	96.2052	3.28e-17	5.74e-16
6361	CCL17	2.84493	-1.20908	62.92	1.01e-12	8.54e-12
1293	COL6A3	2.84395	8.61171	222.563	1.36e-29	3.99e-27
26154	ABCA12	2.84284	3.79596	65.8842	3.75e-13	3.39e-12
126014	OSCAR	2.83881	1.58186	171.045	3.34e-25	2.44e-23
8013	NR4A3	2.82199	4.11698	74.0763	2.6e-14	2.86e-13
347168	OR1J1	2.82066	-1.49589	51.7854	4.95e-11	3.11e-10
84894	LINGO1	2.81949	0.802318	150.807	2.91e-23	1.32e-21
389197	C4orf50	2.81324	-0.593624	84.7582	9.48e-16	1.32e-14
7076	TIMP1	2.81244	6.29665	225.069	8.64e-30	2.85e-27
2529	FUT7	2.81081	-0.540502	103.381	4.35e-18	8.55e-17
10052	GJC1	2.80952	3.05314	230.718	3.15e-30	1.31e-27
1089	CEACAM4	2.80742	0.583063	113.008	3.2e-19	7.37e-18
29126	CD274	2.80245	4.52415	141.693	2.42e-22	9.55e-21
11156	PTP4A3	2.79695	4.26711	165.263	1.16e-24	7.31e-23
26740	OR1J2	2.79433	-1.63235	52.2834	4.14e-11	2.64e-10
6402	SELL	2.7938	5.38068	76.4955	1.21e-14	1.4e-13
10288	LILRB2	2.7904	4.6602	186.958	1.23e-26	1.28e-24
4327	MMP19	2.78592	3.95336	197.202	1.61e-27	2.34e-25
3433	IFIT2	2.78458	5.26107	154.056	1.39e-23	6.76e-22
4973	OLR1	2.78126	0.925769	88.1403	3.44e-16	5.18e-15
120892	LRRK2	2.77536	5.60574	164.089	1.5e-24	9.09e-23
1306	COL15A1	2.77232	6.68554	238.645	7.87e-31	4e-28
117248	GALNT15	2.77064	2.49424	114.927	1.93e-19	4.58e-18
138883	OR1N1	2.76767	-1.86696	55.6192	1.26e-11	8.82e-11
79865	TREML2	2.76601	2.1453	92.9089	8.48e-17	1.39e-15
6424	SFRP4	2.76402	-0.505785	95.5378	3.97e-17	6.84e-16
9242	MSC	2.75753	2.42627	192.771	3.85e-27	4.99e-25
91662	NLRP12	2.75279	0.701503	125.273	1.34e-20	3.82e-19
29887	SNX10	2.75146	4.1806	164.608	1.34e-24	8.23e-23
57124	CD248	2.74737	3.94929	208.523	1.83e-28	3.89e-26
91608	RASL10B	2.74477	-0.017107	109.752	7.65e-19	1.67e-17
54456	MOV10L1	2.74235	0.412603	121.156	3.82e-20	1.01e-18
5159	PDGFRB	2.74218	6.37531	282.257	6.29e-34	1.46e-30
2596	GAP43	2.73673	-1.979	53.6337	2.55e-11	1.69e-10
5266	PI3	2.73641	7.14532	43.1235	1.22e-09	6.09e-09
54972	TMEM132A	2.73609	4.35413	224.915	8.89e-30	2.89e-27
117289	TAGAP	2.73599	5.61259	169.765	4.39e-25	3.13e-23
23630	KCNE5	2.73341	-1.2307	87.3256	4.39e-16	6.48e-15
6515	SLC2A3	2.73185	5.79484	163.674	1.64e-24	9.84e-23
119774	OR52K2	2.73171	-1.65486	73.1724	3.48e-14	3.72e-13
2352	FOLR3	2.72136	-1.0751	52.1858	4.29e-11	2.72e-10
4188	MDFI	2.7205	1.28718	167.89	6.57e-25	4.4e-23
10319	LAMC3	2.71807	3.72879	104.575	3.13e-18	6.29e-17
5118	PCOLCE	2.71688	4.31421	229.575	3.86e-30	1.48e-27
2047	EPHB1	2.70891	1.42279	139.409	4.17e-22	1.58e-20
247	ALOX15B	2.70335	1.03094	84.3862	1.06e-15	1.46e-14
4488	MSX2	2.70171	1.25104	105.415	2.49e-18	5.06e-17
4885	NPTX2	2.69786	1.89596	53.5913	2.59e-11	1.71e-10
4608	MYBPH	2.69744	-1.12582	102.029	6.34e-18	1.21e-16
4256	MGP	2.69639	3.16474	190.356	6.22e-27	7.18e-25
2307	FOXS1	2.69415	-0.446874	114.639	2.08e-19	4.93e-18
11031	RAB31	2.69321	5.63783	279.005	1.04e-33	1.83e-30
405753	DUOXA2	2.69285	5.61518	27.653	6.05e-07	1.95e-06
169355	IDO2	2.68293	1.14119	106.038	2.1e-18	4.31e-17
388372	CCL4L1	2.68288	2.98973	100.889	8.71e-18	1.64e-16
145864	HAPLN3	2.6826	4.07581	88.7443	2.88e-16	4.37e-15
3274	HRH2	2.6783	2.04356	122.153	2.96e-20	7.93e-19
23562	CLDN14	2.6748	-0.548548	110.11	6.94e-19	1.53e-17
80328	ULBP2	2.67041	-1.60753	87.4441	4.24e-16	6.28e-15
3383	ICAM1	2.66966	5.95213	140.153	3.49e-22	1.34e-20
55083	KIF26B	2.66782	3.2371	243.253	3.56e-31	2.03e-28
64838	FNDC4	2.66356	0.783084	176.586	1.04e-25	8.44e-24
6406	SEMG1	2.66146	-1.69094	40.6492	3.16e-09	1.46e-08
27202	C5AR2	2.66139	1.33309	160.607	3.21e-24	1.78e-22
11167	FSTL1	2.66079	6.80386	281.034	7.6e-34	1.46e-30
163351	GBP6	2.65946	-1.28439	74.0359	2.64e-14	2.89e-13
84141	EVA1A	2.65921	1.24177	131.64	2.74e-21	8.88e-20
414062	CCL3L3	2.653	2.73044	84.6158	9.9e-16	1.37e-14
9420	CYP7B1	2.6495	3.26773	176.456	1.07e-25	8.6e-24
29992	PILRA	2.64905	3.34472	187.567	1.09e-26	1.16e-24
5739	PTGIR	2.64559	1.87589	165.198	1.18e-24	7.39e-23
8676	STX11	2.64031	3.47797	168.627	5.61e-25	3.87e-23
339855	KY	2.6372	0.788878	161.052	2.91e-24	1.64e-22
100507050	TPBGL	2.63247	-0.601603	133.369	1.79e-21	6.09e-20
7042	TGFB2	2.62064	1.24362	184.536	2.01e-26	1.97e-24
1634	DCN	2.61891	7.50934	219.225	2.5e-29	6.85e-27
8499	PPFIA2	2.61617	1.26943	133.933	1.56e-21	5.35e-20
2214	FCGR3A	2.61358	4.99596	109.592	7.98e-19	1.74e-17
6506	SLC1A2	2.60669	1.26909	60.6765	2.18e-12	1.74e-11
7432	VIP	2.59824	0.194949	54.9824	1.58e-11	1.08e-10
7980	TFPI2	2.59755	2.10896	59.8973	2.84e-12	2.22e-11
3687	ITGAX	2.59205	6.0607	130.155	3.95e-21	1.24e-19
1084	CEACAM3	2.58769	2.29985	113.952	2.49e-19	5.86e-18
8877	SPHK1	2.58707	2.71803	181.661	3.63e-26	3.4e-24
55816	DOK5	2.58655	-0.611318	103.985	3.68e-18	7.32e-17
4854	NOTCH3	2.58056	5.35915	206.238	2.81e-28	5.56e-26
6708	SPTA1	2.57793	-2.12862	66.5808	2.98e-13	2.74e-12
51804	SIX4	2.57737	0.408682	136.8	7.8e-22	2.82e-20
5209	PFKFB3	2.57249	6.38745	201.189	7.41e-28	1.19e-25
2182	ACSL4	2.57131	6.57912	229.655	3.81e-30	1.48e-27
1284	COL4A2	2.56617	7.7781	268.255	5.69e-33	8.01e-30
51311	TLR8	2.55619	3.81729	141.003	2.85e-22	1.12e-20
4745	NELL1	2.55554	0.237002	84.6587	9.77e-16	1.35e-14
6678	SPARC	2.55167	7.96642	262.022	1.56e-32	1.57e-29
1301	COL11A1	2.54735	-0.00624233	53.6565	2.53e-11	1.68e-10
2268	FGR	2.54712	4.32962	133.15	1.89e-21	6.41e-20
3593	IL12B	2.54605	-1.37237	69.0765	1.31e-13	1.28e-12
2977	GUCY1A2	2.54264	2.94633	212.874	8.07e-29	1.89e-26
55966	AJAP1	2.53506	2.01201	123.202	2.26e-20	6.17e-19
85443	DCLK3	2.52749	-0.671811	100.164	1.07e-17	1.98e-16
11228	RASSF8	2.51235	3.60944	208.227	1.93e-28	4e-26
3040	HBA2	2.50566	3.13912	59.9276	2.81e-12	2.2e-11
941	CD80	2.50346	2.84951	128.026	6.71e-21	2.02e-19
220108	FAM124A	2.50267	1.94141	175.21	1.39e-25	1.09e-23
64109	CRLF2	2.49801	0.229396	112.846	3.34e-19	7.68e-18
150372	NFAM1	2.49798	4.43753	175.357	1.34e-25	1.06e-23
3002	GZMB	2.49584	2.85714	71.0578	6.87e-14	7e-13
4017	LOXL2	2.49422	5.13935	238.756	7.72e-31	4e-28
392617	ELFN1	2.49409	0.28827	142.049	2.23e-22	8.86e-21
100049587	SIGLEC14	2.49349	1.65842	25.3992	1.58e-06	4.78e-06
1846	DUSP4	2.49036	3.83261	190.088	6.57e-27	7.48e-25
57520	HECW2	2.48969	3.68187	201.861	6.51e-28	1.08e-25
6557	SLC12A1	2.48892	-0.0488858	52.2665	4.16e-11	2.65e-10
27180	SIGLEC9	2.48614	2.45094	211.865	9.74e-29	2.19e-26
9423	NTN1	2.48546	4.07962	174.329	1.67e-25	1.29e-23
5197	PF4V1	2.48267	-1.78978	44.1834	8.19e-10	4.2e-09
84251	SGIP1	2.48265	3.64372	191.474	4.98e-27	6.15e-25
51334	PRR16	2.48211	2.94599	188.063	9.86e-27	1.06e-24
7450	VWF	2.4805	7.54202	193.693	3.21e-27	4.34e-25
1513	CTSK	2.47975	5.49614	219.286	2.47e-29	6.85e-27
2335	FN1	2.47858	8.60753	128.736	5.62e-21	1.72e-19
2633	GBP1	2.47575	7.30559	102.293	5.89e-18	1.14e-16
64581	CLEC7A	2.47234	4.28455	180.477	4.63e-26	4.12e-24
6347	CCL2	2.46998	4.83385	113.744	2.63e-19	6.15e-18
1117	CHI3L2	2.46858	3.69657	114.402	2.21e-19	5.22e-18
283078	MKX	2.46587	-0.417284	116.682	1.22e-19	2.99e-18
133584	EGFLAM	2.46317	1.97888	191.164	5.3e-27	6.39e-25
4060	LUM	2.46247	7.4023	189.039	8.1e-27	8.96e-25
943	TNFRSF8	2.45999	0.968524	84.9438	8.96e-16	1.25e-14
10060	ABCC9	2.45874	2.31904	184.595	1.99e-26	1.95e-24
169044	COL22A1	2.45797	1.09969	54.2748	2.03e-11	1.37e-10
23452	ANGPTL2	2.44344	5.41168	274.261	2.19e-33	3.56e-30
2701	GJA4	2.44264	1.93293	161.376	2.71e-24	1.54e-22
90134	KCNH7	2.43931	-0.876641	124.468	1.64e-20	4.61e-19
83648	FAM167A	2.43373	2.75251	113.897	2.53e-19	5.94e-18
64106	NPFFR1	2.43334	1.44242	72	5.07e-14	5.27e-13
4162	MCAM	2.43135	5.17362	201.325	7.22e-28	1.18e-25
114548	NLRP3	2.42841	2.66035	154.188	1.35e-23	6.66e-22
7043	TGFB3	2.428	3.93232	226.912	6.21e-30	2.19e-27
259307	IL4I1	2.42699	3.42521	95.1722	4.41e-17	7.54e-16
10578	GNLY	2.41114	2.91606	113.751	2.63e-19	6.14e-18
1258	CNGB1	2.40394	-1.92478	50.5098	7.86e-11	4.78e-10
3481	IGF2	2.40366	4.5255	115.664	1.59e-19	3.83e-18
22822	PHLDA1	2.40166	5.48912	188.928	8.28e-27	9.07e-25
59341	TRPV4	2.40131	1.25226	196.795	1.74e-27	2.5e-25
60681	FKBP10	2.39973	4.55405	258.337	2.84e-32	2.4e-29
1230	CCR1	2.39696	4.30057	161.186	2.83e-24	1.61e-22
5175	PECAM1	2.3933	7.58307	223.869	1.07e-29	3.28e-27
55790	CSGALNACT1	2.38815	4.17374	190.536	6e-27	7.01e-25
55130	ODAD2	2.38767	-1.60793	58.5588	4.52e-12	3.38e-11
401097	C3orf80	2.38251	-0.209088	117.322	1.03e-19	2.55e-18
51365	PLA1A	2.38227	1.86699	78.1197	7.28e-15	8.73e-14
3559	IL2RA	2.38108	3.85483	97.4087	2.33e-17	4.15e-16
728215	FAM155A	2.37606	1.32882	132.184	2.4e-21	7.9e-20
5724	PTAFR	2.37214	5.03415	189.165	7.9e-27	8.82e-25
56670	SUCNR1	2.36999	1.62706	127.497	7.66e-21	2.27e-19
8572	PDLIM4	2.36349	2.74325	150.29	3.27e-23	1.47e-21
115908	CTHRC1	2.36047	2.54874	214.765	5.67e-29	1.36e-26
3671	ISLR	2.35855	3.95523	141.029	2.84e-22	1.11e-20
115701	ALPK2	2.35705	2.70146	62.2358	1.28e-12	1.06e-11
79931	TNIP3	2.35685	4.79572	36.8036	1.42e-08	5.96e-08
84624	FNDC1	2.35646	4.11912	53.8665	2.35e-11	1.57e-10
6769	STAC	2.35424	-1.12721	71.6439	5.68e-14	5.86e-13
1734	DIO2	2.35304	2.77467	101.597	7.15e-18	1.36e-16
5552	SRGN	2.35289	6.40035	197.727	1.45e-27	2.16e-25
79776	ZFHX4	2.34656	0.910522	115.301	1.75e-19	4.17e-18
2200	FBN1	2.34565	7.05431	247.468	1.74e-31	1.05e-28
83853	ROPN1L	2.34147	-1.23203	95.1412	4.45e-17	7.59e-16
50506	DUOX2	2.33967	9.43132	23.3185	3.91e-06	1.11e-05
3043	HBB	2.33741	4.55811	49.2722	1.23e-10	7.3e-10
11024	LILRA1	2.33689	1.99702	139.752	3.84e-22	1.47e-20
64321	SOX17	2.33425	0.753487	121.751	3.28e-20	8.74e-19
165	AEBP1	2.33103	6.41744	225.92	7.42e-30	2.53e-27
6648	SOD2	2.33088	9.37739	178.014	7.71e-26	6.51e-24
10581	IFITM2	2.3295	6.33295	191.325	5.13e-27	6.26e-25
2207	FCER1G	2.32944	5.46687	148.464	4.98e-23	2.19e-21
90362	FAM110B	2.32116	1.8784	224.129	1.02e-29	3.23e-27
284013	VMO1	2.31998	-0.0654315	124.283	1.72e-20	4.82e-19
7127	TNFAIP2	2.31649	6.74688	146.587	7.69e-23	3.29e-21
23768	FLRT2	2.31173	4.23263	130.314	3.8e-21	1.19e-19
8828	NRP2	2.30691	5.04877	201.305	7.24e-28	1.18e-25
11174	ADAMTS6	2.30288	2.61692	168.208	6.13e-25	4.14e-23
80114	BICC1	2.29854	4.38863	187.251	1.16e-26	1.21e-24
22918	CD93	2.29435	6.3274	197.442	1.53e-27	2.25e-25
138882	OR1N2	2.29373	-1.92543	42.2884	1.68e-09	8.15e-09
6367	CCL22	2.29255	3.50038	59.1863	3.63e-12	2.77e-11
10439	OLFM1	2.29167	3.50362	160.244	3.48e-24	1.93e-22
84870	RSPO3	2.28965	1.57762	85.3053	8.04e-16	1.13e-14
4016	LOXL1	2.28808	2.92248	194.269	2.86e-27	3.93e-25
340527	NHSL2	2.28716	2.80635	214.456	6.01e-29	1.43e-26
25878	MXRA5	2.285	7.74293	199.284	1.07e-27	1.65e-25
23657	SLC7A11	2.28327	4.65296	187.43	1.12e-26	1.18e-24
6291	SAA4	2.28218	-1.70017	28.4077	4.4e-07	1.44e-06
158131	OR1Q1	2.27746	-1.72473	42.8678	1.35e-09	6.65e-09
710	SERPING1	2.27555	6.5526	158.72	4.88e-24	2.62e-22
9435	CHST2	2.27352	4.15007	141.792	2.37e-22	9.38e-21
54757	FAM20A	2.27272	4.58832	216.959	3.78e-29	9.63e-27
1960	EGR3	2.27201	4.1155	67.2854	2.36e-13	2.21e-12
1291	COL6A1	2.26935	7.84356	194.526	2.72e-27	3.78e-25
8854	ALDH1A2	2.26407	2.4	52.3049	4.11e-11	2.62e-10
54345	SOX18	2.26236	2.70305	147.002	6.99e-23	3.01e-21
219527	LRRC55	2.26221	0.13653	84.1957	1.12e-15	1.54e-14
3355	HTR1F	2.26201	-1.59235	70.0546	9.51e-14	9.48e-13
29949	IL19	2.26166	-2.23463	39.0168	5.96e-09	2.65e-08
7424	VEGFC	2.25878	1.9526	127.662	7.35e-21	2.19e-19
55289	ACOXL	2.2586	1.54109	127.317	8.01e-21	2.37e-19
2702	GJA5	2.24912	1.46718	151.821	2.31e-23	1.08e-21
79781	IQCA1	2.24695	0.249213	89.5826	2.25e-16	3.47e-15
6539	SLC6A12	2.24575	1.24155	59.5548	3.2e-12	2.47e-11
641700	ECSCR	2.24384	2.63288	174.816	1.5e-25	1.17e-23
721	C4B	2.24227	3.08337	82.0097	2.19e-15	2.87e-14
1439	CSF2RB	2.24214	6.72725	165.152	1.19e-24	7.44e-23
25769	SLC24A2	2.2419	-0.517998	47.2325	2.62e-10	1.45e-09
4688	NCF2	2.24016	4.99689	191.228	5.23e-27	6.35e-25
1594	CYP27B1	2.23934	2.17449	140.33	3.35e-22	1.29e-20
9415	FADS2	2.23677	4.03501	126.711	9.32e-21	2.74e-19
80019	UBTD1	2.23611	1.12659	180.08	5.02e-26	4.42e-24
374946	DRAXIN	2.2345	-0.227595	107.96	1.24e-18	2.63e-17
5228	PGF	2.23442	2.12199	153.008	1.76e-23	8.4e-22
4487	MSX1	2.23343	-1.17421	76.5657	1.18e-14	1.37e-13
1289	COL5A1	2.23031	7.08842	180.02	5.09e-26	4.46e-24
604	BCL6	2.22857	5.49639	149.472	3.95e-23	1.76e-21
126129	CPT1C	2.22812	0.920497	166.542	8.79e-25	5.66e-23
8140	SLC7A5	2.22734	5.45624	144.101	1.37e-22	5.7e-21
53829	P2RY13	2.22723	4.2493	143.344	1.64e-22	6.71e-21
55509	BATF3	2.22394	1.38686	123.075	2.34e-20	6.36e-19
117144	CATSPER1	2.22256	-1.81079	63.1315	9.44e-13	7.98e-12
285834	HCG22	2.22164	-2.33945	26.0422	1.2e-06	3.7e-06
10076	PTPRU	2.21835	2.36367	147.658	6e-23	2.6e-21
4325	MMP16	2.21805	0.749041	99.6663	1.23e-17	2.27e-16
2697	GJA1	2.21527	4.86402	190.979	5.5e-27	6.6e-25
10409	BASP1	2.21091	5.32109	148.028	5.51e-23	2.41e-21
4323	MMP14	2.20965	7.43729	259.793	2.24e-32	1.98e-29
340120	ANKRD34B	2.2075	-2.04309	38.0097	8.85e-09	3.82e-08
2846	LPAR4	2.20671	-1.05199	67.2723	2.37e-13	2.22e-12
83401	ELOVL3	2.20625	-1.51817	52.3863	3.99e-11	2.56e-10
7056	THBD	2.20477	3.85724	126.766	9.2e-21	2.7e-19
6616	SNAP25	2.2046	0.185281	116.532	1.26e-19	3.1e-18
10321	CRISP3	2.19879	-2.69911	31.8283	1.06e-07	3.84e-07
53947	A4GALT	2.19213	3.02309	176.603	1.03e-25	8.44e-24
9508	ADAMTS3	2.19116	0.807241	144.992	1.12e-22	4.68e-21
3082	HGF	2.18934	3.8688	151.752	2.34e-23	1.09e-21
57718	PPP4R4	2.18704	-0.0101084	75.1162	1.87e-14	2.1e-13
4842	NOS1	2.18572	-1.72164	41.4323	2.34e-09	1.1e-08
342527	SMTNL2	2.18225	-1.26971	80.4545	3.53e-15	4.48e-14
26353	HSPB8	2.1807	1.70767	101.555	7.23e-18	1.38e-16
23213	SULF1	2.18032	5.71648	178.41	7.1e-26	6.07e-24
442117	GALNTL6	2.17809	1.0797	56.4245	9.51e-12	6.8e-11
283600	SLC25A47	2.17428	-0.235153	55.7399	1.21e-11	8.48e-11
2252	FGF7	2.17387	4.22641	100.212	1.05e-17	1.96e-16
5196	PF4	2.17324	-0.142632	59.311	3.48e-12	2.66e-11
8547	FCN3	2.17068	2.9e-05	40.1442	3.84e-09	1.76e-08
5272	SERPINB9	2.16746	5.8885	140.081	3.55e-22	1.36e-20
9687	GREB1	2.16543	1.82459	133.107	1.91e-21	6.47e-20
55323	LARP6	2.16208	0.73034	122.013	3.06e-20	8.2e-19
255877	BCL6B	2.14966	2.97056	148.919	4.48e-23	1.97e-21
2769	GNA15	2.14916	2.73332	175.272	1.37e-25	1.08e-23
57722	IGDCC4	2.14878	3.96409	169.908	4.26e-25	3.06e-23
22808	MRAS	2.145	3.05979	194.691	2.63e-27	3.68e-25
221935	SDK1	2.14329	5.03035	154.064	1.39e-23	6.76e-22
9103	FCGR2C	2.14209	3.85649	112.894	3.3e-19	7.59e-18
6288	SAA1	2.1419	2.01151	27.4758	6.52e-07	2.09e-06
22895	RPH3A	2.13658	-1.15946	62.5264	1.16e-12	9.69e-12
3904	LAIR2	2.13431	-1.07347	62.2923	1.25e-12	1.04e-11
5027	P2RX7	2.13234	3.40461	152.955	1.78e-23	8.48e-22
6324	SCN1B	2.13229	1.99811	164.374	1.41e-24	8.59e-23
84258	SYT3	2.13226	-2.21483	47.4555	2.41e-10	1.35e-09
3055	HCK	2.13105	5.08328	157.098	7.01e-24	3.64e-22
9120	SLC16A6	2.12553	2.23999	126.065	1.1e-20	3.18e-19
3992	FADS1	2.12434	4.05907	223.635	1.12e-29	3.38e-27
399473	SPRED3	2.12366	1.56844	143.758	1.49e-22	6.14e-21
64127	NOD2	2.12268	3.61573	153.202	1.69e-23	8.07e-22
1003	CDH5	2.11841	4.82092	160.96	2.97e-24	1.67e-22
84168	ANTXR1	2.11575	6.43438	210.453	1.27e-28	2.76e-26
9469	CHST3	2.10713	3.45818	216.977	3.77e-29	9.63e-27
3743	KCNA7	2.10055	-2.26965	42.4107	1.61e-09	7.81e-09
54498	SMOX	2.1	3.33626	155.155	1.08e-23	5.39e-22
857	CAV1	2.09697	5.37652	170.76	3.55e-25	2.59e-23
50700	RDH8	2.09634	-2.53641	27.6911	5.95e-07	1.92e-06
125336	LOXHD1	2.09533	-0.353026	78.0624	7.41e-15	8.87e-14
2847	MCHR1	2.09405	-0.77556	67.1121	2.5e-13	2.33e-12
7837	PXDN	2.09229	6.12373	193.312	3.46e-27	4.59e-25
3604	TNFRSF9	2.09227	2.53618	67.6088	2.12e-13	2.01e-12
715	C1R	2.08649	6.76956	212.154	9.23e-29	2.1e-26
284	ANGPT1	2.08364	2.36519	129.156	5.06e-21	1.56e-19
23413	NCS1	2.08361	2.40629	134.48	1.37e-21	4.76e-20
503582	ARGFX	2.08142	-2.42562	55.1396	1.49e-11	1.03e-10
3101	HK3	2.08044	2.96575	119.217	6.29e-20	1.6e-18
80380	PDCD1LG2	2.07804	3.03822	142.029	2.24e-22	8.89e-21
3575	IL7R	2.07705	6.80011	91.7894	1.18e-16	1.89e-15
4353	MPO	2.07686	-2.06701	57.8321	5.81e-12	4.28e-11
57624	NYAP2	2.07272	-0.451901	68.3556	1.66e-13	1.59e-12
116535	MRGPRF	2.07206	1.89613	136.116	9.2e-22	3.3e-20
3142	HLX	2.07165	3.2134	190.831	5.66e-27	6.67e-25
3956	LGALS1	2.0704	5.68636	169.389	4.76e-25	3.34e-23
5155	PDGFB	2.06443	3.23275	185.369	1.7e-26	1.7e-24
2213	FCGR2B	2.06264	3.60553	101.076	8.27e-18	1.56e-16
133874	C5orf58	2.06152	2.15546	106.337	1.93e-18	3.99e-17
79827	CLMP	2.05866	4.71794	191.978	4.5e-27	5.7e-25
6521	SLC4A1	2.05742	-1.74589	47.3374	2.52e-10	1.4e-09
388015	RTL1	2.05568	-0.0133694	101.01	8.42e-18	1.59e-16
9510	ADAMTS1	2.05528	4.89079	94.7066	5.04e-17	8.53e-16
56999	ADAMTS9	2.05518	5.33545	135.698	1.02e-21	3.64e-20
5654	HTRA1	2.05433	3.82263	197.645	1.47e-27	2.18e-25
1051	CEBPB	2.05386	4.93816	164.614	1.34e-24	8.23e-23
6096	RORB	2.05312	0.542385	68.5893	1.54e-13	1.48e-12
3437	IFIT3	2.05297	5.16387	72.2403	4.69e-14	4.9e-13
53637	S1PR5	2.05202	-0.555449	87.0912	4.71e-16	6.89e-15
9955	HS3ST3A1	2.05109	0.69224	78.9281	5.66e-15	6.92e-14
6624	FSCN1	2.05032	4.72645	139.149	4.44e-22	1.68e-20
1012	CDH13	2.05025	3.55495	137.861	6.04e-22	2.22e-20
286	ANK1	2.04924	2.17351	86.952	4.91e-16	7.16e-15
820	CAMP	2.04684	-2.3658	30.7698	1.64e-07	5.77e-07
64386	MMP25	2.04565	3.86954	134.874	1.24e-21	4.36e-20
55332	DRAM1	2.04345	4.59316	191.376	5.08e-27	6.24e-25
50509	COL5A3	2.04184	4.66954	134.501	1.36e-21	4.74e-20
9096	TBX18	2.03822	0.523946	37.9924	8.91e-09	3.85e-08
28954	REM1	2.03393	0.20218	122.019	3.06e-20	8.2e-19
187	APLNR	2.0339	4.81478	165.077	1.21e-24	7.52e-23
90853	SPOCD1	2.03372	0.390702	101.922	6.53e-18	1.25e-16
170692	ADAMTS18	2.03097	0.0447319	65.2556	4.63e-13	4.13e-12
57636	ARHGAP23	2.03028	4.37947	182.267	3.2e-26	3.03e-24
10203	CALCRL	2.02947	4.45075	168.311	6e-25	4.07e-23
11182	SLC2A6	2.02838	3.31865	129.711	4.41e-21	1.37e-19
51208	CLDN18	2.02706	1.794	67.0007	2.59e-13	2.41e-12
50856	CLEC4A	2.02459	1.81596	165.42	1.12e-24	7.09e-23
23258	DENND5A	2.02375	5.47139	185.795	1.56e-26	1.57e-24
432	ASGR1	2.02159	-0.540688	84.5164	1.02e-15	1.41e-14
10643	IGF2BP3	2.02083	1.36628	80.1382	3.89e-15	4.91e-14
256227	STEAP1B	2.0206	-0.381484	54.2344	2.06e-11	1.39e-10
8778	SIGLEC5	2.01955	1.78238	68.6201	1.52e-13	1.47e-12
92737	DNER	2.01943	-0.60985	46.7168	3.17e-10	1.74e-09
6622	SNCA	2.0192	0.176824	83.2576	1.49e-15	2.02e-14
3039	HBA1	2.01893	1.31562	43.9645	8.89e-10	4.53e-09
84628	NTNG2	2.01883	2.24175	152.124	2.15e-23	1.01e-21
1462	VCAN	2.01368	7.0779	204.724	3.76e-28	6.94e-26
2153	F5	2.01311	3.10528	132.843	2.04e-21	6.84e-20
3351	HTR1B	2.01275	-1.49745	42.1987	1.74e-09	8.4e-09
159686	CFAP58	2.01115	-1.34737	60.0043	2.74e-12	2.15e-11
341346	SMCO2	2.01071	-1.31413	94.0275	6.13e-17	1.02e-15
1292	COL6A2	2.00977	7.95674	180.742	4.38e-26	3.96e-24
9180	OSMR	2.0042	5.42439	190.406	6.16e-27	7.15e-25
7941	PLA2G7	2.00371	4.39251	115.982	1.46e-19	3.54e-18
1959	EGR2	2.0013	3.18149	79.9961	4.06e-15	5.1e-14
2022	ENG	1.99989	6.24993	193.737	3.18e-27	4.33e-25
57538	ALPK3	1.99816	2.95983	155.83	9.31e-24	4.71e-22
1191	CLU	1.99799	6.14272	69.6237	1.09e-13	1.08e-12
90865	IL33	1.99727	3.68302	113.756	2.63e-19	6.14e-18
645369	TMEM200C	1.99233	1.11684	71.2856	6.38e-14	6.53e-13
26468	LHX6	1.98882	1.84971	130.005	4.1e-21	1.28e-19
2009	EML1	1.98683	3.54422	156.131	8.71e-24	4.44e-22
85301	COL27A1	1.98557	5.16272	143.973	1.42e-22	5.87e-21
27071	DAPP1	1.98472	4.59607	122.221	2.91e-20	7.81e-19
9953	HS3ST3B1	1.984	3.89668	144.385	1.29e-22	5.36e-21
11009	IL24	1.98254	3.20602	48.2071	1.82e-10	1.05e-09
55076	TMEM45A	1.98201	2.58127	182.255	3.21e-26	3.03e-24
161198	CLEC14A	1.98135	2.94071	167.797	6.7e-25	4.48e-23
51267	CLEC1A	1.98119	1.60808	139.046	4.55e-22	1.71e-20
23025	UNC13A	1.97946	1.69026	115.391	1.71e-19	4.08e-18
10673	TNFSF13B	1.97898	3.82337	131.756	2.66e-21	8.67e-20
64092	SAMSN1	1.97522	4.82686	152.061	2.18e-23	1.02e-21
79689	STEAP4	1.97476	4.52854	135.491	1.07e-21	3.81e-20
56833	SLAMF8	1.97203	4.24301	132.789	2.07e-21	6.92e-20
57091	CASS4	1.97112	2.95455	125.594	1.23e-20	3.54e-19
6688	SPI1	1.96859	5.38319	135.202	1.15e-21	4.04e-20
10326	SIRPB1	1.96842	3.11766	66.4629	3.1e-13	2.84e-12
51148	CERCAM	1.968	4.26833	192.538	4.03e-27	5.16e-25
768239	PSAPL1	1.96746	-1.57413	47.7509	2.16e-10	1.22e-09
126306	JSRP1	1.96681	1.84389	96.8793	2.71e-17	4.79e-16
56975	FAM20C	1.96646	4.50678	148.918	4.49e-23	1.97e-21
9902	MRC2	1.96576	5.33991	216.052	4.47e-29	1.11e-26
255631	COL24A1	1.96459	2.97521	118.744	7.11e-20	1.79e-18
64359	NXN	1.96356	3.59315	168.443	5.83e-25	4e-23
441631	TSPAN11	1.96195	4.97883	152.818	1.84e-23	8.71e-22
6289	SAA2	1.96051	1.96678	21.2627	9.71e-06	2.58e-05
255488	RNF144B	1.95982	4.26221	165.015	1.22e-24	7.6e-23
9473	THEMIS2	1.95675	5.63289	154.172	1.35e-23	6.66e-22
11213	IRAK3	1.95224	5.1424	207.794	2.09e-28	4.22e-26
10135	NAMPT	1.95177	8.43472	115.923	1.48e-19	3.59e-18
1493	CTLA4	1.95113	3.04616	60.4642	2.34e-12	1.86e-11
3605	IL17A	1.94778	-0.0142717	40.4274	3.44e-09	1.58e-08
116	ADCYAP1	1.94424	1.29593	33.7892	4.77e-08	1.82e-07
123872	DNAAF1	1.94376	0.878609	89.4782	2.32e-16	3.56e-15
285590	SH3PXD2B	1.94347	5.8026	208.391	1.87e-28	3.91e-26
11082	ESM1	1.94055	-1.43196	35.6773	2.23e-08	9.05e-08
387763	C11orf96	1.93842	3.02111	87.7687	3.84e-16	5.74e-15
10538	BATF	1.93819	2.01313	72.2951	4.61e-14	4.82e-13
2247	FGF2	1.93548	2.95635	148.357	5.11e-23	2.24e-21
51083	GAL	1.93526	-1.09125	25.8001	1.33e-06	4.07e-06
54900	LAX1	1.93372	5.0311	127.596	7.47e-21	2.23e-19
50515	CHST11	1.93278	5.44629	155.502	1e-23	5.04e-22
144809	FAM216B	1.92924	1.13425	26.5168	9.81e-07	3.06e-06
2346	FOLH1	1.92866	2.35569	20.7497	1.22e-05	3.2e-05
3753	KCNE1	1.92817	0.67108	104.219	3.45e-18	6.89e-17
23643	LY96	1.92711	2.60875	135.406	1.09e-21	3.86e-20
266727	MDGA1	1.92651	3.47642	59.8675	2.87e-12	2.24e-11
10381	TUBB3	1.92559	1.88549	93.4909	7.16e-17	1.18e-15
1514	CTSL	1.92376	5.4522	171.974	2.74e-25	2.04e-23
7045	TGFBI	1.92189	7.0913	228.43	4.73e-30	1.72e-27
7124	TNF	1.92181	3.17536	77.8007	8.04e-15	9.54e-14
10268	RAMP3	1.92131	3.28409	87.9217	3.67e-16	5.51e-15
716	C1S	1.92117	7.52647	176.704	1.01e-25	8.29e-24
29015	SLC43A3	1.9204	2.78466	163.147	1.84e-24	1.09e-22
1475	CSTA	1.91993	1.28519	75.9399	1.44e-14	1.65e-13
81849	ST6GALNAC5	1.91955	0.535468	108.859	9.73e-19	2.1e-17
433	ASGR2	1.91429	-0.252375	85.9323	6.66e-16	9.51e-15
84701	COX4I2	1.91324	-1.23663	72.7229	4.02e-14	4.25e-13
7852	CXCR4	1.9119	5.57616	66.4923	3.07e-13	2.82e-12
970	CD70	1.90487	-0.535411	60.6907	2.17e-12	1.73e-11
29940	DSE	1.90382	5.16636	193.263	3.49e-27	4.61e-25
8447	DOC2B	1.90238	4.44928	58.6379	4.39e-12	3.3e-11
57464	STRIP2	1.90093	2.8942	127.712	7.26e-21	2.17e-19
22795	NID2	1.90091	4.85021	152.67	1.9e-23	8.99e-22
10537	UBD	1.89647	0.375221	29.5388	2.74e-07	9.28e-07
4045	LSAMP	1.89563	3.49556	89.4053	2.37e-16	3.64e-15
83416	FCRL5	1.89563	6.64908	111.827	4.38e-19	9.91e-18
8973	CHRNA6	1.89442	-1.69228	36.1303	1.86e-08	7.64e-08
9308	CD83	1.89202	4.1934	62.9423	1.01e-12	8.48e-12
79750	ZNF385D	1.89175	2.63183	116.139	1.4e-19	3.42e-18
4061	LY6E	1.89162	4.76728	118.752	7.09e-20	1.79e-18
10871	CD300C	1.88895	0.837104	129.726	4.4e-21	1.36e-19
113730	KLHDC7B	1.88878	1.70122	79.3263	5e-15	6.19e-14
1009	CDH11	1.88709	5.54595	204.063	4.26e-28	7.7e-26
94025	MUC16	1.88387	2.40836	34.7341	3.26e-08	1.28e-07
81248	OR52P1P	1.88217	-1.62492	31.997	9.9e-08	3.6e-07
4920	ROR2	1.88183	3.2147	186.045	1.48e-26	1.5e-24
10894	LYVE1	1.88124	2.56307	50.6547	7.45e-11	4.56e-10
23129	PLXND1	1.87998	6.45899	216.798	3.9e-29	9.8e-27
1438	CSF2RA	1.87926	3.21536	121.862	3.19e-20	8.51e-19
775	CACNA1C	1.87458	4.44547	160.694	3.15e-24	1.75e-22
3937	LCP2	1.87374	6.73595	114.464	2.18e-19	5.14e-18
3586	IL10	1.87203	0.867519	84.578	1e-15	1.38e-14
115361	GBP4	1.87166	6.84529	66.6358	2.92e-13	2.7e-12
140885	SIRPA	1.87129	5.64722	161.544	2.61e-24	1.5e-22
3556	IL1RAP	1.87001	3.93041	190.075	6.58e-27	7.48e-25
85450	ITPRIP	1.86936	4.49003	154.186	1.35e-23	6.66e-22
112744	IL17F	1.8679	-1.96059	25.9619	1.24e-06	3.82e-06
51363	CHST15	1.86733	6.0905	178.799	6.55e-26	5.65e-24
22915	MMRN1	1.86575	3.99966	52.2092	4.25e-11	2.7e-10
57125	PLXDC1	1.86529	3.73728	138.624	5.03e-22	1.89e-20
11040	PIM2	1.86441	7.49196	130.125	3.98e-21	1.24e-19
3490	IGFBP7	1.86393	6.15528	203.485	4.76e-28	8.45e-26
283417	DPY19L2	1.86352	1.04555	107.71	1.33e-18	2.81e-17
253152	EPHX4	1.8622	-1.43463	58.6766	4.34e-12	3.26e-11
942	CD86	1.86165	3.86604	145.867	9.09e-23	3.86e-21
9956	HS3ST2	1.86093	-0.483834	25.0581	1.84e-06	5.48e-06
57537	SORCS2	1.85995	2.76324	108.884	9.66e-19	2.09e-17
57101	ANO2	1.8585	2.09234	135.431	1.09e-21	3.85e-20
7075	TIE1	1.85847	3.78483	162.902	1.94e-24	1.14e-22
160364	CLEC12A	1.85618	2.45816	108.033	1.22e-18	2.59e-17
337876	CHSY3	1.85258	0.905631	159.494	4.11e-24	2.23e-22
84439	HHIPL1	1.85185	1.83098	110.081	7e-19	1.54e-17
101	ADAM8	1.84996	4.68789	125.472	1.27e-20	3.64e-19
401562	LCNL1	1.84989	0.48602	45.888	4.31e-10	2.32e-09
3458	IFNG	1.84827	1.72267	97.2207	2.45e-17	4.37e-16
115727	RASGRP4	1.84585	3.17294	164.536	1.36e-24	8.31e-23
84649	DGAT2	1.84488	2.48939	120.549	4.46e-20	1.17e-18
80832	APOL4	1.84285	2.94349	88.8977	2.75e-16	4.19e-15
4858	NOVA2	1.83939	2.46198	144.753	1.18e-22	4.93e-21
4600	MX2	1.8388	5.2392	77.458	8.95e-15	1.05e-13
442197	OR2I1P	1.83491	3.43757	28.909	3.56e-07	1.19e-06
8444	DYRK3	1.83392	2.13673	183.181	2.66e-26	2.55e-24
81557	MAGED4B	1.83371	-2.17571	44.1058	8.43e-10	4.31e-09
57616	TSHZ3	1.833	3.50892	187.169	1.18e-26	1.23e-24
84466	MEGF10	1.83184	1.03156	49.3747	1.19e-10	7.05e-10
25758	KIAA1549L	1.83139	0.48384	27.542	6.34e-07	2.04e-06
3684	ITGAM	1.83133	4.26972	129.844	4.27e-21	1.33e-19
151887	CCDC80	1.83128	5.17648	107.011	1.61e-18	3.36e-17
55211	DPPA4	1.83038	-2.08607	23.6615	3.37e-06	9.65e-06
7227	TRPS1	1.83025	5.11717	160.72	3.14e-24	1.75e-22
7096	TLR1	1.83003	4.62121	138.029	5.8e-22	2.15e-20
10437	IFI30	1.82934	1.79955	103.009	4.83e-18	9.44e-17
7431	VIM	1.82668	7.0937	190.89	5.59e-27	6.67e-25
1901	S1PR1	1.82589	4.42584	91.8283	1.16e-16	1.87e-15
720	C4A	1.82439	2.88353	77.7946	8.06e-15	9.55e-14
2255	FGF10	1.82438	0.629576	77.9594	7.65e-15	9.14e-14
54922	RASIP1	1.82132	2.68422	117.854	8.96e-20	2.23e-18
25925	ZNF521	1.8207	3.92814	164.879	1.26e-24	7.81e-23
84069	PLEKHN1	1.81985	1.33191	121.038	3.93e-20	1.04e-18
51088	KLHL5	1.81957	4.96308	141.724	2.41e-22	9.5e-21
83716	CRISPLD2	1.81666	5.62201	122.476	2.72e-20	7.35e-19
7052	TGM2	1.81641	6.88491	55.8529	1.16e-11	8.17e-11
952	CD38	1.81278	5.9941	128.646	5.75e-21	1.75e-19
2737	GLI3	1.81168	3.94001	143.491	1.59e-22	6.5e-21
145508	CEP128	1.80757	5.23955	175.432	1.32e-25	1.05e-23
27128	CYTH4	1.80174	5.64351	126.376	1.01e-20	2.96e-19
30846	EHD2	1.80172	5.32	189.699	7.1e-27	8.02e-25
3249	HPN	1.80014	-0.0317998	51.2066	6.1e-11	3.79e-10
10846	PDE10A	1.79987	2.68995	102.485	5.58e-18	1.09e-16
283208	P4HA3	1.79876	1.36764	168.719	5.5e-25	3.81e-23
4131	MAP1B	1.79815	5.3248	156.768	7.55e-24	3.91e-22
114990	VASN	1.79532	3.50754	171.476	3.05e-25	2.24e-23
1809	DPYSL3	1.79474	5.68568	139.098	4.49e-22	1.69e-20
9411	ARHGAP29	1.7937	4.48535	155.263	1.06e-23	5.28e-22
9050	PSTPIP2	1.79357	4.11834	119.421	5.97e-20	1.53e-18
9162	DGKI	1.79141	0.818705	88.6391	2.97e-16	4.5e-15
1397	CRIP2	1.79112	4.07417	142.965	1.79e-22	7.25e-21
8061	FOSL1	1.79081	2.26346	34.7176	3.28e-08	1.29e-07
128646	SIRPD	1.79057	-0.966307	48.2683	1.78e-10	1.02e-09
138881	OR1L8	1.7886	-2.10337	39.2114	5.52e-09	2.47e-08
929	CD14	1.78711	5.2023	126.64	9.49e-21	2.78e-19
4921	DDR2	1.78648	6.07706	193.316	3.45e-27	4.59e-25
7077	TIMP2	1.7858	6.5999	200.49	8.48e-28	1.36e-25
340075	ARSI	1.78055	0.719589	100.368	1.01e-17	1.88e-16
6404	SELPLG	1.77979	4.6804	122.977	2.4e-20	6.51e-19
134265	AFAP1L1	1.77957	2.80281	149.241	4.17e-23	1.84e-21
57381	RHOJ	1.7795	3.98789	178.459	7.03e-26	6.03e-24
1004	CDH6	1.77916	2.64269	117.098	1.09e-19	2.69e-18
100131439	CD300LD	1.77594	-1.76174	27.4696	6.54e-07	2.09e-06
57555	NLGN2	1.77544	4.03669	155.923	9.12e-24	4.62e-22
493869	GPX8	1.77208	3.20496	163.853	1.58e-24	9.54e-23
199713	NLRP7	1.77173	1.41462	77.9422	7.69e-15	9.17e-14
729230	CCR2	1.77128	3.96682	132.093	2.45e-21	8.04e-20
6275	S100A4	1.77071	3.65344	120.197	4.88e-20	1.27e-18
22899	ARHGEF15	1.76726	3.19736	133.046	1.94e-21	6.56e-20
353345	GPR141	1.76688	1.60474	132.84	2.04e-21	6.84e-20
50863	NTM	1.7666	1.70116	83.2375	1.5e-15	2.03e-14
145741	C2CD4A	1.76504	2.55379	43.3811	1.11e-09	5.56e-09
3697	ITIH1	1.76078	-2.08603	22.8598	4.79e-06	1.34e-05
1759	DNM1	1.75875	4.20366	86.9249	4.95e-16	7.21e-15
284759	SIRPB2	1.75854	2.03332	64.3675	6.23e-13	5.43e-12
143458	LDLRAD3	1.75599	3.14797	161.589	2.59e-24	1.49e-22
5031	P2RY6	1.75443	3.26635	138.791	4.83e-22	1.82e-20
30845	EHD3	1.75129	3.60033	134.147	1.48e-21	5.09e-20
56901	NDUFA4L2	1.74982	2.44453	171.469	3.05e-25	2.24e-23
653361	NCF1	1.74644	3.64757	85.454	7.69e-16	1.09e-14
91683	SYT12	1.74632	-0.202824	25.2473	1.69e-06	5.08e-06
347731	LRRTM3	1.74607	-2.27195	25.0018	1.88e-06	5.61e-06
6695	SPOCK1	1.74588	2.21293	46.0114	4.12e-10	2.22e-09
121457	IKBIP	1.74439	3.34301	202.744	5.49e-28	9.51e-26
94027	CGB7	1.74307	-1.87249	42.706	1.43e-09	7.03e-09
135228	CD109	1.74213	3.74677	124.697	1.55e-20	4.37e-19
170690	ADAMTS16	1.74175	-1.22368	65.5015	4.26e-13	3.83e-12
114794	ELFN2	1.74073	-1.23315	43.1547	1.21e-09	6.02e-09
55351	STK32B	1.74051	0.882614	136.638	8.11e-22	2.92e-20
23705	CADM1	1.74044	4.44619	173.75	1.88e-25	1.44e-23
9457	FHL5	1.73984	0.170108	115.301	1.75e-19	4.17e-18
7225	TRPC6	1.73753	2.45557	134.031	1.53e-21	5.23e-20
50615	IL21R	1.73726	4.09068	46.0675	4.03e-10	2.17e-09
79930	DOK3	1.7345	5.28499	109.288	8.66e-19	1.88e-17
2069	EREG	1.7343	3.27103	34.5457	3.51e-08	1.38e-07
1890	TYMP	1.73375	6.05233	98.5373	1.69e-17	3.08e-16
9260	PDLIM7	1.73318	4.76272	196.257	1.93e-27	2.74e-25
81553	CYRIA	1.73165	4.50687	130.376	3.74e-21	1.18e-19
387837	CLEC12B	1.73051	-1.48299	53.3592	2.81e-11	1.85e-10
6326	SCN2A	1.73015	-0.997878	58.1193	5.26e-12	3.89e-11
3791	KDR	1.72935	5.10727	135.379	1.1e-21	3.88e-20
1879	EBF1	1.72901	3.9371	73.4221	3.21e-14	3.46e-13
54538	ROBO4	1.72682	3.69024	132.665	2.13e-21	7.1e-20
2532	ACKR1	1.72414	3.86112	81.6864	2.41e-15	3.15e-14
126364	LRRC25	1.72346	3.17639	143.417	1.61e-22	6.61e-21
116835	HSPA12B	1.7227	2.21536	119.941	5.22e-20	1.35e-18
10148	EBI3	1.7226	2.16452	67.2977	2.35e-13	2.2e-12
113146	AHNAK2	1.71979	4.03972	92.7208	8.96e-17	1.47e-15
84689	MS4A14	1.71934	2.01959	99.7227	1.21e-17	2.23e-16
84868	HAVCR2	1.71864	3.25562	134.216	1.46e-21	5.03e-20
80781	COL18A1	1.71738	6.16675	168.301	6.01e-25	4.07e-23
7038	TG	1.71669	1.85322	112.55	3.62e-19	8.26e-18
7305	TYROBP	1.7158	4.96157	123.642	2.02e-20	5.59e-19
90952	ESAM	1.7148	3.73526	168.309	6e-25	4.07e-23
80301	PLEKHO2	1.7147	4.74342	151.794	2.32e-23	1.08e-21
722	C4BPA	1.71468	2.94094	24.9453	1.93e-06	5.73e-06
10468	FST	1.71196	0.209113	51.78	4.96e-11	3.12e-10
10266	RAMP2	1.71017	2.99689	119.08	6.52e-20	1.66e-18
639	PRDM1	1.7098	7.11376	132.365	2.29e-21	7.58e-20
10859	LILRB1	1.708	4.63204	111.665	4.58e-19	1.03e-17
231	AKR1B1	1.70798	4.41704	154.093	1.38e-23	6.74e-22
5996	RGS1	1.70659	6.1885	39.6146	4.72e-09	2.13e-08
2687	GGT5	1.70294	4.74061	140.799	3e-22	1.16e-20
387856	CCDC184	1.70254	-0.581588	90.5247	1.7e-16	2.68e-15
83872	HMCN1	1.70211	4.26224	88.9243	2.73e-16	4.16e-15
56917	MEIS3	1.70119	2.16329	143.706	1.51e-22	6.21e-21
23704	KCNE4	1.69921	1.10512	110.831	5.72e-19	1.27e-17
3625	INHBB	1.69892	0.82089	56.3165	9.87e-12	7.04e-11
6236	RRAD	1.69583	0.470533	60.8434	2.06e-12	1.65e-11
79927	FAM110D	1.6954	0.726228	94.2213	5.8e-17	9.69e-16
3809	KIR2DS4	1.69238	-2.25765	33.0493	6.44e-08	2.41e-07
91775	NXPE3	1.69134	4.80517	150.018	3.48e-23	1.56e-21
2646	GCKR	1.69109	-1.32417	38.4569	7.42e-09	3.25e-08
3777	KCNK3	1.6888	0.859897	70.5574	8.08e-14	8.14e-13
1536	CYBB	1.6882	6.9936	121.342	3.64e-20	9.65e-19
81794	ADAMTS10	1.68818	3.55566	112.28	3.89e-19	8.84e-18
3689	ITGB2	1.68651	6.50657	88.6056	3e-16	4.54e-15
56938	ARNTL2	1.68606	4.37647	122.536	2.68e-20	7.25e-19
9754	STARD8	1.68418	2.81184	159.472	4.13e-24	2.23e-22
56978	PRDM8	1.68154	2.29248	98.1891	1.86e-17	3.38e-16
152789	JAKMIP1	1.68132	0.732272	53.6998	2.49e-11	1.65e-10
3741	KCNA5	1.68015	-1.22749	28.8153	3.71e-07	1.23e-06
4478	MSN	1.67857	7.94978	148.978	4.42e-23	1.96e-21
2571	GAD1	1.67758	-1.34951	27.277	7.09e-07	2.26e-06
11149	BVES	1.67706	2.01991	128.209	6.41e-21	1.94e-19
301	ANXA1	1.677	5.69565	124.845	1.49e-20	4.22e-19
8728	ADAM19	1.67646	6.57697	93.7538	6.64e-17	1.1e-15
221687	RNF182	1.67598	-2.25516	14.149	0.000257743	0.0005494
23208	SYT11	1.67565	3.53432	161.444	2.67e-24	1.53e-22
145581	LRFN5	1.67539	0.644252	37.5189	1.07e-08	4.57e-08
321	APBA2	1.67396	3.19799	65.4	4.41e-13	3.95e-12
168544	ZNF467	1.67319	2.4584	157.656	6.19e-24	3.25e-22
51266	CLEC1B	1.67312	-0.285924	64.4938	5.97e-13	5.22e-12
5919	RARRES2	1.67134	5.06479	86.9698	4.88e-16	7.13e-15
9332	CD163	1.67032	5.63669	104.148	3.52e-18	7.01e-17
51237	MZB1	1.67031	6.77045	102.23	5.99e-18	1.16e-16
4982	TNFRSF11B	1.66658	3.06921	90.4158	1.76e-16	2.76e-15
9447	AIM2	1.66606	3.15887	46.4315	3.52e-10	1.92e-09
1118	CHIT1	1.66358	1.23424	72.1778	4.78e-14	4.99e-13
7345	UCHL1	1.66337	-0.142338	42.4196	1.6e-09	7.78e-09
29995	LMCD1	1.6632	3.84152	167.176	7.66e-25	5.03e-23
6559	SLC12A3	1.66268	-0.639909	44.4446	7.42e-10	3.84e-09
29933	GPR132	1.66136	3.54685	78.7877	5.91e-15	7.21e-14
4481	MSR1	1.66058	3.8649	82.0637	2.15e-15	2.83e-14
25932	CLIC4	1.66015	6.74629	181.443	3.79e-26	3.53e-24
93492	TPTE2	1.65991	0.764663	85.4614	7.67e-16	1.09e-14
79094	CHAC1	1.6599	2.69504	68.4921	1.58e-13	1.53e-12
10867	TSPAN9	1.65934	4.16131	151.171	2.68e-23	1.23e-21
246778	IL27	1.65845	0.0664375	91.8647	1.15e-16	1.85e-15
146	ADRA1D	1.65827	-1.84985	37.9618	9.01e-09	3.89e-08
5329	PLAUR	1.65771	5.9319	58.6143	4.43e-12	3.32e-11
91607	SLFN11	1.65761	5.32595	156.612	7.81e-24	4.03e-22
147495	APCDD1	1.6571	3.84477	130.249	3.86e-21	1.21e-19
51561	IL23A	1.65676	1.41219	79.173	5.24e-15	6.45e-14
160428	ALDH1L2	1.65559	5.12997	135.58	1.05e-21	3.73e-20
124460	SNX20	1.65557	4.08527	76.2615	1.3e-14	1.5e-13
2014	EMP3	1.65269	4.43309	132.737	2.09e-21	6.98e-20
90249	UNC5A	1.65167	0.205969	86.8212	5.1e-16	7.41e-15
170954	PPP1R18	1.64892	6.35793	97.8241	2.07e-17	3.71e-16
57655	GRAMD1A	1.64822	5.89861	170.17	4.03e-25	2.91e-23
10417	SPON2	1.64772	5.04702	202.994	5.23e-28	9.13e-26
4776	NFATC4	1.64677	3.98517	177.447	8.68e-26	7.19e-24
718	C3	1.6427	7.61462	28.9914	3.44e-07	1.15e-06
22797	TFEC	1.63969	4.37053	73.7434	2.9e-14	3.15e-13
127943	FCRLB	1.63959	0.0492771	48.534	1.62e-10	9.36e-10
5937	RBMS1	1.63859	5.59633	160.148	3.56e-24	1.96e-22
26279	PLA2G2D	1.63852	3.71585	19.2652	2.39e-05	5.98e-05
5218	CDK14	1.63749	4.6076	132.232	2.37e-21	7.82e-20
118788	PIK3AP1	1.63632	5.8044	108.046	1.21e-18	2.58e-17
5055	SERPINB2	1.63557	-2.37154	20.7299	1.23e-05	3.23e-05
9732	DOCK4	1.63539	5.73371	143.201	1.7e-22	6.9e-21
1378	CR1	1.63466	4.68799	34.7501	3.23e-08	1.28e-07
4814	NINJ1	1.63079	5.09333	151.157	2.68e-23	1.23e-21
29763	PACSIN3	1.63034	0.624371	164.181	1.47e-24	8.93e-23
3936	LCP1	1.62882	7.92581	78.9735	5.58e-15	6.83e-14
4130	MAP1A	1.62791	4.15342	167.272	7.5e-25	4.97e-23
5176	SERPINF1	1.62765	5.26118	157.406	6.54e-24	3.41e-22
80852	GRIP2	1.6273	2.30263	130.278	3.83e-21	1.2e-19
7099	TLR4	1.62649	5.53215	149.678	3.77e-23	1.68e-21
6355	CCL8	1.62645	2.68942	37.8429	9.45e-09	4.06e-08
79772	MCTP1	1.62584	4.88254	192.784	3.84e-27	4.99e-25
5199	CFP	1.62484	2.84176	87.4007	4.29e-16	6.35e-15
8530	CST7	1.6243	3.03682	92.7043	9e-17	1.47e-15
5600	MAPK11	1.62354	2.0639	102.848	5.05e-18	9.85e-17
8767	RIPK2	1.62083	4.23545	158.587	5.03e-24	2.68e-22
57823	SLAMF7	1.62073	6.98844	126.187	1.06e-20	3.09e-19
26064	RAI14	1.61938	5.46896	117.391	1.01e-19	2.51e-18
10261	IGSF6	1.61814	4.80586	150.093	3.42e-23	1.54e-21
54360	CYTL1	1.6154	-0.995681	55.1611	1.48e-11	1.02e-10
70	ACTC1	1.61337	-1.97943	11.1941	0.00108238	0.00208463
27287	VENTX	1.613	-0.517357	69.4882	1.14e-13	1.13e-12
84734	FAM167B	1.61212	1.58876	130.869	3.31e-21	1.05e-19
7293	TNFRSF4	1.61047	2.16281	73.4848	3.15e-14	3.41e-13
9770	RASSF2	1.61001	5.8598	83.9303	1.22e-15	1.66e-14
83857	TMTC1	1.60892	4.41754	126.098	1.09e-20	3.16e-19
947	CD34	1.60886	4.88713	127.727	7.23e-21	2.16e-19
4881	NPR1	1.60859	2.0752	95.3589	4.18e-17	7.18e-16
4846	NOS3	1.60846	3.33146	70.7225	7.66e-14	7.74e-13
8403	SOX14	1.60795	-1.13495	7.74823	0.00620751	0.0105239
120939	TMEM52B	1.60706	-1.99119	26.2545	1.1e-06	3.4e-06
30009	TBX21	1.60683	2.18428	79.8822	4.21e-15	5.27e-14
958	CD40	1.60428	4.34048	67.7818	2e-13	1.9e-12
114897	C1QTNF1	1.60323	4.10323	112.023	4.16e-19	9.42e-18
2260	FGFR1	1.6021	4.77651	129.663	4.46e-21	1.38e-19
375686	SPATC1	1.59832	0.104713	72.4707	4.35e-14	4.58e-13
83881	MIXL1	1.59723	1.94873	106.765	1.72e-18	3.58e-17
7940	LST1	1.59434	3.31831	93.9111	6.34e-17	1.05e-15
2882	GPX7	1.59421	2.2047	91.488	1.28e-16	2.05e-15
85004	RERG	1.59375	1.46834	115.656	1.59e-19	3.83e-18
168620	BHLHA15	1.59314	3.16131	87.4293	4.25e-16	6.31e-15
338773	TMEM119	1.59275	4.58477	81.0812	2.91e-15	3.76e-14
3000	GUCY2D	1.59264	-1.95634	42.2224	1.73e-09	8.34e-09
7133	TNFRSF1B	1.59248	6.04658	135.445	1.08e-21	3.84e-20
871	SERPINH1	1.59117	6.34012	156.096	8.77e-24	4.46e-22
221400	TDRD6	1.58964	2.87727	120.434	4.59e-20	1.2e-18
3718	JAK3	1.58804	6.24335	52.0529	4.5e-11	2.85e-10
3915	LAMC1	1.58548	7.17046	240.267	5.95e-31	3.22e-28
2275	FHL3	1.58412	2.77027	137.314	6.89e-22	2.51e-20
1627	DBN1	1.58358	3.90356	200.073	9.19e-28	1.45e-25
23034	SAMD4A	1.58333	4.96339	138.213	5.55e-22	2.06e-20
90527	DUOXA1	1.58292	1.59609	18.7219	3.05e-05	7.52e-05
27198	HCAR1	1.57962	-1.52599	39.0586	5.86e-09	2.61e-08
10570	DPYSL4	1.57836	-0.794363	64.8342	5.33e-13	4.7e-12
63982	ANO3	1.57696	-1.56614	12.0029	0.000727107	0.00144044
3656	IRAK2	1.57422	3.67106	105.241	2.61e-18	5.29e-17
23433	RHOQ	1.57422	5.41757	184.942	1.85e-26	1.85e-24
7325	UBE2E2	1.57412	3.23235	120.378	4.66e-20	1.21e-18
4542	MYO1F	1.5735	5.86147	123.449	2.12e-20	5.82e-19
2791	GNG11	1.57348	2.64425	156.198	8.57e-24	4.39e-22
57580	PREX1	1.57345	6.38907	125.222	1.36e-20	3.87e-19
5997	RGS2	1.57264	5.39015	78.1656	7.17e-15	8.61e-14
10603	SH2B2	1.57198	3.01419	105.805	2.23e-18	4.57e-17
81030	ZBP1	1.57197	5.12888	81.4358	2.61e-15	3.39e-14
752	FMNL1	1.5712	5.6841	101.105	8.2e-18	1.55e-16
5274	SERPINI1	1.57112	1.57067	124.442	1.65e-20	4.63e-19
5225	PGC	1.57048	-1.6616	22.8024	4.91e-06	1.37e-05
167838	TXLNB	1.57017	1.99821	80.7467	3.22e-15	4.13e-14
55190	NUDT11	1.57013	-1.10593	54.869	1.64e-11	1.12e-10
85358	SHANK3	1.5701	5.15969	100.529	9.64e-18	1.8e-16
8477	GPR65	1.56955	3.46128	90.8056	1.57e-16	2.47e-15
3801	KIFC3	1.56934	4.02425	47.2339	2.61e-10	1.45e-09
23533	PIK3R5	1.56933	4.72649	100.232	1.05e-17	1.96e-16
3075	CFH	1.56816	6.26537	150.048	3.46e-23	1.55e-21
134	ADORA1	1.56653	1.03548	110.96	5.53e-19	1.23e-17
6482	ST3GAL1	1.56582	5.69192	106.995	1.61e-18	3.37e-17
8460	TPST1	1.5656	2.88428	169.168	4.99e-25	3.47e-23
9935	MAFB	1.56374	4.85006	128.967	5.31e-21	1.62e-19
1769	DNAH8	1.56353	2.03492	23.5557	3.53e-06	1.01e-05
5452	POU2F2	1.56279	5.55993	55.3268	1.4e-11	9.68e-11
338323	NLRP14	1.56088	1.17181	78.2256	7.04e-15	8.47e-14
84808	PERM1	1.55925	-0.356389	63.018	9.81e-13	8.28e-12
8542	APOL1	1.5572	6.24975	79.452	4.81e-15	5.98e-14
55068	ENOX1	1.55669	0.660745	78.2981	6.88e-15	8.31e-14
6591	SNAI2	1.55552	3.92535	91.0425	1.46e-16	2.32e-15
116159	CYYR1	1.55405	3.44167	138.578	5.09e-22	1.91e-20
349136	WDR86	1.55392	1.82098	114.518	2.15e-19	5.08e-18
8698	S1PR4	1.55384	2.2263	44.137	8.33e-10	4.27e-09
273	AMPH	1.55322	1.74899	135.819	9.88e-22	3.54e-20
84675	TRIM55	1.54976	-0.740447	44.5948	7.01e-10	3.64e-09
2669	GEM	1.5477	3.36434	70.863	7.32e-14	7.42e-13
10501	SEMA6B	1.54703	3.76151	94.5336	5.3e-17	8.94e-16
284654	RSPO1	1.54671	0.172129	44.6113	6.97e-10	3.62e-09
27328	PCDH11X	1.54488	0.723452	14.49	0.000219095	0.000472021
8651	SOCS1	1.54466	3.79827	52.4898	3.84e-11	2.47e-10
51162	EGFL7	1.54249	3.93668	123.588	2.05e-20	5.66e-19
8490	RGS5	1.54211	6.62711	124.641	1.57e-20	4.42e-19
10154	PLXNC1	1.5419	6.27385	189.379	7.57e-27	8.5e-25
442213	PTCHD4	1.54151	-0.939855	22.8252	4.86e-06	1.36e-05
64005	MYO1G	1.54134	5.09042	77.5212	8.77e-15	1.03e-13
10791	VAMP5	1.54134	3.29164	106.208	2e-18	4.13e-17
5450	POU2AF1	1.53987	6.86476	89.886	2.05e-16	3.19e-15
10964	IFI44L	1.53984	4.91312	28.0108	5.2e-07	1.69e-06
144535	CFAP54	1.53929	3.07596	77.6461	8.44e-15	9.98e-14
29951	PDZRN4	1.53882	-0.459187	35.647	2.26e-08	9.15e-08
141	ADPRH	1.53872	2.93946	120.538	4.47e-20	1.17e-18
4855	NOTCH4	1.53801	4.3435	128.32	6.23e-21	1.89e-19
6474	SHOX2	1.53769	-1.34644	27.4135	6.69e-07	2.14e-06
3595	IL12RB2	1.53741	2.7841	87.0679	4.74e-16	6.94e-15
255324	EPGN	1.53532	-1.78605	34.693	3.31e-08	1.3e-07
25806	VAX2	1.53413	-2.00962	41.3578	2.4e-09	1.13e-08
3554	IL1R1	1.53083	6.49022	163.161	1.83e-24	1.09e-22
3934	LCN2	1.52949	8.38601	14.9361	0.000177291	0.000387611
131873	COL6A6	1.52886	2.39999	67.1615	2.46e-13	2.3e-12
3092	HIP1	1.52884	5.04255	202.376	5.89e-28	1e-25
5962	RDX	1.52741	5.17262	186.871	1.25e-26	1.29e-24
221303	FAM162B	1.52597	-1.20028	43.7672	9.58e-10	4.85e-09
1237	CCR8	1.52408	-0.109472	61.2559	1.79e-12	1.45e-11
51314	NME8	1.52407	-0.43236	87.2185	4.53e-16	6.66e-15
2324	FLT4	1.52352	2.87285	60.0598	2.69e-12	2.11e-11
719	C3AR1	1.5227	3.63717	126.202	1.06e-20	3.09e-19
6508	SLC4A3	1.52171	-0.274392	59.4995	3.26e-12	2.51e-11
1893	ECM1	1.52142	4.26332	118.796	7.01e-20	1.78e-18
2825	GPR1	1.52028	-2.19556	30.4145	1.9e-07	6.61e-07
183	AGT	1.51993	2.92719	31.3543	1.29e-07	4.61e-07
388646	GBP7	1.5187	-1.79935	32.3513	8.56e-08	3.15e-07
53353	LRP1B	1.51808	-0.122604	46.4132	3.55e-10	1.93e-09
953	ENTPD1	1.51806	6.56405	161.74	2.5e-24	1.45e-22
80833	APOL3	1.51703	5.50189	86.8669	5.03e-16	7.32e-15
28232	SLCO3A1	1.51676	5.01257	137.988	5.86e-22	2.16e-20
57493	HEG1	1.51623	6.385	120.001	5.14e-20	1.33e-18
9976	CLEC2B	1.5161	3.54524	130.938	3.26e-21	1.04e-19
800	CALD1	1.51582	6.73558	166.907	8.12e-25	5.29e-23
1949	EFNB3	1.51475	0.903585	63.5784	8.12e-13	6.93e-12
4330	MN1	1.51351	1.92373	115.62	1.61e-19	3.86e-18
3782	KCNN3	1.51229	4.6709	128.038	6.69e-21	2.01e-19
3428	IFI16	1.51052	6.73034	124.13	1.79e-20	4.99e-19
201799	TMEM154	1.50819	4.99812	94.6382	5.14e-17	8.69e-16
6533	SLC6A6	1.50704	6.12927	99.0935	1.44e-17	2.65e-16
10865	ARID5A	1.50522	4.72411	101.486	7.37e-18	1.4e-16
83871	RAB34	1.50392	3.00166	145.396	1.02e-22	4.27e-21
54829	ASPN	1.50359	3.00179	108.486	1.08e-18	2.31e-17
7169	TPM2	1.50272	4.64562	132.085	2.46e-21	8.04e-20
51177	PLEKHO1	1.5012	5.30355	85.8889	6.74e-16	9.61e-15
7804	LRP8	1.50008	4.12549	80.9768	3e-15	3.87e-14
55801	IL26	1.4988	0.730256	64.0607	6.9e-13	5.96e-12
11069	RAPGEF4	1.49854	2.88669	151.236	2.64e-23	1.22e-21
377007	KLHL30	1.49835	-1.79085	36.1578	1.84e-08	7.57e-08
6528	SLC5A5	1.49831	-1.57259	23.198	4.13e-06	1.17e-05
6925	TCF4	1.49776	7.14691	149.323	4.09e-23	1.81e-21
388610	TRNP1	1.49744	0.769878	44.7043	6.73e-10	3.5e-09
10333	TLR6	1.497	4.52725	78.6232	6.22e-15	7.55e-14
7161	TP73	1.49661	1.58904	107.938	1.25e-18	2.65e-17
3385	ICAM3	1.49646	2.21745	75.6276	1.59e-14	1.8e-13
6503	SLA	1.49635	5.46611	78.0496	7.44e-15	8.9e-14
8404	SPARCL1	1.49626	6.59624	147.713	5.93e-23	2.58e-21
6660	SOX5	1.49548	3.07151	108.907	9.6e-19	2.08e-17
83959	SLC4A11	1.49437	1.13611	103.555	4.15e-18	8.18e-17
3779	KCNMB1	1.4941	2.05396	97.2517	2.43e-17	4.33e-16
85360	SYDE1	1.49379	3.04605	151.135	2.7e-23	1.24e-21
28984	RGCC	1.49375	3.38486	85.2577	8.15e-16	1.15e-14
3596	IL13	1.49342	-2.24506	15.9124	0.000111941	0.000252552
8532	CPZ	1.49138	-0.440029	29.736	2.52e-07	8.6e-07
388662	SLC6A17	1.49055	-2.18516	21.2058	9.96e-06	2.64e-05
22936	ELL2	1.4902	7.10276	180.265	4.83e-26	4.27e-24
2848	GPR25	1.48962	-0.505526	32.8935	6.86e-08	2.56e-07
63910	SLC17A9	1.48848	5.13806	100.963	8.54e-18	1.61e-16
6504	SLAMF1	1.48741	4.31993	86.7619	5.19e-16	7.54e-15
4069	LYZ	1.48722	7.65217	62.8748	1.03e-12	8.66e-12
11237	RNF24	1.48703	5.51387	177.885	7.92e-26	6.66e-24
50846	DHH	1.48594	-1.19458	34.3421	3.81e-08	1.48e-07
9444	QKI	1.48533	6.39282	171.86	2.81e-25	2.08e-23
1805	DPT	1.48277	1.87125	26.8881	8.37e-07	2.64e-06
3737	KCNA2	1.48174	1.85685	78.2928	6.9e-15	8.32e-14
7412	VCAM1	1.48172	5.26294	77.8202	7.99e-15	9.49e-14
55704	CCDC88A	1.48116	5.86239	144.843	1.16e-22	4.84e-21
29968	PSAT1	1.4807	3.31942	71.3229	6.3e-14	6.47e-13
308	ANXA5	1.47961	6.85574	204.732	3.75e-28	6.94e-26
5730	PTGDS	1.47956	5.09334	35.0559	2.86e-08	1.14e-07
2359	FPR3	1.47776	4.77784	118.588	7.4e-20	1.86e-18
219654	ZCCHC24	1.47665	4.31434	177.788	8.08e-26	6.76e-24
9079	LDB2	1.476	3.76429	137.805	6.12e-22	2.25e-20
813	CALU	1.47513	6.91022	225.977	7.34e-30	2.53e-27
23627	PRND	1.47456	-1.86381	16.794	7.42e-05	0.000172334
121268	RHEBL1	1.47391	-0.14949	90.8055	1.57e-16	2.47e-15
3037	HAS2	1.47327	3.77921	81.4137	2.63e-15	3.41e-14
15	AANAT	1.47288	0.033058	53.5245	2.65e-11	1.75e-10
11072	DUSP14	1.47275	2.10772	134.629	1.32e-21	4.61e-20
7185	TRAF1	1.47225	5.24308	61.0527	1.91e-12	1.55e-11
80332	ADAM33	1.47107	3.24832	85.9506	6.62e-16	9.48e-15
221981	THSD7A	1.47018	3.1998	116.736	1.2e-19	2.95e-18
9486	CHST10	1.46861	1.39211	96.1348	3.35e-17	5.84e-16
440836	ODF3B	1.4686	4.61391	96.9746	2.63e-17	4.67e-16
54873	PALMD	1.46844	3.13515	98.2085	1.85e-17	3.37e-16
28951	TRIB2	1.46832	5.04949	79.0408	5.46e-15	6.7e-14
127069	OR2T10	1.46665	-2.7432	10.7442	0.00135294	0.00256503
963	CD53	1.46391	6.12532	68.8528	1.41e-13	1.37e-12
6091	ROBO1	1.46391	6.11971	99.7404	1.2e-17	2.22e-16
147646	C19orf84	1.46335	-2.17134	23.7555	3.23e-06	9.28e-06
9467	SH3BP5	1.46288	2.92174	88.9067	2.74e-16	4.18e-15
3587	IL10RA	1.46249	6.25815	97.5126	2.26e-17	4.03e-16
27036	SIGLEC7	1.46244	1.31774	92.6828	9.06e-17	1.48e-15
64175	P3H1	1.46182	4.18	207.823	2.08e-28	4.22e-26
80014	WWC2	1.46104	3.70394	179.804	5.32e-26	4.64e-24
374378	GALNT18	1.46099	2.42762	105.028	2.76e-18	5.59e-17
152	ADRA2C	1.46038	-1.46163	31.2838	1.33e-07	4.73e-07
3973	LHCGR	1.46035	-1.94819	22.2552	6.25e-06	1.71e-05
389558	FAM180A	1.45971	-0.678456	24.6659	2.18e-06	6.41e-06
684	BST2	1.45954	4.68489	73.4341	3.2e-14	3.46e-13
7040	TGFB1	1.45939	5.75085	123.456	2.12e-20	5.82e-19
116441	TM4SF18	1.45881	2.56448	113.295	2.97e-19	6.86e-18
84617	TUBB6	1.45867	4.09437	163.134	1.84e-24	1.09e-22
10631	POSTN	1.45761	6.47167	31.4567	1.24e-07	4.43e-07
2334	AFF2	1.45749	2.3616	24.6212	2.22e-06	6.52e-06
22846	VASH1	1.45656	4.52579	160.756	3.11e-24	1.74e-22
4607	MYBPC3	1.45647	1.02355	83.4911	1.39e-15	1.89e-14
2257	FGF12	1.45552	-0.646001	58.9642	3.92e-12	2.98e-11
2078	ERG	1.45524	3.83437	115.844	1.51e-19	3.66e-18
50807	ASAP1	1.45514	6.27774	163.687	1.63e-24	9.83e-23
3995	FADS3	1.45435	3.37072	75.3552	1.74e-14	1.95e-13
341	APOC1	1.45431	1.90565	47.9555	2e-10	1.14e-09
440073	IQSEC3	1.45415	0.683275	58.1545	5.2e-12	3.85e-11
58538	MPP4	1.45381	-1.48886	53.387	2.79e-11	1.83e-10
3667	IRS1	1.45232	5.49591	116.343	1.33e-19	3.25e-18
23255	MTCL1	1.45155	4.12501	75.6458	1.58e-14	1.79e-13
4053	LTBP2	1.45089	5.30201	76.0411	1.4e-14	1.6e-13
57699	CPNE5	1.45083	5.24061	108.171	1.17e-18	2.51e-17
114088	TRIM9	1.4507	1.67983	38.5837	7.06e-09	3.1e-08
51296	SLC15A3	1.45054	4.80674	108.153	1.18e-18	2.52e-17
51226	COPZ2	1.4501	1.7231	143.051	1.76e-22	7.12e-21
26038	CHD5	1.44979	-1.1225	34.1217	4.17e-08	1.61e-07
8735	MYH13	1.44929	-0.751645	39.0258	5.94e-09	2.64e-08
2537	IFI6	1.44892	5.12212	44.3327	7.74e-10	3.99e-09
6935	ZEB1	1.44885	5.59081	150.972	2.8e-23	1.28e-21
4939	OAS2	1.44769	5.86316	63.2044	9.21e-13	7.8e-12
54328	GPR173	1.44762	1.56408	158.682	4.92e-24	2.64e-22
579	NKX3-2	1.44669	-1.37019	35.421	2.47e-08	9.94e-08
119587	CPXM2	1.44573	3.31192	48.293	1.77e-10	1.02e-09
285180	RUFY4	1.44538	0.931444	49.5006	1.13e-10	6.75e-10
10810	WASF3	1.44503	2.10687	124.235	1.74e-20	4.87e-19
84034	EMILIN2	1.44392	4.77996	153.722	1.5e-23	7.28e-22
6383	SDC2	1.44274	4.07685	125.748	1.19e-20	3.43e-19
196383	RILPL2	1.44272	3.64847	125.663	1.21e-20	3.48e-19
100505385	IQCJ-SCHIP1	1.44189	0.304406	61.4191	1.69e-12	1.38e-11
80896	NPL	1.44147	4.0125	143.619	1.54e-22	6.32e-21
60481	ELOVL5	1.43992	5.5327	85.5381	7.49e-16	1.06e-14
84984	CEP19	1.43985	1.13732	106.862	1.67e-18	3.49e-17
3786	KCNQ3	1.43897	0.656515	25.6753	1.41e-06	4.28e-06
10979	FERMT2	1.43781	4.36551	170.49	3.76e-25	2.73e-23
339761	CYP27C1	1.43662	0.152014	52.2827	4.14e-11	2.64e-10
58484	NLRC4	1.4366	2.30288	139.483	4.1e-22	1.56e-20
9464	HAND2	1.43648	-0.385729	46.2333	3.79e-10	2.05e-09
83851	SYT16	1.43596	-1.31965	30.6364	1.73e-07	6.07e-07
51191	HERC5	1.43484	3.26323	105.884	2.19e-18	4.48e-17
133	ADM	1.43455	5.00088	43.3158	1.14e-09	5.69e-09
7454	WAS	1.43382	4.70006	72.0352	5.01e-14	5.21e-13
64856	VWA1	1.43337	5.05577	111.352	4.98e-19	1.11e-17
9535	GMFG	1.43186	3.69331	77.5115	8.8e-15	1.04e-13
2710	GK	1.43129	6.1125	71.7324	5.52e-14	5.7e-13
5268	SERPINB5	1.4311	4.64971	12.43	0.000590283	0.00118652
1379	CR1L	1.43054	-0.609703	30.7246	1.67e-07	5.87e-07
56675	NRIP3	1.43047	0.829677	80.8812	3.09e-15	3.98e-14
26108	PYGO1	1.43046	2.40273	141.184	2.73e-22	1.07e-20
6886	TAL1	1.43012	1.76365	105.378	2.51e-18	5.11e-17
5788	PTPRC	1.42976	7.96959	54.1734	2.11e-11	1.42e-10
60489	APOBEC3G	1.42933	4.33192	85.2717	8.12e-16	1.14e-14
137835	TMEM71	1.42854	2.83823	68.9046	1.38e-13	1.35e-12
89858	SIGLEC12	1.42751	3.10395	29.662	2.6e-07	8.84e-07
8706	B3GALNT1	1.42742	1.06029	95.9293	3.55e-17	6.17e-16
3732	CD82	1.4273	5.64211	95.6623	3.83e-17	6.62e-16
4015	LOX	1.4269	3.88405	97.6022	2.2e-17	3.94e-16
79888	LPCAT1	1.42588	5.64179	116.032	1.44e-19	3.5e-18
22943	DKK1	1.42574	-1.12282	16.7681	7.51e-05	0.000174203
50944	SHANK1	1.42466	-0.370631	59.9926	2.75e-12	2.15e-11
11314	CD300A	1.42446	3.75862	96.7266	2.83e-17	4.98e-16
344558	SH3RF3	1.42383	3.79937	173.601	1.94e-25	1.48e-23
629	CFB	1.42327	3.61173	66.6408	2.92e-13	2.69e-12
375061	FAM89A	1.42314	1.41511	102.256	5.95e-18	1.15e-16
2995	GYPC	1.41871	4.20682	93.8337	6.49e-17	1.08e-15
2837	UTS2R	1.41838	-0.131463	46.9325	2.92e-10	1.61e-09
79937	CNTNAP3	1.41808	1.5595	84.937	8.98e-16	1.25e-14
2316	FLNA	1.41752	8.59393	125.013	1.43e-20	4.06e-19
5754	PTK7	1.41692	4.88249	147.194	6.68e-23	2.89e-21
22829	NLGN4Y	1.41646	1.91205	10.2431	0.00173736	0.00323662
974	CD79B	1.41512	3.72615	23.1381	4.24e-06	1.19e-05
169611	OLFML2A	1.41426	4.53793	84.8093	9.34e-16	1.3e-14
4067	LYN	1.41418	6.38315	141.734	2.4e-22	9.49e-21
169166	SNX31	1.4137	-2.57325	13.9391	0.00028495	0.000602953
152273	FGD5	1.41361	4.55667	134.809	1.26e-21	4.42e-20
6676	SPAG4	1.4134	3.24911	108.612	1.04e-18	2.24e-17
29780	PARVB	1.41273	3.80938	131.313	2.97e-21	9.55e-20
1236	CCR7	1.41242	4.0264	14.8298	0.000186447	0.000405906
27201	GPR78	1.41074	-1.26073	23.0601	4.38e-06	1.23e-05
51705	EMCN	1.4093	2.94476	96.1192	3.36e-17	5.86e-16
4887	NPY2R	1.40926	-1.31396	8.17405	0.00497655	0.0085739
91319	DERL3	1.40898	6.56391	77.1414	9.88e-15	1.15e-13
50943	FOXP3	1.40799	3.13457	49.8117	1.01e-10	6.08e-10
5551	PRF1	1.40728	3.64104	60.3844	2.41e-12	1.91e-11
154810	AMOTL1	1.40675	4.67933	146.353	8.12e-23	3.46e-21
23316	CUX2	1.40514	-1.57505	19.6206	2.03e-05	5.14e-05
23072	HECW1	1.40369	0.801894	58.4231	4.73e-12	3.53e-11
139735	ZFP92	1.40225	1.07162	106.48	1.86e-18	3.85e-17
64859	NABP1	1.40191	7.15341	91.9872	1.11e-16	1.79e-15
5368	PNOC	1.4018	2.33299	82.1461	2.1e-15	2.77e-14
349667	RTN4RL2	1.40134	-0.710078	61.315	1.75e-12	1.42e-11
7805	LAPTM5	1.40015	7.57079	83.2479	1.5e-15	2.02e-14
8600	TNFSF11	1.39964	1.91732	19.1716	2.49e-05	6.23e-05
133308	SLC9B2	1.39914	2.62327	119.59	5.71e-20	1.47e-18
51435	SCARA3	1.39892	3.61419	75.1948	1.83e-14	2.05e-13
150350	ENTHD1	1.39818	-1.8661	15.6749	0.000125137	0.000279635
4811	NID1	1.39813	6.70608	167.252	7.54e-25	4.98e-23
6915	TBXA2R	1.39716	0.369391	73.9221	2.74e-14	2.99e-13
9595	CYTIP	1.39703	5.69858	89.5094	2.3e-16	3.54e-15
1240	CMKLR1	1.39701	4.75315	109.887	7.37e-19	1.62e-17
2535	FZD2	1.39657	1.37462	117.049	1.1e-19	2.73e-18
284293	HMSD	1.39641	-0.409319	46.7366	3.14e-10	1.73e-09
8913	CACNA1G	1.39613	-0.685519	35.2616	2.63e-08	1.05e-07
8777	MPDZ	1.39556	4.22547	153.614	1.54e-23	7.44e-22
781	CACNA2D1	1.3945	3.52911	132.175	2.4e-21	7.9e-20
401498	TMEM215	1.39427	-2.22705	16.4701	8.63e-05	0.000198029
165215	FAM171B	1.39319	2.87289	139.995	3.63e-22	1.39e-20
388630	TRABD2B	1.39313	1.2189	74.9993	1.94e-14	2.17e-13
2921	CXCL3	1.39234	4.52775	26.2484	1.1e-06	3.41e-06
57593	EBF4	1.39218	2.37778	130.427	3.7e-21	1.17e-19
6397	SEC14L1	1.39085	7.25577	191.679	4.78e-27	5.98e-25
8682	PEA15	1.38971	6.39971	157.955	5.79e-24	3.05e-22
140766	ADAMTS14	1.38957	3.96064	109.436	8.32e-19	1.81e-17
57705	WDFY4	1.38947	6.24977	31.926	1.02e-07	3.7e-07
79843	FAM124B	1.38843	0.169691	78.6593	6.15e-15	7.47e-14
54518	APBB1IP	1.38817	4.93838	69.0713	1.31e-13	1.28e-12
212	ALAS2	1.38682	-0.315012	38.2092	8.18e-09	3.55e-08
91010	FMNL3	1.383	6.30745	81.2008	2.8e-15	3.63e-14
9755	TBKBP1	1.38272	2.5761	108.278	1.14e-18	2.44e-17
837	CASP4	1.38254	6.03262	130.983	3.22e-21	1.03e-19
11262	SP140	1.38065	4.9917	49.1178	1.31e-10	7.68e-10
8534	CHST1	1.37969	1.18841	69.3254	1.21e-13	1.19e-12
11247	NXPH4	1.37787	-1.43982	33.3892	5.61e-08	2.12e-07
117531	TMC1	1.37778	-1.16553	42.3136	1.67e-09	8.08e-09
166336	PRICKLE2	1.37762	3.7987	124.08	1.81e-20	5.04e-19
150094	SIK1	1.37705	2.55521	13.956	0.000282652	0.00059857
54039	PCBP3	1.37689	2.97883	92.2962	1.01e-16	1.65e-15
7462	LAT2	1.37453	4.25041	68.4688	1.6e-13	1.54e-12
2202	EFEMP1	1.37431	4.54558	67.1283	2.48e-13	2.32e-12
54796	BNC2	1.3741	4.56812	98.9853	1.49e-17	2.72e-16
222698	NKAPL	1.37247	-1.79297	38.6043	7e-09	3.08e-08
79651	RHBDF2	1.37148	5.49576	96.8389	2.74e-17	4.84e-16
55901	THSD1	1.3698	1.85415	144.661	1.21e-22	5.03e-21
1307	COL16A1	1.36968	4.85914	140.386	3.3e-22	1.28e-20
5733	PTGER3	1.36895	0.726758	55.0998	1.52e-11	1.04e-10
80228	ORAI2	1.36885	5.2856	88.836	2.8e-16	4.26e-15
27288	RBMXL2	1.36867	-0.951526	35.0762	2.84e-08	1.13e-07
7846	TUBA1A	1.36862	5.5454	150.656	3.01e-23	1.36e-21
23743	BHMT2	1.36786	0.784281	79.3287	5e-15	6.19e-14
150365	MEI1	1.36774	4.10238	89.2407	2.48e-16	3.8e-15
6772	STAT1	1.36718	8.54811	65.9521	3.67e-13	3.32e-12
9934	P2RY14	1.36667	3.54767	83.2916	1.48e-15	2e-14
409	ARRB2	1.36642	5.7718	138.016	5.82e-22	2.15e-20
5784	PTPN14	1.36566	5.08742	190.314	6.28e-27	7.21e-25
84206	MEX3B	1.36557	1.34696	113.377	2.9e-19	6.74e-18
203100	HTRA4	1.36476	0.517031	60.0784	2.67e-12	2.1e-11
2897	GRIK1	1.36359	2.21377	91.3425	1.34e-16	2.13e-15
9075	CLDN2	1.36357	4.01693	7.92398	0.00566515	0.00967035
1604	CD55	1.36265	7.38218	47.8755	2.06e-10	1.17e-09
3026	HABP2	1.36086	-0.989295	6.97227	0.00932808	0.0153451
969	CD69	1.35876	4.04149	39.3004	5.34e-09	2.39e-08
399	RHOH	1.3572	4.98577	42.9705	1.3e-09	6.43e-09
1071	CETP	1.35369	1.8681	36.3071	1.73e-08	7.16e-08
387104	SOGA3	1.35286	0.898443	113.315	2.95e-19	6.83e-18
348	APOE	1.35267	6.10084	76.8877	1.07e-14	1.25e-13
58191	CXCL16	1.35203	5.49311	144.117	1.37e-22	5.69e-21
138307	LCN8	1.35172	-1.44422	6.89283	0.00972866	0.0159445
2634	GBP2	1.35146	7.14987	73.0558	3.61e-14	3.85e-13
25801	GCA	1.3512	4.64847	111.17	5.22e-19	1.17e-17
79822	ARHGAP28	1.35098	3.51662	81.8568	2.29e-15	3e-14
83468	GLT8D2	1.35097	2.97862	126.502	9.82e-21	2.87e-19
254428	SLC41A1	1.3506	4.35363	125.733	1.19e-20	3.43e-19
6594	SMARCA1	1.35041	3.31956	164.591	1.34e-24	8.24e-23
7223	TRPC4	1.3492	0.776743	79.1784	5.23e-15	6.44e-14
3662	IRF4	1.34891	7.43004	78.9461	5.63e-15	6.89e-14
51285	RASL12	1.34823	2.42711	125.067	1.41e-20	4.01e-19
2790	GNG10	1.34793	-2.02442	31.1057	1.43e-07	5.06e-07
4671	NAIP	1.34761	2.9807	145.533	9.83e-23	4.14e-21
7253	TSHR	1.34756	2.7978	122.575	2.65e-20	7.19e-19
348938	NIPAL4	1.34743	1.88239	58.127	5.25e-12	3.89e-11
54436	SH3TC1	1.34665	4.40172	98.2782	1.82e-17	3.3e-16
9023	CH25H	1.34662	1.49179	49.9546	9.61e-11	5.79e-10
1831	TSC22D3	1.34612	6.00086	55.6522	1.25e-11	8.73e-11
9076	CLDN1	1.346	2.81999	29.5765	2.69e-07	9.14e-07
80231	TASL	1.34501	2.99741	106.106	2.06e-18	4.24e-17
4023	LPL	1.34485	2.60316	19.2675	2.38e-05	5.98e-05
25946	ZNF385A	1.34478	3.84721	96.0312	3.45e-17	6e-16
89932	PAPLN	1.34196	5.26365	86.9282	4.94e-16	7.21e-15
54959	ODAM	1.34168	-2.36853	16.5729	8.22e-05	0.000189305
1318	SLC31A2	1.338	1.27591	123.476	2.11e-20	5.8e-19
8578	SCARF1	1.3377	4.31437	125.47	1.27e-20	3.64e-19
9859	CEP170	1.33757	5.07103	150.928	2.83e-23	1.29e-21
10410	IFITM3	1.33553	7.60756	72.6283	4.14e-14	4.37e-13
4689	NCF4	1.33429	4.2875	108.415	1.1e-18	2.35e-17
55454	CSGALNACT2	1.33376	4.99759	161.952	2.39e-24	1.39e-22
695	BTK	1.33238	4.65788	65.4711	4.31e-13	3.86e-12
22873	DZIP1	1.33235	2.96825	103.96	3.71e-18	7.37e-17
7201	TRHR	1.33183	-1.93407	30.2673	2.02e-07	7e-07
51171	HSD17B14	1.33182	1.11225	94.2218	5.8e-17	9.69e-16
8642	DCHS1	1.33175	5.24958	154.104	1.37e-23	6.73e-22
25937	WWTR1	1.33001	4.5844	135.583	1.05e-21	3.73e-20
219537	SMTNL1	1.3293	2.08594	36.659	1.51e-08	6.29e-08
26227	PHGDH	1.32904	2.95549	69.0008	1.34e-13	1.31e-12
219539	YPEL4	1.32818	1.09791	98.1069	1.91e-17	3.45e-16
2121	EVC	1.32764	3.90536	112.644	3.53e-19	8.07e-18
6262	RYR2	1.32702	2.39868	42.4314	1.59e-09	7.75e-09
7216	TRO	1.32656	1.75558	122.263	2.87e-20	7.74e-19
636	BICD1	1.32654	4.75128	115.054	1.86e-19	4.44e-18
199221	DZIP1L	1.32597	2.41523	131.266	3e-21	9.64e-20
132884	EVC2	1.32527	2.37664	98.3998	1.76e-17	3.2e-16
7128	TNFAIP3	1.32391	7.00237	77.6347	8.47e-15	1e-13
219285	SAMD9L	1.3236	7.05857	67.3094	2.34e-13	2.2e-12
6483	ST3GAL2	1.3236	5.3626	145.565	9.76e-23	4.12e-21
167465	ZNF366	1.32345	3.04091	84.7884	9.4e-16	1.31e-14
6546	SLC8A1	1.32328	5.22831	100.065	1.1e-17	2.04e-16
146722	CD300LF	1.32211	2.78092	79.9338	4.14e-15	5.19e-14
23209	MLC1	1.32155	-0.953355	23.5956	3.47e-06	9.91e-06
63940	GPSM3	1.3215	5.19044	73.8457	2.8e-14	3.05e-13
309	ANXA6	1.32136	6.44566	101.332	7.7e-18	1.46e-16
4985	OPRD1	1.32072	-0.314256	33.2026	6.05e-08	2.28e-07
10457	GPNMB	1.31788	6.20448	68.214	1.74e-13	1.66e-12
644	BLVRA	1.31569	2.87299	102.281	5.91e-18	1.14e-16
2004	ELK3	1.31558	5.77565	161.455	2.67e-24	1.53e-22
29851	ICOS	1.31545	2.86504	35.5025	2.39e-08	9.64e-08
7903	ST8SIA4	1.31446	5.29597	107.573	1.38e-18	2.91e-17
2894	GRID1	1.31279	1.51883	71.1364	6.7e-14	6.84e-13
84674	CARD6	1.31228	3.4077	60.5651	2.26e-12	1.8e-11
2771	GNAI2	1.31169	7.26091	142.051	2.23e-22	8.86e-21
375387	NRROS	1.3109	2.82585	79.2379	5.14e-15	6.33e-14
3913	LAMB2	1.31069	6.15679	190.833	5.66e-27	6.67e-25
8646	CHRD	1.31052	1.77052	106.564	1.81e-18	3.77e-17
84230	LRRC8C	1.3105	4.97797	111.53	4.74e-19	1.07e-17
84634	KISS1R	1.31035	-2.04768	24.4777	2.36e-06	6.92e-06
57007	ACKR3	1.30957	3.44596	73.424	3.21e-14	3.46e-13
26524	LATS2	1.30941	4.51528	181.034	4.13e-26	3.79e-24
1767	DNAH5	1.30932	1.08497	25.8074	1.33e-06	4.06e-06
1464	CSPG4	1.3086	3.615	110.432	6.37e-19	1.41e-17
647135	SRGAP2B	1.30857	1.62136	136.68	8.03e-22	2.9e-20
255809	C19orf38	1.30804	1.63329	76.5729	1.18e-14	1.37e-13
3911	LAMA5	1.30759	6.32599	117.88	8.9e-20	2.22e-18
1508	CTSB	1.30714	8.99055	169.749	4.41e-25	3.13e-23
127703	C1orf216	1.3065	2.17138	116.017	1.45e-19	3.51e-18
54734	RAB39A	1.30602	1.3155	97.7116	2.14e-17	3.83e-16
8829	NRP1	1.30598	6.18778	163.532	1.69e-24	1.01e-22
54329	GPR85	1.30582	-0.172327	55.5523	1.29e-11	9.01e-11
55356	SLC22A15	1.3053	2.77188	143.229	1.69e-22	6.86e-21
11259	FILIP1L	1.30506	5.71308	105.137	2.68e-18	5.43e-17
2054	STX2	1.30477	3.46222	156.496	8.02e-24	4.11e-22
10044	SH2D3C	1.30279	4.27021	67.4767	2.21e-13	2.09e-12
90332	EXOC3L2	1.30263	2.09443	78.8058	5.88e-15	7.17e-14
92126	DSEL	1.30138	2.86085	81.0853	2.9e-15	3.75e-14
7087	ICAM5	1.30088	0.563357	51.0591	6.44e-11	3.98e-10
9828	ARHGEF17	1.2995	4.78591	159.986	3.69e-24	2.01e-22
149345	SHISA4	1.29895	1.15871	103.817	3.86e-18	7.65e-17
55205	ZNF532	1.29709	5.73662	146.599	7.67e-23	3.29e-21
23641	LDOC1	1.29547	1.2197	93.4448	7.26e-17	1.2e-15
83593	RASSF5	1.29543	5.89492	80.7915	3.18e-15	4.09e-14
286530	P2RY8	1.29537	4.70949	55.6347	1.25e-11	8.78e-11
6252	RTN1	1.29379	2.28836	76.9639	1.05e-14	1.22e-13
26112	CCDC69	1.29311	5.97669	102.261	5.94e-18	1.15e-16
3674	ITGA2B	1.29252	0.00039603	41.692	2.11e-09	1.01e-08
5133	PDCD1	1.29155	1.79909	26.5811	9.54e-07	2.99e-06
128178	EDARADD	1.29031	-0.502679	43.3665	1.12e-09	5.59e-09
10287	RGS19	1.28938	3.60898	62.9486	1e-12	8.46e-12
1820	ARID3A	1.28936	4.62059	158.087	5.62e-24	2.98e-22
7143	TNR	1.28913	0.890217	19.2983	2.35e-05	5.9e-05
27122	DKK3	1.28881	4.73415	99.1923	1.4e-17	2.58e-16
7832	BTG2	1.28707	8.24452	96.7823	2.78e-17	4.91e-16
56659	KCNK13	1.28687	0.167774	53.1993	2.98e-11	1.94e-10
9938	ARHGAP25	1.28664	5.30367	61.9302	1.42e-12	1.17e-11
164668	APOBEC3H	1.28628	-0.375335	42.7843	1.39e-09	6.85e-09
7145	TNS1	1.28596	6.82676	119.338	6.1e-20	1.56e-18
390072	OR52N4	1.2858	-1.27164	16.6003	8.12e-05	0.0001872
58504	ARHGAP22	1.2854	2.10493	73.0113	3.66e-14	3.9e-13
50616	IL22	1.28445	-1.01369	19.274	2.38e-05	5.96e-05
199	AIF1	1.28354	3.58572	82.2645	2.02e-15	2.68e-14
9911	TMCC2	1.28315	1.01424	74.8619	2.03e-14	2.26e-13
25797	QPCT	1.28287	3.09296	71.0895	6.8e-14	6.93e-13
3091	HIF1A	1.28246	8.11954	138.402	5.31e-22	1.97e-20
9379	NRXN2	1.28202	2.22326	58.9228	3.98e-12	3.02e-11
284021	MILR1	1.28185	2.65246	82.8178	1.71e-15	2.29e-14
50861	STMN3	1.28177	2.97349	66.3355	3.23e-13	2.95e-12
8632	DNAH17	1.28153	3.16412	102.588	5.43e-18	1.06e-16
30008	EFEMP2	1.28104	4.13824	166.632	8.62e-25	5.57e-23
8869	ST3GAL5	1.2787	3.95306	77.9378	7.7e-15	9.18e-14
53346	TM6SF1	1.27709	1.27777	132.392	2.28e-21	7.54e-20
2850	GPR27	1.27577	0.266381	43.6858	9.88e-10	4.99e-09
5069	PAPPA	1.27567	3.97038	77.0148	1.03e-14	1.2e-13
8609	KLF7	1.27381	5.37267	93.9703	6.24e-17	1.04e-15
9638	FEZ1	1.27323	1.38256	97.9549	1.99e-17	3.59e-16
219968	OR5B21	1.27208	-0.825589	33.0503	6.43e-08	2.41e-07
155038	GIMAP8	1.27122	4.45389	92.56	9.39e-17	1.53e-15
80315	CPEB4	1.27099	7.3754	151.691	2.38e-23	1.1e-21
3117	HLA-DQA1	1.27073	7.2643	54.9354	1.61e-11	1.1e-10
341350	OVCH1	1.27034	-0.244585	29.6723	2.59e-07	8.81e-07
2322	FLT3	1.27017	1.9965	56.2794	1e-11	7.12e-11
203447	NRK	1.27005	-0.704613	24.0408	2.85e-06	8.27e-06
643677	CCDC168	1.26948	-0.437704	52.5829	3.72e-11	2.4e-10
66000	TMEM108	1.26849	1.45696	65.9599	3.66e-13	3.32e-12
5322	PLA2G5	1.2679	-2.06952	16.995	6.76e-05	0.000157991
4064	CD180	1.26758	4.83846	46.9487	2.91e-10	1.6e-09
4987	OPRL1	1.26664	0.372864	60.9505	1.98e-12	1.6e-11
26508	HEYL	1.26624	2.224	77.4131	9.08e-15	1.07e-13
83756	TAS1R3	1.26547	2.8391	82.0263	2.18e-15	2.86e-14
10346	TRIM22	1.26507	6.56434	63.7891	7.57e-13	6.49e-12
123041	SLC24A4	1.26482	2.03328	52.5423	3.77e-11	2.43e-10
2099	ESR1	1.26446	3.43858	94.4401	5.45e-17	9.17e-16
272	AMPD3	1.26433	5.26295	118.722	7.15e-20	1.8e-18
960	CD44	1.26422	8.63341	110.22	6.74e-19	1.49e-17
8522	GAS7	1.26391	5.27092	133.851	1.59e-21	5.44e-20
375033	PEAR1	1.26304	3.3102	135.414	1.09e-21	3.86e-20
7409	VAV1	1.26251	4.76147	73.2691	3.37e-14	3.62e-13
84668	FAM126A	1.26239	5.13137	90.4762	1.73e-16	2.71e-15
10000	AKT3	1.26217	5.14667	117.239	1.05e-19	2.6e-18
7107	GPR137B	1.2619	4.27946	143.896	1.44e-22	5.96e-21
22856	CHSY1	1.26188	5.466	169.772	4.39e-25	3.13e-23
65267	WNK3	1.26132	1.20268	91.2301	1.38e-16	2.2e-15
100130311	C17orf107	1.2608	1.56092	79.2812	5.07e-15	6.26e-14
84957	RELT	1.26032	4.24263	61.5873	1.59e-12	1.31e-11
5742	PTGS1	1.26011	5.32087	65.8724	3.77e-13	3.4e-12
28986	MAGEH1	1.25957	2.76723	116.035	1.44e-19	3.5e-18
51299	NRN1	1.25929	1.14756	88.5468	3.05e-16	4.61e-15
7991	TUSC3	1.25778	3.07285	48.8138	1.46e-10	8.5e-10
57045	TWSG1	1.25736	4.91214	173.97	1.8e-25	1.38e-23
4168	MCF2	1.25671	-1.0281	34.969	2.96e-08	1.18e-07
10687	PNMA2	1.25651	0.611974	65.5844	4.15e-13	3.73e-12
6785	ELOVL4	1.25601	-0.374164	66.0664	3.53e-13	3.21e-12
2242	FES	1.25596	3.92079	129.01	5.25e-21	1.61e-19
9922	IQSEC1	1.2548	6.0595	137.274	6.96e-22	2.52e-20
2534	FYN	1.25414	5.78304	65.6786	4.02e-13	3.62e-12
10561	IFI44	1.25368	4.01482	42.5703	1.51e-09	7.38e-09
91584	PLXNA4	1.25353	2.58331	97.9609	1.99e-17	3.59e-16
84662	GLIS2	1.25336	2.45585	120.735	4.25e-20	1.12e-18
89	ACTN3	1.25209	-2.09493	27.6955	5.94e-07	1.92e-06
440854	CAPN14	1.25173	-0.71982	17.4332	5.52e-05	0.000130732
24141	LAMP5	1.25142	0.534117	49.9727	9.55e-11	5.76e-10
4057	LTF	1.25068	3.04124	12.0164	0.00072232	0.0014323
10082	GPC6	1.25046	4.07839	96.694	2.85e-17	5.03e-16
169792	GLIS3	1.25025	5.21001	51.9333	4.69e-11	2.96e-10
11221	DUSP10	1.2491	3.72654	107.392	1.45e-18	3.05e-17
148979	GLIS1	1.24892	0.869913	51.5124	5.46e-11	3.42e-10
79633	FAT4	1.2486	5.97658	117.471	9.9e-20	2.46e-18
54557	SGTB	1.24802	3.63698	111.341	4.99e-19	1.12e-17
91179	SCARF2	1.24745	1.90379	118.759	7.08e-20	1.79e-18
5270	SERPINE2	1.24725	4.14261	61.1062	1.88e-12	1.52e-11
59345	GNB4	1.24696	5.00854	154.13	1.37e-23	6.71e-22
84106	PRAM1	1.24693	1.95518	79.1445	5.29e-15	6.5e-14
79839	CCDC102B	1.24598	3.39624	110.27	6.65e-19	1.47e-17
29970	SCHIP1	1.24551	0.353645	58.0846	5.32e-12	3.94e-11
3087	HHEX	1.24522	3.14895	51.9336	4.69e-11	2.96e-10
57514	ARHGAP31	1.24479	6.07443	177.697	8.23e-26	6.85e-24
3792	KEL	1.2444	0.359148	16.0774	0.000103615	0.000234997
4163	MCC	1.2444	4.94698	156.572	7.89e-24	4.05e-22
2829	XCR1	1.24378	2.55084	28.5293	4.18e-07	1.38e-06
29841	GRHL1	1.24331	1.82619	94.7215	5.02e-17	8.5e-16
1512	CTSH	1.24288	6.25849	97.9569	1.99e-17	3.59e-16
388325	SCIMP	1.24286	3.5959	45.2843	5.41e-10	2.86e-09
7373	COL14A1	1.24258	5.89586	99.2583	1.38e-17	2.54e-16
22885	ABLIM3	1.24237	3.52129	139.698	3.89e-22	1.48e-20
2523	FUT1	1.24198	0.269162	51.2526	6e-11	3.73e-10
2784	GNB3	1.24129	1.46682	100.227	1.05e-17	1.96e-16
150771	ITPRIPL1	1.24102	2.01184	79.0647	5.42e-15	6.66e-14
91653	BOC	1.24064	3.41373	103.298	4.46e-18	8.75e-17
57198	ATP8B2	1.24044	5.62137	96.4332	3.07e-17	5.41e-16
4772	NFATC1	1.2401	4.31874	35.5418	2.35e-08	9.5e-08
94015	TTYH2	1.23921	3.07435	86.0892	6.35e-16	9.1e-15
25822	DNAJB5	1.23829	3.10611	123.879	1.9e-20	5.29e-19
2149	F2R	1.23729	5.08796	116.527	1.27e-19	3.1e-18
162466	PHOSPHO1	1.23717	2.80611	65.3732	4.45e-13	3.98e-12
2670	GFAP	1.23655	-1.30665	31.7503	1.1e-07	3.96e-07
9746	CLSTN3	1.23624	5.63572	120.848	4.13e-20	1.09e-18
114836	SLAMF6	1.2355	4.24666	46.9798	2.87e-10	1.59e-09
55084	SOBP	1.23464	2.4739	112.137	4.04e-19	9.15e-18
3059	HCLS1	1.234	6.18015	72.7518	3.98e-14	4.21e-13
221336	BEND6	1.23338	-0.0204809	60.5886	2.24e-12	1.79e-11
5547	PRCP	1.23334	5.77151	159.077	4.51e-24	2.43e-22
161176	SYNE3	1.23287	5.83791	113.824	2.58e-19	6.04e-18
9294	S1PR2	1.23284	3.63429	70.7451	7.6e-14	7.69e-13
9468	PCYT1B	1.23259	-1.70769	30.301	1.99e-07	6.91e-07
112616	CMTM7	1.23145	3.90254	73.1018	3.56e-14	3.8e-13
11199	ANXA10	1.22802	0.976725	26.6879	9.12e-07	2.86e-06
92999	ZBTB47	1.2276	3.12351	157.43	6.51e-24	3.4e-22
5923	RASGRF1	1.22681	1.60665	26.4735	9.99e-07	3.12e-06
440590	ZYG11A	1.22649	0.431786	63.299	8.92e-13	7.57e-12
23466	CBX6	1.22623	5.67271	106.512	1.84e-18	3.82e-17
57713	SFMBT2	1.22605	5.75953	112.24	3.93e-19	8.93e-18
909	CD1A	1.22554	-0.519448	13.4295	0.000363889	0.000756128
54551	MAGEL2	1.22553	-1.92842	26.0809	1.18e-06	3.64e-06
6782	HSPA13	1.22495	5.44909	142.882	1.83e-22	7.38e-21
57168	ASPHD2	1.22484	3.1739	105.751	2.27e-18	4.63e-17
930	CD19	1.22481	3.9319	19.1056	2.56e-05	6.4e-05
89822	KCNK17	1.22477	-1.46543	24.4357	2.4e-06	7.03e-06
241	ALOX5AP	1.22466	3.77533	70.8694	7.3e-14	7.41e-13
10536	P3H3	1.22455	2.39469	109.348	8.52e-19	1.85e-17
401190	RGS7BP	1.2245	0.67521	59.0974	3.75e-12	2.85e-11
7138	TNNT1	1.22423	-2.14985	15.125	0.000162139	0.00035707
51393	TRPV2	1.22378	3.86615	86.1707	6.2e-16	8.9e-15
64744	SMAP2	1.22281	6.40053	115.609	1.61e-19	3.87e-18
57701	NCKAP5L	1.2218	3.86751	151.559	2.45e-23	1.13e-21
11037	STON1	1.2218	2.68976	147.152	6.75e-23	2.91e-21
23194	FBXL7	1.22158	3.0845	118.578	7.42e-20	1.86e-18
55303	GIMAP4	1.22137	5.18442	57.7443	5.99e-12	4.41e-11
27090	ST6GALNAC4	1.22137	4.66633	101.704	6.94e-18	1.32e-16
971	CD72	1.22128	3.5057	18.2704	3.75e-05	9.11e-05
9839	ZEB2	1.21965	7.346	133.914	1.57e-21	5.37e-20
167127	UGT3A2	1.21849	-1.70829	18.3124	3.68e-05	8.94e-05
284348	LYPD5	1.21729	2.49089	17.39	5.63e-05	0.00013313
93273	LEMD1	1.21694	-1.01724	21.865	7.43e-06	2.01e-05
1193	CLIC2	1.2165	3.63065	107.44	1.43e-18	3.01e-17
58475	MS4A7	1.21581	4.84543	77.4861	8.87e-15	1.05e-13
717	C2	1.21568	4.40221	47.3523	2.5e-10	1.4e-09
222865	TMEM130	1.2154	-2.19726	10.2749	0.00170993	0.00318946
83483	PLVAP	1.21489	6.59642	94.9801	4.66e-17	7.93e-16
6753	SSTR3	1.21436	0.596165	31.4922	1.22e-07	4.37e-07
11230	PRAF2	1.21382	2.45251	119.554	5.77e-20	1.48e-18
2570	GABRR2	1.21327	1.34509	85.1543	8.41e-16	1.18e-14
11211	FZD10	1.21252	-0.186256	37.348	1.15e-08	4.87e-08
3910	LAMA4	1.21238	6.64823	136.353	8.69e-22	3.13e-20
441869	ANKRD65	1.21228	0.53022	46.6209	3.28e-10	1.8e-09
7456	WIPF1	1.21178	7.11229	68.4474	1.61e-13	1.55e-12
10459	MAD2L2	1.21124	3.01416	111.709	4.52e-19	1.02e-17
80381	CD276	1.21113	5.34228	117.515	9.78e-20	2.43e-18
128025	WDR64	1.21072	-0.475259	48.1287	1.88e-10	1.07e-09
339967	TMPRSS11A	1.21052	-1.54615	17.2072	6.13e-05	0.000144195
143903	LAYN	1.21009	1.81685	83.4757	1.4e-15	1.89e-14
24145	PANX1	1.20949	4.1906	107.096	1.57e-18	3.29e-17
5443	POMC	1.20916	-0.883406	24.7077	2.14e-06	6.3e-06
1296	COL8A2	1.20859	1.97719	77.889	7.82e-15	9.3e-14
51555	PEX5L	1.20858	0.0278529	51.9887	4.6e-11	2.91e-10
389643	NUGGC	1.20855	4.05341	57.0369	7.67e-12	5.55e-11
114798	SLITRK1	1.20798	-2.13976	12.7039	0.000516719	0.00104622
2258	FGF13	1.20758	1.18312	62.3749	1.22e-12	1.02e-11
388512	CLEC17A	1.20749	2.55224	13.0794	0.000430814	0.000884146
145567	TTC7B	1.20742	3.21223	137.699	6.28e-22	2.3e-20
8876	VNN1	1.20711	4.20223	8.75386	0.00369278	0.00650702
8934	RAB29	1.20683	4.07948	77.6501	8.43e-15	9.97e-14
51330	TNFRSF12A	1.20682	3.03162	47.1733	2.67e-10	1.48e-09
90874	ZNF697	1.20584	3.53657	153.324	1.64e-23	7.89e-22
26232	FBXO2	1.20556	0.159479	43.7385	9.69e-10	4.9e-09
3903	LAIR1	1.20553	5.11568	74.5702	2.23e-14	2.46e-13
115265	DDIT4L	1.20531	-1.66238	25.6517	1.42e-06	4.32e-06
23380	SRGAP2	1.20524	4.8648	147.117	6.8e-23	2.93e-21
64137	ABCG4	1.20502	-1.49078	24.9611	1.91e-06	5.7e-06
26278	SACS	1.20428	5.23382	97.9353	2e-17	3.6e-16
53827	FXYD5	1.20411	5.13507	66.4927	3.07e-13	2.82e-12
240	ALOX5	1.20406	5.15126	76.7828	1.11e-14	1.28e-13
81575	APOLD1	1.20306	3.27259	88.2875	3.3e-16	4.97e-15
94030	LRRC4B	1.20209	0.601374	64.034	6.97e-13	6.01e-12
149478	BTBD19	1.20136	3.67457	36.6464	1.52e-08	6.32e-08
10398	MYL9	1.20058	5.03118	79.334	4.99e-15	6.18e-14
5880	RAC2	1.19984	6.6334	57.2693	7.07e-12	5.15e-11
253827	MSRB3	1.19773	3.51997	118.473	7.63e-20	1.91e-18
1524	CX3CR1	1.19709	1.76286	67.3824	2.28e-13	2.15e-12
2313	FLI1	1.19708	5.71331	87.509	4.15e-16	6.19e-15
1414	CRYBB1	1.19657	-0.953041	44.0844	8.5e-10	4.34e-09
130940	CCDC148	1.1958	-1.07916	41.9712	1.9e-09	9.12e-09
79812	MMRN2	1.1955	4.08897	93.3435	7.48e-17	1.23e-15
284297	SSC5D	1.19542	3.2056	64.6563	5.65e-13	4.96e-12
10156	RASA4	1.19324	0.153098	45.965	4.19e-10	2.25e-09
6376	CX3CL1	1.19206	3.55566	46.6479	3.25e-10	1.78e-09
2326	FMO1	1.19155	1.56654	7.83312	0.00593913	0.0101029
64218	SEMA4A	1.19126	5.31943	41.7208	2.09e-09	9.97e-09
8406	SRPX	1.19099	1.60495	55.7125	1.22e-11	8.56e-11
10308	ZNF267	1.19076	5.38966	123.204	2.26e-20	6.17e-19
64333	ARHGAP9	1.19007	5.23383	51.0632	6.43e-11	3.97e-10
84290	CAPNS2	1.18983	-0.508526	51.3214	5.85e-11	3.64e-10
4277	MICB	1.18961	3.36595	54.2068	2.08e-11	1.4e-10
7007	TECTA	1.18895	1.03	91.5535	1.26e-16	2.01e-15
84700	MYO18B	1.18889	-0.912348	12.0623	0.000706296	0.00140316
4046	LSP1	1.18875	5.98063	75.4501	1.68e-14	1.9e-13
1234	CCR5	1.18871	4.07451	62.4913	1.17e-12	9.8e-12
84225	ZMYND15	1.18825	2.03537	70.4171	8.45e-14	8.48e-13
81796	SLCO5A1	1.18799	3.07957	106.675	1.76e-18	3.67e-17
4914	NTRK1	1.18585	0.365887	52.5947	3.7e-11	2.39e-10
4900	NRGN	1.18529	1.89779	80.4154	3.57e-15	4.53e-14
284359	IZUMO1	1.18482	-1.58195	28.7892	3.75e-07	1.24e-06
90102	PHLDB2	1.18416	4.62003	157.973	5.77e-24	3.04e-22
8482	SEMA7A	1.18225	3.84697	29.1842	3.17e-07	1.07e-06
3384	ICAM2	1.18135	2.66803	61.9786	1.4e-12	1.15e-11
11173	ADAMTS7	1.18134	3.36814	79.6822	4.48e-15	5.59e-14
4326	MMP17	1.17989	0.886083	37.9859	8.93e-09	3.85e-08
8832	CD84	1.17981	5.49304	52.6511	3.63e-11	2.34e-10
100271927	RASA4B	1.17888	-0.731951	29.9424	2.31e-07	7.95e-07
283420	CLEC9A	1.17883	0.280896	37.7641	9.74e-09	4.18e-08
651746	ANKRD33B	1.17787	3.42215	42.0909	1.81e-09	8.73e-09
4005	LMO2	1.17703	3.05007	84.6846	9.69e-16	1.34e-14
59269	HIVEP3	1.17631	5.49576	87.8626	3.74e-16	5.59e-15
79883	PODNL1	1.17617	2.20391	69.5029	1.14e-13	1.12e-12
2030	SLC29A1	1.17429	4.17922	165.095	1.2e-24	7.51e-23
6916	TBXAS1	1.1737	4.60853	153.128	1.71e-23	8.19e-22
11010	GLIPR1	1.17365	4.68381	104.818	2.93e-18	5.91e-17
160622	TAMALIN	1.17361	2.92483	59.5136	3.25e-12	2.5e-11
55203	LGI2	1.17309	1.85534	19.7418	1.92e-05	4.88e-05
712	C1QA	1.17239	5.81318	61.6897	1.54e-12	1.26e-11
64943	NT5DC2	1.17226	4.51529	85.2058	8.28e-16	1.16e-14
196527	ANO6	1.17086	5.6935	48.9143	1.41e-10	8.22e-10
51733	UPB1	1.17071	0.155426	32.5458	7.9e-08	2.92e-07
83878	USHBP1	1.17061	1.00186	71.6761	5.62e-14	5.8e-13
348013	TMEM255B	1.16812	2.93128	89.7014	2.17e-16	3.35e-15
91523	PCED1B	1.16775	3.75241	41.2983	2.46e-09	1.16e-08
162517	FBXO39	1.16538	-0.91372	33.8001	4.75e-08	1.82e-07
55024	BANK1	1.16496	5.10512	13.0976	0.000427026	0.000876799
81704	DOCK8	1.1647	7.28146	70.162	9.18e-14	9.17e-13
55106	SLFN12	1.16434	2.87891	99.2019	1.4e-17	2.57e-16
54209	TREM2	1.16399	-0.328683	23.4118	3.76e-06	1.07e-05
81544	GDPD5	1.16396	3.15654	80.7165	3.25e-15	4.17e-14
5153	PDE1B	1.16346	2.33818	50.318	8.42e-11	5.11e-10
221472	FGD2	1.16273	5.66052	41.3739	2.39e-09	1.13e-08
116442	RAB39B	1.16238	1.63438	55.499	1.32e-11	9.16e-11
3111	HLA-DOA	1.16212	4.79264	38.6623	6.85e-09	3.02e-08
8936	WASF1	1.16194	2.03423	137.574	6.47e-22	2.37e-20
3902	LAG3	1.16098	3.39483	42.7154	1.43e-09	7.01e-09
6286	S100P	1.16036	3.81053	12.3981	0.000599537	0.00120352
713	C1QB	1.15975	6.74941	52.341	4.05e-11	2.59e-10
3223	HOXC6	1.15951	1.12088	14.1103	0.000262559	0.000558427
54997	TESC	1.15876	1.73838	47.4317	2.43e-10	1.36e-09
115350	FCRL1	1.15862	4.3223	9.081	0.00312451	0.00557404
951	CD37	1.15834	5.77715	23.9587	2.96e-06	8.54e-06
83478	ARHGAP24	1.15762	3.85108	94.986	4.65e-17	7.93e-16
3339	HSPG2	1.15694	8.87766	123.685	2e-20	5.54e-19
26086	GPSM1	1.15688	2.59119	84.3346	1.08e-15	1.48e-14
90139	TSPAN18	1.15663	3.75453	110.425	6.38e-19	1.41e-17
5163	PDK1	1.15538	7.35436	104.37	3.31e-18	6.64e-17
127077	OR2T11	1.15504	-2.10368	7.07192	0.00884967	0.0146219
6303	SAT1	1.15499	8.22189	113.608	2.73e-19	6.36e-18
388125	C2CD4B	1.15463	1.91566	25.7625	1.36e-06	4.13e-06
4049	LTA	1.15439	1.62601	17.9903	4.27e-05	0.000102788
9532	BAG2	1.1538	2.78047	120.076	5.04e-20	1.31e-18
92922	CCDC102A	1.15369	1.82736	97.5845	2.21e-17	3.96e-16
8807	IL18RAP	1.15337	2.6428	42.9593	1.3e-09	6.45e-09
57631	LRCH2	1.15308	1.79602	93.0819	8.07e-17	1.33e-15
3690	ITGB3	1.15294	2.43163	101.488	7.37e-18	1.4e-16
253982	ASPHD1	1.15249	0.612326	64.5735	5.81e-13	5.1e-12
9853	RUSC2	1.15178	3.92126	143.234	1.68e-22	6.86e-21
84329	HVCN1	1.15177	3.2678	26.7319	8.95e-07	2.81e-06
10278	EFS	1.15171	1.98092	84.7032	9.64e-16	1.34e-14
9456	HOMER1	1.15158	2.19262	80.477	3.5e-15	4.45e-14
10123	ARL4C	1.15113	4.95506	58.4366	4.71e-12	3.52e-11
113263	GLCCI1	1.15107	5.93897	104.583	3.12e-18	6.28e-17
26059	ERC2	1.15064	-1.06639	39.1436	5.67e-09	2.53e-08
9844	ELMO1	1.14951	5.78067	67.6236	2.11e-13	2e-12
6282	S100A11	1.14927	6.88089	80.0978	3.94e-15	4.97e-14
64407	RGS18	1.1491	2.65139	74.3949	2.35e-14	2.59e-13
51063	CALHM2	1.14905	3.2977	106.596	1.8e-18	3.74e-17
23780	APOL2	1.14862	5.98975	81.4352	2.61e-15	3.39e-14
2321	FLT1	1.14807	5.53613	86.3108	5.94e-16	8.54e-15
116931	MED12L	1.14798	1.4376	47.5206	2.35e-10	1.32e-09
1742	DLG4	1.14789	3.50256	127.119	8.42e-21	2.48e-19
3797	KIF3C	1.1475	2.12251	113.029	3.18e-19	7.34e-18
3226	HOXC10	1.14727	-2.03346	8.13919	0.00506711	0.00871217
115827	RAB3C	1.14721	2.13014	44.2794	7.9e-10	4.06e-09
9900	SV2A	1.14704	2.05087	72.7055	4.04e-14	4.27e-13
4212	MEIS2	1.14702	2.92648	109.198	8.88e-19	1.92e-17
11096	ADAMTS5	1.14694	3.75152	53.0812	3.11e-11	2.02e-10
64849	SLC13A3	1.1467	-0.180157	58.1134	5.27e-12	3.9e-11
3487	IGFBP4	1.145	7.44555	86.7097	5.27e-16	7.65e-15
4070	TACSTD2	1.14482	1.58385	22.2895	6.16e-06	1.69e-05
10272	FSTL3	1.14419	2.42758	82.1069	2.12e-15	2.8e-14
79659	DYNC2H1	1.1438	4.75525	105.495	2.43e-18	4.96e-17
375307	CATIP	1.14324	-1.68808	27.2492	7.18e-07	2.29e-06
84752	B3GNT9	1.14297	2.8119	140.981	2.87e-22	1.12e-20
57477	SHROOM4	1.14268	4.67386	128.213	6.4e-21	1.94e-19
973	CD79A	1.14235	6.48069	34.2102	4.02e-08	1.56e-07
81029	WNT5B	1.14212	3.00428	80.5674	3.41e-15	4.34e-14
3681	ITGAD	1.14115	-0.729656	18.1287	4.01e-05	9.68e-05
10365	KLF2	1.14051	5.62451	41.3014	2.46e-09	1.16e-08
931	MS4A1	1.13934	5.99394	7.70796	0.00633918	0.0107298
653689	GSTT2B	1.13917	-2.19347	17.1901	6.17e-05	0.000145208
84623	KIRREL3	1.13745	1.14297	35.738	2.18e-08	8.84e-08
124935	SLC43A2	1.13733	5.6397	55.5733	1.28e-11	8.96e-11
11117	EMILIN1	1.13574	5.5823	116.696	1.21e-19	2.98e-18
8560	DEGS1	1.13476	4.59392	131.169	3.08e-21	9.86e-20
4744	NEFH	1.13474	0.193332	53.3895	2.78e-11	1.83e-10
2907	GRINA	1.13443	6.21173	91.0236	1.47e-16	2.33e-15
3766	KCNJ10	1.13424	2.63682	29.4866	2.8e-07	9.46e-07
1326	MAP3K8	1.13368	4.49058	121.569	3.43e-20	9.14e-19
3594	IL12RB1	1.13347	3.70029	47.0013	2.85e-10	1.57e-09
80086	TUBA4B	1.13292	-0.48943	39.1528	5.65e-09	2.52e-08
1466	CSRP2	1.13231	2.9533	69.5823	1.11e-13	1.1e-12
51564	HDAC7	1.13154	6.17439	118.904	6.82e-20	1.73e-18
3120	HLA-DQB2	1.13131	3.11334	14.8917	0.00018106	0.000394951
29125	C11orf21	1.13107	2.66696	25.3798	1.6e-06	4.82e-06
2124	EVI2B	1.12892	5.75835	76.338	1.27e-14	1.46e-13
220001	VWCE	1.12857	-0.270099	47.6641	2.23e-10	1.26e-09
51762	RAB8B	1.12856	5.67055	89.981	2e-16	3.11e-15
122786	FRMD6	1.12848	4.02069	89.7253	2.15e-16	3.33e-15
140886	PABPC5	1.12831	-0.295758	53.649	2.54e-11	1.68e-10
257106	ARHGAP30	1.12811	6.0116	50.5687	7.69e-11	4.69e-10
6723	SRM	1.12766	4.93298	88.1049	3.48e-16	5.22e-15
1608	DGKG	1.12718	1.36032	44.3774	7.61e-10	3.93e-09
8514	KCNAB2	1.12526	4.7552	55.1052	1.51e-11	1.04e-10
51129	ANGPTL4	1.12274	2.64539	49.5954	1.1e-10	6.54e-10
1794	DOCK2	1.12238	6.74999	58.5399	4.55e-12	3.4e-11
80763	SPX	1.12218	-2.14101	14.6024	0.000207693	0.000449013
80177	MYCT1	1.12036	2.68255	87.4271	4.26e-16	6.31e-15
2999	GZMH	1.11979	0.735811	25.9879	1.23e-06	3.78e-06
197259	MLKL	1.11929	5.371	131.574	2.78e-21	8.99e-20
5866	RAB3IL1	1.11915	2.47197	89.8471	2.08e-16	3.22e-15
2262	GPC5	1.11902	-0.775525	12.4038	0.000597874	0.00120075
1807	DPYS	1.11807	-2.2594	15.3999	0.000142417	0.000315811
100	ADA	1.11768	3.15802	94.1779	5.87e-17	9.79e-16
64411	ARAP3	1.11688	4.34074	118.739	7.12e-20	1.79e-18
1310	COL19A1	1.11688	2.54483	12.4566	0.000582683	0.00117236
115290	FBXO17	1.11681	0.955612	82.11	2.12e-15	2.8e-14
3426	CFI	1.11658	4.64092	33.1406	6.2e-08	2.33e-07
8303	SNN	1.11641	4.27518	76.5973	1.17e-14	1.36e-13
285386	TPRG1	1.11635	1.35569	78.1152	7.29e-15	8.74e-14
353497	POLN	1.11582	1.67223	131.597	2.77e-21	8.96e-20
84679	SLC9A7	1.11439	4.24896	54.3876	1.95e-11	1.32e-10
27145	FILIP1	1.11402	2.43377	87.2034	4.55e-16	6.68e-15
5156	PDGFRA	1.11342	6.72052	65.7525	3.92e-13	3.54e-12
25800	SLC39A6	1.11316	4.80008	170.148	4.05e-25	2.92e-23
2615	LRRC32	1.11254	4.03028	85.9004	6.72e-16	9.59e-15
1233	CCR4	1.11223	2.6402	24.1863	2.68e-06	7.79e-06
56155	TEX14	1.11178	2.21859	27.1311	7.55e-07	2.39e-06
55843	ARHGAP15	1.11128	4.99193	45.0391	5.93e-10	3.11e-09
286336	FAM78A	1.1102	4.54422	44.7921	6.51e-10	3.4e-09
56849	TCEAL7	1.11	-0.0270015	59.391	3.39e-12	2.6e-11
6913	TBX15	1.10966	-1.22764	9.88052	0.00208425	0.00383015
284996	RNF149	1.10796	6.1755	152.287	2.07e-23	9.78e-22
112885	PHF21B	1.10793	-2.2248	11.3787	0.000988073	0.00191575
10549	PRDX4	1.10776	4.80481	74.593	2.21e-14	2.44e-13
54541	DDIT4	1.10747	3.93343	92.816	8.71e-17	1.43e-15
64098	PARVG	1.10743	4.25812	34.3661	3.78e-08	1.47e-07
6775	STAT4	1.10698	3.80939	63.3544	8.76e-13	7.43e-12
4734	NEDD4	1.10691	4.69551	32.79	7.15e-08	2.66e-07
6320	CLEC11A	1.10684	2.22746	84.0744	1.17e-15	1.6e-14
3071	NCKAP1L	1.10627	6.5019	54.5565	1.84e-11	1.25e-10
3122	HLA-DRA	1.10589	9.25967	42.9249	1.32e-09	6.53e-09
5013	OTX1	1.10583	-1.85964	14.1038	0.000263375	0.000560105
1356	CP	1.10531	4.14166	40.5298	3.31e-09	1.53e-08
3127	HLA-DRB5	1.10433	7.31249	34.1714	4.08e-08	1.58e-07
4644	MYO5A	1.10345	6.07377	92.0877	1.08e-16	1.74e-15
85442	KNDC1	1.10275	-0.588903	28.4502	4.32e-07	1.42e-06
5797	PTPRM	1.10252	5.46137	139.983	3.64e-22	1.39e-20
11030	RBPMS	1.10141	5.85086	191.614	4.84e-27	6.02e-25
140706	CCM2L	1.10094	1.1404	64.3975	6.17e-13	5.38e-12
140469	MYO3B	1.10052	-0.284718	20.2626	1.52e-05	3.93e-05
3738	KCNA3	1.1	4.9226	63.5626	8.17e-13	6.96e-12
5293	PIK3CD	1.09908	5.38457	37.1601	1.24e-08	5.22e-08
84969	TOX2	1.09899	3.08868	48.5132	1.63e-10	9.43e-10
22861	NLRP1	1.09852	5.75432	51.1482	6.23e-11	3.86e-10
57565	KLHL14	1.09769	1.12444	13.4546	0.000359524	0.000747645
3431	SP110	1.0962	5.79565	59.9214	2.82e-12	2.2e-11
132430	PABPC4L	1.09379	-0.150467	62.309	1.25e-12	1.04e-11
439921	MXRA7	1.09285	4.41039	94.3206	5.64e-17	9.45e-16
389792	IER5L	1.09187	2.4608	96.2818	3.21e-17	5.62e-16
85413	SLC22A16	1.09187	-1.79178	16.2792	9.43e-05	0.000214886
143471	PSMA8	1.09167	-1.99781	13.5575	0.000342164	0.00071337
60385	TSKS	1.0911	-1.83513	14.7785	0.000191034	0.000415207
83998	REG4	1.09067	8.03781	7.52467	0.006976	0.0117223
8506	CNTNAP1	1.09042	3.42577	122.46	2.73e-20	7.37e-19
6484	ST3GAL4	1.08944	5.09326	11.7833	0.000809717	0.00159363
333	APLP1	1.08943	0.0950621	34.9887	2.94e-08	1.17e-07
4066	LYL1	1.08907	2.81055	29.5315	2.75e-07	9.3e-07
10815	CPLX1	1.0887	1.70999	61.8511	1.46e-12	1.2e-11
6623	SNCG	1.08868	0.278386	41.2077	2.55e-09	1.19e-08
5973	RENBP	1.08844	2.31363	76.2612	1.3e-14	1.5e-13
23236	PLCB1	1.08821	4.28684	78.006	7.54e-15	9.02e-14
3560	IL2RB	1.08813	5.14645	47.2772	2.57e-10	1.43e-09
5267	SERPINA4	1.088	-2.27031	6.94945	0.00944135	0.0155133
2119	ETV5	1.08788	3.29222	101.437	7.48e-18	1.42e-16
285093	RTP5	1.08745	-2.22419	7.42936	0.007333	0.0122627
2192	FBLN1	1.08692	5.91725	65.1544	4.79e-13	4.25e-12
56937	PMEPA1	1.08623	5.83785	96.8307	2.74e-17	4.85e-16
286151	FBXO43	1.08588	-0.361761	34.3223	3.84e-08	1.5e-07
221692	PHACTR1	1.08565	4.62233	71.2864	6.38e-14	6.53e-13
81793	TLR10	1.08548	3.9438	10.8442	0.00128732	0.00244786
3984	LIMK1	1.08516	5.18037	125.073	1.41e-20	4.01e-19
23493	HEY2	1.08495	0.404489	53.6468	2.54e-11	1.68e-10
115761	ARL11	1.0849	2.77288	39.1133	5.74e-09	2.55e-08
9448	MAP4K4	1.08473	6.87156	126.28	1.04e-20	3.03e-19
54587	MXRA8	1.08466	4.69305	114.656	2.07e-19	4.91e-18
80774	LIMD2	1.08355	5.09784	25.7842	1.34e-06	4.1e-06
83595	SOX7	1.08329	0.896231	55.9959	1.11e-11	7.8e-11
3224	HOXC8	1.08241	-0.167545	9.38671	0.00267484	0.00482482
128344	PIFO	1.0822	-1.43406	20.4454	1.4e-05	3.64e-05
962	CD48	1.0822	4.10603	41.3033	2.46e-09	1.15e-08
57085	AGTRAP	1.08134	3.65801	113.351	2.92e-19	6.78e-18
9246	UBE2L6	1.08099	6.13189	37.4419	1.11e-08	4.71e-08
8692	HYAL2	1.08085	4.18954	104.99	2.79e-18	5.65e-17
8322	FZD4	1.08068	4.39854	155.42	1.02e-23	5.12e-22
5587	PRKD1	1.07722	2.10465	92.6215	9.22e-17	1.5e-15
397	ARHGDIB	1.07681	7.08977	48.8278	1.45e-10	8.46e-10
4791	NFKB2	1.0758	6.01241	70.4628	8.33e-14	8.37e-13
30850	CDR2L	1.07512	2.95184	32.8061	7.11e-08	2.65e-07
4835	NQO2	1.07488	3.91258	95.3389	4.2e-17	7.21e-16
440503	PLIN5	1.07461	0.772484	41.6137	2.18e-09	1.04e-08
10046	MAMLD1	1.07423	1.94059	77.7313	8.22e-15	9.73e-14
3669	ISG20	1.0742	6.13501	75.7267	1.54e-14	1.75e-13
283897	C16orf54	1.07317	4.08815	46.4327	3.52e-10	1.92e-09
340205	TREML1	1.07285	-0.0887132	38.2319	8.11e-09	3.52e-08
201294	UNC13D	1.07252	5.95845	71.2134	6.53e-14	6.68e-13
5336	PLCG2	1.07239	6.79541	51.3781	5.73e-11	3.57e-10
2318	FLNC	1.07227	3.80872	41.6972	2.11e-09	1e-08
9647	PPM1F	1.07197	4.82546	134.526	1.35e-21	4.72e-20
1400	CRMP1	1.07034	2.74056	78.5419	6.38e-15	7.73e-14
139818	DOCK11	1.07032	5.78758	55.0861	1.52e-11	1.05e-10
391211	OR2G6	1.06984	-2.76176	5.81035	0.0173802	0.0271493
79933	SYNPO2L	1.06868	-0.671768	39.5289	4.88e-09	2.2e-08
9823	ARMCX2	1.06849	2.9171	149.341	4.07e-23	1.81e-21
93145	OLFM2	1.06759	2.01588	61.4683	1.66e-12	1.36e-11
100507421	TMEM178B	1.067	1.61743	22.231	6.32e-06	1.73e-05
81606	LBH	1.06693	5.18027	35.4346	2.46e-08	9.89e-08
100129278	TDRD15	1.06653	-0.684007	13.5591	0.000341906	0.000712973
84446	BRSK1	1.06605	1.44279	102.199	6.04e-18	1.16e-16
89857	KLHL6	1.06587	6.27361	56.0856	1.07e-11	7.58e-11
861	RUNX1	1.06551	7.0595	139.173	4.41e-22	1.67e-20
22904	SBNO2	1.064	6.89697	79.7319	4.41e-15	5.51e-14
1029	CDKN2A	1.06336	1.51056	38.1717	8.3e-09	3.6e-08
25927	CNRIP1	1.06323	2.92703	142.574	1.97e-22	7.89e-21
2920	CXCL2	1.06317	4.31958	12.7366	0.000508564	0.00103036
339834	IHO1	1.06313	1.15929	72.1187	4.88e-14	5.08e-13
89846	FGD3	1.06291	4.92145	36.0656	1.91e-08	7.83e-08
124599	CD300LB	1.06259	0.876726	57.0378	7.67e-12	5.55e-11
944	TNFSF8	1.06181	2.48053	34.7424	3.24e-08	1.28e-07
23179	RGL1	1.06158	5.22654	106.499	1.85e-18	3.83e-17
25900	IFFO1	1.06049	4.25094	94.8429	4.85e-17	8.24e-16
9046	DOK2	1.06041	3.32183	57.0416	7.66e-12	5.55e-11
84824	FCRLA	1.05917	3.19294	9.90077	0.00206311	0.00379428
6773	STAT2	1.05888	7.37603	151.114	2.71e-23	1.24e-21
493	ATP2B4	1.05876	6.98539	122.009	3.07e-20	8.2e-19
9381	OTOF	1.05804	-1.22523	19.0645	2.61e-05	6.51e-05
65249	ZSWIM4	1.05799	4.261	74.1099	2.58e-14	2.83e-13
64857	PLEKHG2	1.05768	6.11569	31.1523	1.4e-07	4.97e-07
80210	ARMC9	1.05743	4.03924	92.9621	8.35e-17	1.37e-15
5783	PTPN13	1.0573	4.70745	70.2653	8.88e-14	8.88e-13
1413	CRYBA4	1.05709	-2.22708	14.6686	0.000201263	0.000435871
4189	DNAJB9	1.0569	5.43093	99.0964	1.44e-17	2.65e-16
54625	PARP14	1.05562	8.34324	60.32	2.46e-12	1.95e-11
151790	WDR49	1.05515	-0.448223	18.6769	3.12e-05	7.66e-05
374739	TEPP	1.05494	-2.14133	13.5716	0.000339848	0.000709031
122402	TDRD9	1.05426	0.548028	16.434	8.77e-05	0.000201149
387640	SKIDA1	1.0536	-0.585693	39.436	5.06e-09	2.27e-08
162394	SLFN5	1.0536	6.51002	45.8226	4.42e-10	2.37e-09
84968	PNMA6A	1.05293	-2.13595	15.1145	0.000162945	0.000358772
27290	SPINK4	1.05274	6.33853	7.82996	0.00594889	0.0101171
196	AHR	1.05258	7.13137	187.722	1.06e-26	1.13e-24
286097	MICU3	1.05243	1.4287	62.9623	1e-12	8.43e-12
196883	ADCY4	1.05232	4.56213	99.8186	1.18e-17	2.18e-16
285641	SLC36A3	1.05219	-0.910568	21.4757	8.83e-06	2.36e-05
1780	DYNC1I1	1.05201	-0.631291	36.9981	1.32e-08	5.55e-08
4978	OPCML	1.05183	-2.25076	11.1579	0.00110193	0.0021188
5778	PTPN7	1.05173	4.84406	45.0629	5.88e-10	3.09e-09
10395	DLC1	1.05085	5.18942	90.4763	1.73e-16	2.71e-15
402317	OR2A42	1.05063	-1.68076	15.9967	0.000107605	0.000243367
27143	PALD1	1.05042	2.80939	61.7529	1.51e-12	1.24e-11
3119	HLA-DQB1	1.04959	6.63235	27.1972	7.34e-07	2.33e-06
114904	C1QTNF6	1.04912	4.37176	98.9259	1.51e-17	2.77e-16
23547	LILRA4	1.04856	-0.727455	16.7929	7.42e-05	0.000172402
148229	ATP8B3	1.04699	0.719353	57.4735	6.59e-12	4.82e-11
57863	CADM3	1.04688	1.72479	31.16	1.4e-07	4.95e-07
6480	ST6GAL1	1.04685	7.45977	90.9053	1.52e-16	2.4e-15
29942	PURG	1.04589	-1.28519	23.3719	3.82e-06	1.09e-05
80320	SP6	1.04582	3.2862	48.1906	1.84e-10	1.05e-09
22809	ATF5	1.04558	4.81144	100.769	9.01e-18	1.69e-16
3221	HOXC4	1.04544	1.03169	34.2423	3.97e-08	1.54e-07
220965	FAM13C	1.04542	2.11016	44.1173	8.39e-10	4.3e-09
163732	CITED4	1.04535	1.00156	49.7956	1.02e-10	6.11e-10
25816	TNFAIP8	1.04533	5.56606	60.1913	2.57e-12	2.02e-11
3455	IFNAR2	1.0453	4.77485	102.324	5.84e-18	1.13e-16
6300	MAPK12	1.04524	2.41306	87.8743	3.73e-16	5.58e-15
6560	SLC12A4	1.04501	4.90092	119.176	6.36e-20	1.62e-18
79668	PARP8	1.04491	5.99262	69.0755	1.31e-13	1.28e-12
7078	TIMP3	1.04356	0.954985	53.4002	2.77e-11	1.82e-10
59342	SCPEP1	1.0434	4.41242	95.7737	3.71e-17	6.42e-16
30820	KCNIP1	1.04323	-2.17211	11.1884	0.00108546	0.0020897
5453	POU3F1	1.04251	-1.6496	8.80629	0.00359498	0.00634589
285	ANGPT2	1.04241	4.35663	161.077	2.9e-24	1.63e-22
7035	TFPI	1.04201	5.21138	62.5809	1.14e-12	9.52e-12
220416	LRRC63	1.04177	-1.50863	20.0115	1.7e-05	4.37e-05
9437	NCR1	1.04117	0.110027	36.0165	1.95e-08	7.98e-08
27350	APOBEC3C	1.04096	5.62514	71.7603	5.47e-14	5.66e-13
7439	BEST1	1.04007	4.52424	56.2624	1.01e-11	7.16e-11
79627	OGFRL1	1.03986	4.84857	105.747	2.27e-18	4.64e-17
91283	MSANTD3	1.03957	3.25051	128.716	5.65e-21	1.72e-19
6387	CXCL12	1.03859	5.5682	54.9435	1.6e-11	1.1e-10
4794	NFKBIE	1.03837	4.12107	70.1256	9.29e-14	9.27e-13
4052	LTBP1	1.0382	5.9703	83.3689	1.44e-15	1.95e-14
79365	BHLHE41	1.0382	5.34307	60.7787	2.1e-12	1.68e-11
117283	IP6K3	1.03743	-0.567862	29.1487	3.22e-07	1.08e-06
920	CD4	1.03686	5.79162	59.8951	2.85e-12	2.22e-11
2138	EYA1	1.03672	-0.0977172	23.5795	3.49e-06	9.97e-06
57761	TRIB3	1.03568	1.85653	51.864	4.81e-11	3.03e-10
864	RUNX3	1.03519	5.25795	44.1555	8.27e-10	4.24e-09
54739	XAF1	1.03508	5.53115	39.299	5.34e-09	2.39e-08
3123	HLA-DRB1	1.03503	7.63507	36.1043	1.88e-08	7.72e-08
221749	PXDC1	1.03489	3.18541	41.0623	2.69e-09	1.26e-08
6494	SIPA1	1.03488	5.38508	51.4824	5.52e-11	3.45e-10
643	CXCR5	1.03459	0.699519	7.5984	0.00671222	0.0113132
10158	PDZK1IP1	1.03425	5.63168	11.5622	0.000902671	0.00176246
2040	STOM	1.033	6.76863	47.3033	2.55e-10	1.42e-09
84985	FAM83A	1.03291	1.31418	10.4963	0.00153076	0.00287428
126433	FBXO27	1.0315	-0.763453	36.4887	1.61e-08	6.69e-08
2752	GLUL	1.03138	8.47953	66.6456	2.91e-13	2.69e-12
100127983	C8orf88	1.03119	-1.01495	37.7155	9.93e-09	4.25e-08
9873	FCHSD2	1.03086	5.86617	103.385	4.35e-18	8.55e-17
84695	LOXL3	1.03076	2.68339	108.756	1e-18	2.16e-17
8993	PGLYRP1	1.03062	0.0980546	60.9402	1.99e-12	1.6e-11
7791	ZYX	1.03	6.64558	115.091	1.85e-19	4.4e-18
64063	PRSS22	1.02916	3.00083	9.44646	0.00259505	0.00468929
5791	PTPRE	1.02833	6.4202	140.977	2.87e-22	1.12e-20
79745	CLIP4	1.02749	4.11946	68.4898	1.59e-13	1.53e-12
259308	FAM205A	1.02741	-1.57605	21.7237	7.91e-06	2.13e-05
131540	ZDHHC19	1.02665	-0.751381	17.9753	4.3e-05	0.000103428
9182	RASSF9	1.02618	1.46227	27.7725	5.75e-07	1.86e-06
157695	TDRP	1.0255	2.13344	79.0558	5.44e-15	6.67e-14
2327	FMO2	1.02422	0.923159	27.076	7.73e-07	2.45e-06
9118	INA	1.02421	-1.46075	18.9867	2.71e-05	6.72e-05
3714	JAG2	1.023	3.06365	61.033	1.93e-12	1.56e-11
3112	HLA-DOB	1.0228	2.59208	19.5002	2.14e-05	5.42e-05
2869	GRK5	1.02256	4.91618	119.668	5.6e-20	1.44e-18
9047	SH2D2A	1.02255	3.16208	57.6818	6.12e-12	4.5e-11
558	AXL	1.02206	5.15796	94.545	5.28e-17	8.91e-16
51056	LAP3	1.02182	6.41595	78.6222	6.22e-15	7.55e-14
7106	TSPAN4	1.02069	3.89866	102.708	5.25e-18	1.02e-16
3717	JAK2	1.01993	6.3284	134.233	1.45e-21	5.02e-20
3758	KCNJ1	1.01993	-0.0118504	28.2277	4.74e-07	1.55e-06
3614	IMPDH1	1.01951	4.59881	105.435	2.47e-18	5.04e-17
123879	DCUN1D3	1.01876	4.55395	97.3538	2.36e-17	4.21e-16
85376	RIMBP3	1.01776	-1.31087	19.2554	2.4e-05	6.01e-05
285973	ATG9B	1.01759	0.524341	33.4085	5.56e-08	2.11e-07
6812	STXBP1	1.01731	4.17433	113.417	2.87e-19	6.67e-18
91522	COL23A1	1.01697	2.03382	38.0298	8.78e-09	3.79e-08
388799	FAM209B	1.01663	-1.95462	26.917	8.27e-07	2.61e-06
23432	GPR161	1.01653	3.73764	79.3839	4.91e-15	6.1e-14
128346	C1orf162	1.01637	3.6822	45.9368	4.24e-10	2.28e-09
84958	SYTL1	1.01596	4.67937	64.0268	6.98e-13	6.02e-12
340654	LIPM	1.01591	0.895127	32.4433	8.24e-08	3.04e-07
22821	RASA3	1.01577	5.02719	72.6613	4.1e-14	4.33e-13
5621	PRNP	1.01502	5.36183	132.874	2.02e-21	6.82e-20
57106	NAT14	1.01378	1.37261	83.1972	1.52e-15	2.05e-14
92340	PRR29	1.01348	0.779777	31.9332	1.02e-07	3.69e-07
2583	B4GALNT1	1.01316	0.109559	30.5588	1.79e-07	6.25e-07
10385	BTN2A2	1.01286	4.75309	67.4846	2.21e-13	2.08e-12
1390	CREM	1.0127	3.7341	118.811	6.99e-20	1.77e-18
3762	KCNJ5	1.01263	-0.00195501	24.8869	1.98e-06	5.87e-06
92745	SLC38A5	1.01259	4.31587	65.6875	4.01e-13	3.61e-12
653464	SRGAP2C	1.01218	1.85776	80.7775	3.19e-15	4.1e-14
51411	BIN2	1.01205	5.28848	78.7448	5.99e-15	7.3e-14
26051	PPP1R16B	1.01167	5.8482	36.9557	1.34e-08	5.63e-08
84940	CORO6	1.01139	0.49307	66.6181	2.94e-13	2.71e-12
126326	GIPC3	1.01136	2.06062	65.9528	3.67e-13	3.32e-12
26270	FBXO6	1.01105	3.3392	55.2369	1.44e-11	9.98e-11
55840	EAF2	1.01095	4.3374	69.6909	1.07e-13	1.06e-12
9891	NUAK1	1.01036	3.50151	91.5222	1.27e-16	2.03e-15
128077	LIX1L	1.00988	4.53508	99.7763	1.19e-17	2.2e-16
6363	CCL19	1.00981	4.0257	6.55001	0.0116736	0.0188383
5136	PDE1A	1.00952	1.69171	46.7015	3.19e-10	1.75e-09
89790	SIGLEC10	1.00875	3.94539	41.3094	2.45e-09	1.15e-08
112937	GLB1L3	1.00785	-1.09735	10.618	0.00144067	0.00271939
2843	GPR20	1.00768	-0.783611	34.6749	3.33e-08	1.31e-07
3708	ITPR1	1.00758	6.09526	54.3419	1.98e-11	1.34e-10
23345	SYNE1	1.00729	7.1594	102.933	4.93e-18	9.63e-17
92610	TIFA	1.00686	4.14514	72.592	4.19e-14	4.41e-13
119	ADD2	1.0067	1.30933	11.2519	0.00105193	0.00203005
4818	NKG7	1.00471	2.89947	34.3816	3.75e-08	1.46e-07
100423062	IGLL5	1.00415	4.77973	40.4538	3.41e-09	1.57e-08
56907	SPIRE1	1.00387	3.31138	125.729	1.19e-20	3.43e-19
671	BPI	1.00293	-1.41582	22.341	6.02e-06	1.65e-05
9407	TMPRSS11D	1.00266	0.192788	21.7077	7.97e-06	2.15e-05
5122	PCSK1	1.00226	4.34473	15.261	0.000152056	0.000336057
10320	IKZF1	1.00191	6.53396	37.9806	8.95e-09	3.86e-08
168455	CCDC71L	1.0015	4.71528	86.4633	5.68e-16	8.19e-15
126567	C2CD4C	1.00118	-1.45262	14.2436	0.000246375	0.000526709
1265	CNN2	1.00111	6.34609	100.176	1.06e-17	1.98e-16
645191	LINGO3	1.00086	1.15478	18.7505	3.01e-05	7.43e-05
23057	NMNAT2	1.00079	1.94141	39.2252	5.49e-09	2.46e-08
7180	CRISP2	1.00012	-2.43474	5.27849	0.0232439	0.0355259
346606	MOGAT3	-1.00019	5.05034	12.053	0.000709517	0.00140903
4602	MYB	-1.00022	6.61865	31.2633	1.34e-07	4.77e-07
83850	ESYT3	-1.00023	3.22043	45.535	4.92e-10	2.62e-09
6697	SPR	-1.00028	4.581	46.0021	4.13e-10	2.22e-09
126969	SLC44A3	-1.00071	5.69057	29.7805	2.47e-07	8.45e-07
347853	TBX10	-1.00091	2.44636	7.92737	0.00565518	0.00965567
9060	PAPSS2	-1.00144	7.83393	49.4908	1.14e-10	6.77e-10
23607	CD2AP	-1.00145	8.11439	64.0757	6.87e-13	5.94e-12
816	CAMK2B	-1.0016	-0.265464	16.3008	9.33e-05	0.000212914
145773	FAM81A	-1.00237	3.03734	36.9495	1.34e-08	5.64e-08
5236	PGM1	-1.00261	6.20447	84.7157	9.6e-16	1.33e-14
10276	NET1	-1.00372	7.88972	68.9985	1.34e-13	1.31e-12
79574	EPS8L3	-1.00414	7.81338	13.4331	0.000363253	0.000755028
10217	CTDSPL	-1.00453	6.21872	63.5099	8.31e-13	7.08e-12
53919	SLCO1C1	-1.00466	0.60616	29.7156	2.54e-07	8.67e-07
9037	SEMA5A	-1.00468	7.20017	61.6863	1.54e-12	1.27e-11
113452	TMEM54	-1.00489	7.44153	19.3919	2.25e-05	5.67e-05
2494	NR5A2	-1.00492	6.85586	47.9354	2.02e-10	1.15e-09
5354	PLP1	-1.00513	2.26865	31.1946	1.38e-07	4.89e-07
199964	TMEM61	-1.0055	0.773992	16.7626	7.53e-05	0.000174613
147798	TMC4	-1.00607	6.78305	25.9567	1.25e-06	3.82e-06
120787	OR52W1	-1.0074	-0.0487856	34.8544	3.1e-08	1.23e-07
147	ADRA1B	-1.00772	-0.825911	9.42719	0.00262051	0.00473288
113278	SLC52A3	-1.00793	4.74096	25.7646	1.35e-06	4.13e-06
345062	PRSS48	-1.00843	3.6863	36.228	1.79e-08	7.37e-08
58489	ABHD17C	-1.00866	6.69777	44.3492	7.69e-10	3.97e-09
114821	ZBED9	-1.00919	1.11365	40.1107	3.89e-09	1.78e-08
5726	TAS2R38	-1.00939	-1.46222	8.23472	0.00482292	0.00833096
6337	SCNN1A	-1.00941	7.89736	12.7472	0.000505973	0.00102613
6505	SLC1A1	-1.01076	5.67459	25.8193	1.32e-06	4.04e-06
27250	PDCD4	-1.01106	8.02819	60.3799	2.41e-12	1.91e-11
133522	PPARGC1B	-1.01106	7.10454	66.384	3.18e-13	2.91e-12
55227	LRRC1	-1.01123	6.29467	34.956	2.98e-08	1.18e-07
[truncated: 946 more rows]

## Sheet: UC(Inflammed vs normal)
Entrez ID	Symbol	logFC	logCPM	F	PValue	FDR
5968	REG1B	9.17786	7.75141	23.2565	4.02e-06	6.36e-05
5967	REG1A	8.64398	9.73643	39.8335	4.34e-09	3.93e-07
6317	SERPINB3	8.0041	-0.42072	42.5084	1.55e-09	2.02e-07
6318	SERPINB4	7.44422	-1.37936	48.5151	1.63e-10	3.94e-08
3929	LBP	6.91159	-0.134903	24.8106	2.28e-06	4.1e-05
6291	SAA4	6.69823	-1.70017	33.731	4.88e-08	2.26e-06
5068	REG3A	6.69599	7.14588	20.3119	1.49e-05	0.000171427
56923	NMUR2	6.63159	-0.120543	28.5634	4.12e-07	1.11e-05
6289	SAA2	6.50632	1.96678	40.3805	3.51e-09	3.49e-07
100289462	DEFB4B	6.47127	-1.97443	34.6068	3.43e-08	1.72e-06
4316	MMP7	6.42149	2.99181	49.0107	1.36e-10	3.59e-08
60675	PROK2	6.16652	1.98593	39.8437	4.32e-09	3.93e-07
6288	SAA1	6.15313	2.01151	41.7548	2.06e-09	2.55e-07
5653	KLK6	5.896	-1.07406	26.1784	1.13e-06	2.38e-05
8710	SERPINB7	5.64734	1.16098	36.3862	1.68e-08	1.02e-06
285852	TREML4	5.50378	-0.1193	37.6194	1.03e-08	7.07e-07
2204	FCAR	5.23245	1.3338	32.7472	7.28e-08	3.03e-06
54210	TREM1	5.18028	3.88381	31.1857	1.38e-07	4.97e-06
1116	CHI3L1	5.14971	6.26339	26.5229	9.78e-07	2.14e-05
366	AQP9	5.12327	4.3996	29.8307	2.42e-07	7.56e-06
2358	FPR2	5.10969	3.49598	31.9588	1.01e-07	3.89e-06
3577	CXCR1	5.10896	3.72751	29.1799	3.18e-07	9.27e-06
3772	KCNJ15	5.04083	3.83925	33.6705	5e-08	2.28e-06
8843	HCAR3	5.03162	2.61217	28.2215	4.76e-07	1.25e-05
362	AQP5	4.99593	-1.4066	39.5451	4.85e-09	4.32e-07
6279	S100A8	4.99369	4.63515	37.8297	9.49e-09	6.66e-07
54097	FAM3B	4.99142	4.89026	24.8718	1.99e-06	3.7e-05
2215	FCGR3B	4.85369	5.1852	31.8972	1.03e-07	3.95e-06
6283	S100A12	4.68838	1.24844	23.5266	3.57e-06	5.79e-05
6401	SELE	4.58792	4.11759	25.9633	1.24e-06	2.55e-05
6372	CXCL6	4.57609	3.74869	37.8021	9.6e-09	6.69e-07
338442	HCAR2	4.52704	2.91942	29.1362	3.24e-07	9.41e-06
3579	CXCR2	4.51998	4.63133	36.2889	1.75e-08	1.05e-06
5008	OSM	4.48618	3.39035	31.4859	1.22e-07	4.52e-06
12	SERPINA3	4.48454	3.17649	30.4787	1.85e-07	6.13e-06
79931	TNIP3	4.48097	4.79572	30.7054	1.68e-07	5.65e-06
405753	DUOXA2	4.42948	5.61518	17.4646	5.44e-05	0.000464855
3576	CXCL8	4.41143	5.79592	24.1481	2.72e-06	4.7e-05
3853	KRT6A	4.3807	-1.29543	27.256	7.16e-07	1.7e-05
4319	MMP10	4.32476	2.71051	33.5693	5.21e-08	2.35e-06
8403	SOX14	4.28244	-1.13495	8.1099	0.00514449	0.0170949
6280	S100A9	4.24398	6.06853	33.2488	5.94e-08	2.58e-06
4314	MMP3	4.21406	8.12991	21.1416	1.03e-05	0.000130058
910	CD1B	4.13596	-0.332461	23.8614	3.09e-06	5.16e-05
5655	KLK10	4.10972	1.56511	23.9769	2.93e-06	4.99e-05
3605	IL17A	4.06241	-0.0142717	40.2279	3.72e-09	3.59e-07
1591	CYP24A1	4.06004	0.028724	24.2757	2.58e-06	4.51e-05
2357	FPR1	4.02595	4.52345	39.0027	5.99e-09	5e-07
730130	TMEM229A	3.99177	0.187616	7.18579	0.00833404	0.0250853
1441	CSF3R	3.984	6.20194	39.5673	4.81e-09	4.3e-07
25975	EGFL6	3.95303	2.38235	30.0201	2.24e-07	7.09e-06
229	ALDOB	3.95052	8.23067	10.7432	0.00135363	0.00587269
118427	OLFM3	3.90894	-0.897974	17.1196	6.38e-05	0.000524723
4922	NTS	3.8324	2.20704	7.30624	0.0078224	0.023858
353514	LILRA5	3.82062	2.21391	34.3242	3.84e-08	1.9e-06
6947	TCN1	3.82044	1.68334	42.0321	1.86e-09	2.35e-07
7472	WNT2	3.78237	0.940445	19.9191	1.77e-05	0.000197912
340547	VSIG1	3.78032	1.57222	30.3878	1.92e-07	6.31e-06
5172	SLC26A4	3.7771	0.798551	65.5936	4.13e-13	9.7e-10
1755	DMBT1	3.77649	10.5765	15.9969	0.000107598	0.000784474
6781	STC1	3.73068	3.31425	37.5782	1.05e-08	7.14e-07
26253	CLEC4E	3.69887	2.24259	19.1489	2.51e-05	0.000258772
1671	DEFA6	3.67443	5.36893	7.74906	0.00620481	0.0198684
338339	CLEC4D	3.65942	0.749181	18.6926	3.1e-05	0.000302772
144501	KRT80	3.63478	0.149521	37.1088	1.26e-08	8.23e-07
199675	MCEMP1	3.60795	0.194488	27.6219	6.13e-07	1.51e-05
1670	DEFA5	3.57161	6.52741	7.86137	0.0058525	0.0189701
342510	CD300E	3.54705	3.45372	22.5386	5.51e-06	8.08e-05
3589	IL11	3.52761	2.83582	18.8591	2.87e-05	0.000286466
200315	APOBEC3A	3.5175	2.56099	26.1519	1.15e-06	2.39e-05
8547	FCN3	3.50594	2.9e-05	24.3424	2.5e-06	4.41e-05
2219	FCN1	3.48509	3.44233	26.1461	1.15e-06	2.39e-05
4142	MAS1	3.47268	-1.60559	15.1009	0.000163996	0.00108326
3855	KRT7	3.46907	0.946694	27.3465	6.89e-07	1.66e-05
144423	GLT1D1	3.4409	1.66044	20.6636	1.27e-05	0.000152713
50506	DUOX2	3.40066	9.43132	12.7945	0.000494487	0.0026199
3569	IL6	3.37748	3.20642	15.4593	0.000138492	0.000947822
338376	IFNE	3.3724	-1.14649	11.3986	0.000978408	0.00452846
3624	INHBA	3.34803	5.41839	22.6311	5.29e-06	7.8e-05
374897	SBSN	3.32175	-0.888701	9.05085	0.00317289	0.0115959
9075	CLDN2	3.3167	4.01693	12.3637	0.000609675	0.00309363
56169	GSDMC	3.31111	0.661189	33.86	4.63e-08	2.18e-06
57379	AICDA	3.28013	0.169932	10.9566	0.00121747	0.00538141
4317	MMP8	3.27466	-0.132357	9.95525	0.00200734	0.00805222
1630	DCC	3.27129	3.22165	38.0047	8.86e-09	6.38e-07
4312	MMP1	3.2588	7.95517	14.1343	0.000259559	0.00156655
284958	NT5DC4	3.25857	0.115826	38.2987	7.9e-09	5.96e-07
26154	ABCA12	3.25651	3.79596	23.9443	2.98e-06	5.03e-05
3598	IL13RA2	3.24759	0.832772	27.5352	6.36e-07	1.56e-05
54716	SLC6A20	3.24605	4.28078	17.3756	5.67e-05	0.000478363
643418	LIPN	3.22063	-1.14078	23.7631	3.22e-06	5.35e-05
90226	UCN2	3.21778	0.974099	17.2152	6.1e-05	0.000506941
122011	CSNK1A1L	3.2081	-1.05091	18.9804	2.72e-05	0.00027435
6374	CXCL5	3.18877	6.14565	11.4095	0.000973162	0.00451011
25884	CHRDL2	3.17481	2.11248	26.5768	9.56e-07	2.1e-05
6556	SLC11A1	3.14712	3.87969	30.7967	1.62e-07	5.54e-06
339145	CIBAR2	3.14112	0.460743	29.0211	3.4e-07	9.73e-06
3854	KRT6B	3.13716	-0.223476	14.7316	0.00019534	0.00124864
8794	TNFRSF10C	3.10424	3.64482	34.6853	3.32e-08	1.67e-06
93978	CLEC6A	3.09864	0.29685	12.1492	0.000676923	0.00336217
4973	OLR1	3.09126	0.925769	27.1919	7.36e-07	1.73e-05
2919	CXCL1	3.07569	6.33127	31.801	1.07e-07	4.07e-06
2867	FFAR2	3.05783	3.85471	28.6526	3.97e-07	1.08e-05
722	C4BPA	3.05531	2.94094	21.3387	9.39e-06	0.000121749
3002	GZMB	3.05432	2.85714	27.9208	5.4e-07	1.37e-05
91662	NLRP12	3.04808	0.701503	37.2492	1.19e-08	7.96e-07
1816	DRD5	3.03779	1.05205	8.37353	0.00448959	0.0153255
3359	HTR3A	3.01406	-0.533173	12.2623	0.000640549	0.00321556
4070	TACSTD2	3.00488	1.58385	43.0182	1.27e-09	1.82e-07
5266	PI3	3.00042	7.14532	14.1546	0.000257056	0.00155455
1440	CSF3	2.98543	3.29596	15.2773	0.000150894	0.00101577
6696	SPP1	2.98292	4.24451	20.5414	1.34e-05	0.000158795
90527	DUOXA1	2.97953	1.59609	18.8251	2.91e-05	0.000289831
1830	DSG3	2.97804	2.6051	7.57699	0.00678773	0.0213306
2568	GABRP	2.96359	2.34506	21.0801	1.05e-05	0.000132801
23601	CLEC5A	2.96101	2.11639	17.3751	5.67e-05	0.000478363
1089	CEACAM4	2.95007	0.583063	30.7423	1.66e-07	5.59e-06
2066	ERBB4	2.93089	1.52001	6.69962	0.0107793	0.0307233
10563	CXCL13	2.91758	4.76509	8.43304	0.00435405	0.0149504
114771	PGLYRP3	2.90896	-2.35624	13.3774	0.000373133	0.0020863
8973	CHRNA6	2.90574	-1.69228	20.9788	1.1e-05	0.00013707
4210	MEFV	2.90431	3.61399	32.6013	7.73e-08	3.18e-06
932	MS4A3	2.90056	-2.1871	19.2623	2.39e-05	0.000248437
3488	IGFBP5	2.89574	8.0302	49.2572	1.24e-10	3.36e-08
56666	PANX2	2.89409	-0.279877	32.8603	6.95e-08	2.92e-06
11027	LILRA2	2.88927	1.45124	31.6501	1.14e-07	4.26e-06
115019	SLC26A9	2.85317	-2.28674	13.9035	0.000289843	0.00171503
6557	SLC12A1	2.84239	-0.0488858	18.3803	3.57e-05	0.00033687
1437	CSF2	2.84219	0.202672	12.0329	0.000716539	0.00351187
4321	MMP12	2.83963	6.62056	24.1684	2.7e-06	4.67e-05
4586	MUC5AC	2.83091	5.65764	9.20109	0.00293925	0.0109268
597	BCL2A1	2.82055	3.91643	31.0699	1.45e-07	5.15e-06
327657	SERPINA9	2.80524	0.54663	6.66471	0.0109814	0.0311537
3426	CFI	2.80422	4.64092	58.8868	4.03e-12	3.55e-09
85329	LGALS12	2.8005	0.446261	40.2839	3.64e-09	3.58e-07
11082	ESM1	2.79007	-1.43196	21.9764	7.07e-06	9.77e-05
6579	SLCO1A2	2.78611	-2.23242	10.3028	0.00168618	0.00700746
3559	IL2RA	2.78161	3.85483	36.5905	1.55e-08	9.53e-07
3872	KRT17	2.76846	0.549822	12.1778	0.000667518	0.00332563
22943	DKK1	2.76459	-1.12282	20.4108	1.42e-05	0.000165143
943	TNFRSF8	2.76266	0.968524	28.8946	3.58e-07	1e-05
6361	CCL17	2.76114	-1.20908	15.8422	0.000115685	0.000826145
4188	MDFI	2.75076	1.28718	48.4922	1.64e-10	3.94e-08
387758	FIBIN	2.7429	1.75039	34.2536	3.95e-08	1.94e-06
7130	TNFAIP6	2.73731	3.20686	14.1703	0.000255138	0.00154384
249	ALPL	2.73728	4.1266	32.7715	7.21e-08	3.02e-06
2346	FOLH1	2.73657	2.35569	9.99222	0.00197038	0.00794469
389197	C4orf50	2.73099	-0.593624	19.8226	1.85e-05	0.000204136
3553	IL1B	2.72748	7.24044	15.5983	0.000129723	0.000900809
91683	SYT12	2.72408	-0.202824	18.739	3.03e-05	0.00029875
79865	TREML2	2.72197	2.1453	24.8465	2.01e-06	3.73e-05
126306	JSRP1	2.71822	1.84389	50.9571	6.68e-11	2.43e-08
3934	LCN2	2.71445	8.38601	13.3353	0.000380762	0.0021211
4778	NFE2	2.7077	1.55026	26.9827	8.04e-07	1.85e-05
143471	PSMA8	2.7049	-1.99781	19.6817	1.98e-05	0.000213653
7052	TGM2	2.70401	6.88491	34.8294	3.13e-08	1.61e-06
253152	EPHX4	2.69803	-1.43463	35.7495	2.17e-08	1.25e-06
387914	SHISA2	2.68342	0.42481	44.2519	7.98e-10	1.27e-07
116	ADCYAP1	2.67975	1.29593	17.9668	4.32e-05	0.000388932
51083	GAL	2.66275	-1.09125	15.6386	0.000127287	0.000887688
5743	PTGS2	2.65613	5.3646	18.9981	2.69e-05	0.000272745
3904	LAIR2	2.65503	-1.07347	23.9026	3.03e-06	5.11e-05
1258	CNGB1	2.64788	-1.92478	17.283	5.91e-05	0.000494387
8115	TCL1A	2.64466	2.5344	7.60403	0.0066925	0.0211004
183	AGT	2.63705	2.92719	26.9742	8.07e-07	1.85e-05
11024	LILRA1	2.63477	1.99702	48.1589	1.86e-10	4.29e-08
1232	CCR3	2.62603	1.70431	45.8423	4.39e-10	8.09e-08
5004	ORM1	2.62035	-2.03706	9.53306	0.00248373	0.00952546
3752	KCND3	2.61441	5.13834	31.0007	1.49e-07	5.25e-06
145741	C2CD4A	2.60762	2.55379	27.3296	6.94e-07	1.66e-05
4332	MNDA	2.60576	4.8642	35.2905	2.6e-08	1.41e-06
147111	NOTUM	2.60497	-1.32953	15.9818	0.000108357	0.000787846
2702	GJA5	2.59674	1.46718	55.3036	1.41e-11	8.43e-09
8447	DOC2B	2.59378	4.44928	31.3009	1.32e-07	4.81e-06
57718	PPP4R4	2.59308	-0.0101084	32.5733	7.82e-08	3.18e-06
4318	MMP9	2.59181	6.01991	22.464	5.7e-06	8.29e-05
51050	PI15	2.5916	5.21146	11.3458	0.00100425	0.00462276
28234	SLCO1B3	2.57678	-0.546765	9.38887	0.00267192	0.010135
725	C4BPB	2.55791	3.26221	18.8239	2.92e-05	0.000289842
3310	HSPA6	2.55687	1.79565	33.5854	5.18e-08	2.34e-06
6403	SELP	2.55433	4.16126	33.4658	5.43e-08	2.41e-06
5055	SERPINB2	2.55182	-2.37154	12.0455	0.000712128	0.00349678
2619	GAS1	2.55018	3.60186	12.8445	0.000482661	0.0025682
2191	FAP	2.54867	3.37321	21.1978	1e-05	0.000127603
8581	LY6D	2.54778	-1.62277	12.8489	0.000481616	0.00256414
4283	CXCL9	2.54694	6.95319	12.4305	0.000590137	0.00301039
5341	PLEK	2.54588	6.58703	30.1919	2.08e-07	6.67e-06
147945	NLRP4	2.53067	-2.23979	7.79309	0.00606416	0.0195125
27289	RND1	2.52583	2.58917	44.1296	8.36e-10	1.32e-07
2214	FCGR3A	2.52017	4.99596	28.7167	3.86e-07	1.06e-05
4843	NOS2	2.51949	7.60012	11.9974	0.000729074	0.00356419
94025	MUC16	2.51799	2.40836	17.9716	4.31e-05	0.000388405
5267	SERPINA4	2.51249	-2.27031	10.9437	0.00122527	0.00541025
11040	PIM2	2.51034	7.49196	67.717	2.04e-13	6.17e-10
10630	PDPN	2.49191	4.5034	29.4487	2.84e-07	8.49e-06
1800	DPEP1	2.48936	5.00035	8.11107	0.00514139	0.01709
27288	RBMXL2	2.48721	-0.951526	31.5103	1.21e-07	4.49e-06
26279	PLA2G2D	2.47937	3.71585	12.72	0.000512681	0.00269601
57464	STRIP2	2.47841	2.8942	62.9222	1.01e-12	1.43e-09
79623	GALNT14	2.47039	1.13634	8.29451	0.00467632	0.0158173
51305	KCNK9	2.46579	-1.69159	8.99252	0.00326868	0.0118557
11254	SLC6A14	2.45117	5.31623	7.53846	0.00692586	0.021684
50486	G0S2	2.4497	4.56534	18.6168	3.2e-05	0.000310527
83416	FCRL5	2.42749	6.64908	53.0627	3.13e-11	1.47e-08
8140	SLC7A5	2.4265	5.45624	49.2793	1.23e-10	3.36e-08
8170	SLC14A2	2.41252	4.58318	6.50039	0.011987	0.0334362
503582	ARGFX	2.41235	-2.42562	16.3407	9.16e-05	0.000692071
9435	CHST2	2.4098	4.15007	45.8339	4.4e-10	8.09e-08
199713	NLRP7	2.40829	1.41462	39.9791	4.1e-09	3.8e-07
5308	PITX2	2.40743	5.16729	6.57688	0.0115075	0.0323766
5443	POMC	2.40636	-0.883406	26.9998	7.98e-07	1.84e-05
22895	RPH3A	2.4038	-1.15946	16.619	8.05e-05	0.000624332
6999	TDO2	2.39964	3.40451	21.9766	7.07e-06	9.77e-05
6402	SELL	2.38552	5.38068	16.1397	0.000100643	0.000745434
5328	PLAU	2.38539	5.15512	35.0945	2.82e-08	1.48e-06
1001	CDH3	2.38123	3.33241	12.0768	0.000701303	0.00345644
387601	SLC22A25	2.373	-2.29667	15.9865	0.000108121	0.000787086
10381	TUBB3	2.37237	1.88549	41.618	2.18e-09	2.63e-07
3604	TNFRSF9	2.37221	2.53618	25.284	1.67e-06	3.21e-05
54900	LAX1	2.36661	5.0311	55.5132	1.31e-11	8.14e-09
116448	OLIG1	2.36617	-0.876518	20.4498	1.4e-05	0.000163446
4057	LTF	2.36439	3.04124	13.0106	0.000445373	0.002408
23630	KCNE5	2.35507	-1.2307	16.9447	6.92e-05	0.000558196
93492	TPTE2	2.3494	0.764663	48.7279	1.51e-10	3.83e-08
27253	PCDH17	2.34036	4.06106	37.1188	1.26e-08	8.22e-07
8942	KYNU	2.33314	4.77004	25.9287	1.26e-06	2.58e-05
8875	VNN2	2.33291	3.71312	27.0555	7.79e-07	1.81e-05
6423	SFRP2	2.32692	1.98407	8.05316	0.00529794	0.0174974
149699	GTSF1L	2.32163	-2.42669	11.0513	0.00116167	0.00518279
115362	GBP5	2.31728	7.19451	19.4153	2.23e-05	0.000234796
1493	CTLA4	2.31482	3.04616	24.7305	2.12e-06	3.87e-05
4023	LPL	2.30458	2.60316	15.9466	0.000110158	0.000796182
1380	CR2	2.29889	4.9379	8.91028	0.00340883	0.0122721
3101	HK3	2.29777	2.96575	41.6287	2.17e-09	2.63e-07
1294	COL7A1	2.29082	6.35891	20.9144	1.13e-05	0.000140168
285533	RNF175	2.29063	0.642728	23.1189	4.27e-06	6.62e-05
3274	HRH2	2.29034	2.04356	25.3876	1.59e-06	3.11e-05
84249	PSD2	2.28811	-1.93575	19.6398	2.01e-05	0.000216489
2208	FCER2	2.28721	2.70374	12.2003	0.000660237	0.00329713
91319	DERL3	2.28432	6.56391	60.3021	2.48e-12	2.75e-09
10643	IGF2BP3	2.28374	1.36628	29.9745	2.28e-07	7.2e-06
5453	POU3F1	2.28318	-1.6496	11.7809	0.000810683	0.00389192
5133	PDCD1	2.27418	1.79909	24.6595	2.18e-06	3.96e-05
8061	FOSL1	2.27348	2.26346	16.7751	7.48e-05	0.000590135
284759	SIRPB2	2.2704	2.03332	30.8745	1.57e-07	5.41e-06
5054	SERPINE1	2.26911	4.63176	12.1714	0.000669615	0.00333214
9507	ADAMTS4	2.26615	4.38966	12.9896	0.000449912	0.00242944
633	BGN	2.26502	5.9687	27.3476	6.88e-07	1.66e-05
3620	IDO1	2.25767	5.23351	9.99791	0.00196475	0.00792351
56265	CPXM1	2.256	3.49993	25.3927	1.59e-06	3.1e-05
3371	TNC	2.25242	7.77772	14.9607	0.000175243	0.00114572
24147	FJX1	2.25125	0.39323	22.9943	4.51e-06	6.92e-05
59067	IL21	2.2507	-2.11841	10.1788	0.00179425	0.00736956
2268	FGR	2.24834	4.32962	30.2762	2.01e-07	6.52e-06
6718	AKR1D1	2.2463	-1.67332	22.1187	6.64e-06	9.33e-05
952	CD38	2.24546	5.9941	58.1985	5.12e-12	4.16e-09
2334	AFF2	2.2439	2.3616	17.0288	6.65e-05	0.000542635
176	ACAN	2.24028	0.925715	17.4842	5.39e-05	0.00046195
4868	NPHS1	2.24026	-0.850591	9.36711	0.00270156	0.0102272
84063	KIRREL2	2.23875	-1.84533	16.8034	7.39e-05	0.000585054
2828	GPR4	2.23873	2.30451	29.0558	3.35e-07	9.64e-06
8174	MADCAM1	2.23639	3.78241	21.1784	1.01e-05	0.000128636
9687	GREB1	2.23451	1.82459	40.3002	3.62e-09	3.57e-07
53831	GPR84	2.22875	1.73174	14.4969	0.000218367	0.00136118
145864	HAPLN3	2.22573	4.07581	17.9106	4.43e-05	0.000396739
10288	LILRB2	2.22443	4.6602	34.7693	3.21e-08	1.65e-06
8676	STX11	2.21411	3.47797	34.4978	3.58e-08	1.78e-06
7058	THBS2	2.21256	4.77526	13.7312	0.00031478	0.00182526
419	ART3	2.21178	1.10552	30.0411	2.22e-07	7.04e-06
84985	FAM83A	2.21066	1.31418	14.6949	0.000198765	0.0012662
336	APOA2	2.21065	-0.147925	18.2383	3.81e-05	0.000354024
84251	SGIP1	2.2072	3.64372	44.6272	6.92e-10	1.14e-07
51365	PLA1A	2.20563	1.86699	19.6746	1.98e-05	0.000214079
9021	SOCS3	2.2051	6.81934	18.3673	3.59e-05	0.000338267
390072	OR52N4	2.20459	-1.27164	12.8148	0.00048966	0.00259887
4253	MIA2	2.20375	0.0246937	15.5633	0.000131878	0.000911881
2864	FFAR1	2.20224	-1.40062	12.3534	0.000612724	0.00310611
8972	MGAM	2.20107	6.71445	5.86606	0.0168628	0.0439385
3743	KCNA7	2.19775	-2.26965	10.3915	0.00161303	0.00676333
100131378	C11orf91	2.19505	-0.0210169	25.6047	1.45e-06	2.9e-05
3036	HAS1	2.17842	-0.325272	11.4476	0.000955071	0.00444381
83851	SYT16	2.17816	-1.31965	20.1122	1.63e-05	0.00018423
401562	LCNL1	2.17536	0.48602	17.8738	4.5e-05	0.000402147
4353	MPO	2.17332	-2.06701	12.8277	0.000486608	0.00258399
2212	FCGR2A	2.17091	5.51666	32.1009	9.48e-08	3.72e-06
1282	COL4A1	2.1684	7.93107	38.3128	7.85e-09	5.95e-07
50615	IL21R	2.16741	4.09068	21.3529	9.33e-06	0.000121126
2865	FFAR3	2.15687	-1.92831	10.0618	0.00190272	0.00772348
4488	MSX2	2.15662	1.25104	17.3812	5.65e-05	0.000477954
339	APOBEC1	2.15203	2.44357	10.6335	0.00142957	0.00614033
9427	ECEL1	2.1506	-0.951188	6.79874	0.0102263	0.0294748
1604	CD55	2.15038	7.38218	36.0867	1.89e-08	1.12e-06
401498	TMEM215	2.14883	-2.22705	8.19071	0.00493387	0.0165224
9415	FADS2	2.14506	4.03501	34.5953	3.44e-08	1.72e-06
4985	OPRD1	2.14122	-0.314256	27.8916	5.47e-07	1.39e-05
3852	KRT5	2.14021	-1.1557	7.68455	0.00641703	0.0204516
10326	SIRPB1	2.12947	3.11766	22.7727	4.97e-06	7.45e-05
3687	ITGAX	2.12853	6.0607	26.1164	1.16e-06	2.42e-05
51561	IL23A	2.12818	1.41219	39.1725	5.61e-09	4.78e-07
6550	SLC9A3	2.12642	7.74336	12.6915	0.00051982	0.00272406
117289	TAGAP	2.12335	5.61259	30.3856	1.92e-07	6.31e-06
731220	RFX8	2.12206	-0.716703	13.8071	0.000303544	0.0017762
10538	BATF	2.11987	2.01313	25.1971	1.73e-06	3.31e-05
3552	IL1A	2.1188	2.50506	19.7712	1.9e-05	0.000207164
8291	DYSF	2.11865	5.47034	35.5042	2.39e-08	1.33e-06
147646	C19orf84	2.1106	-2.17134	11.6783	0.000852575	0.00405852
5450	POU2AF1	2.10805	6.86476	50.809	7.05e-11	2.48e-08
5730	PTGDS	2.10571	5.09334	21.356	9.32e-06	0.000121034
401124	DTHD1	2.10192	2.19525	33.5907	5.17e-08	2.34e-06
973	CD79A	2.10052	6.48069	35.4766	2.42e-08	1.34e-06
8854	ALDH1A2	2.09794	2.4	13.6451	0.000328067	0.00188561
974	CD79B	2.09398	3.72615	15.3472	0.000146001	0.000988184
971	CD72	2.08908	3.5057	16.3112	9.29e-05	0.000699823
3383	ICAM1	2.08634	5.95213	25.5934	1.46e-06	2.91e-05
8326	FZD9	2.07455	-1.32377	14.0597	0.000268981	0.00161282
10268	RAMP3	2.06714	3.28409	30.4251	1.89e-07	6.24e-06
51237	MZB1	2.06451	6.77045	47.1387	2.71e-10	5.5e-08
285093	RTP5	2.06333	-2.22419	8.63145	0.00393193	0.0137856
392617	ELFN1	2.06278	0.28827	27.7703	5.76e-07	1.44e-05
2209	FCGR1A	2.06202	2.56334	15.3369	0.000146709	0.000992659
27123	DKK2	2.06115	-1.26626	6.09744	0.0148802	0.0397276
163351	GBP6	2.06067	-1.28439	9.91466	0.00204875	0.00818724
338323	NLRP14	2.06022	1.17181	40.6654	3.14e-09	3.32e-07
11156	PTP4A3	2.05869	4.26711	26.8561	8.49e-07	1.91e-05
59340	HRH4	2.05571	0.0566495	43.1005	1.23e-09	1.77e-07
57822	GRHL3	2.0524	0.925389	35.4707	2.42e-08	1.34e-06
79853	TM4SF20	2.05101	4.88332	5.71633	0.0182914	0.0469258
1378	CR1	2.04961	4.68799	16.4979	8.51e-05	0.000652861
168620	BHLHA15	2.04763	3.16131	43.3152	1.14e-09	1.67e-07
7056	THBD	2.04688	3.85724	32.7447	7.29e-08	3.03e-06
6367	CCL22	2.04606	3.50038	14.1293	0.000260183	0.00156852
9376	SLC22A8	2.04137	-1.60177	13.6853	0.000321791	0.00185623
24141	LAMP5	2.04123	0.534117	39.0502	5.88e-09	4.93e-07
23209	MLC1	2.03998	-0.953355	18.2635	3.77e-05	0.000350976
80328	ULBP2	2.03781	-1.60753	14.1889	0.000252882	0.00153458
3741	KCNA5	2.03645	-1.22749	12.983	0.000451353	0.00243541
92292	GLYATL1	2.03537	-0.06773	23.2261	4.08e-06	6.4e-05
933	CD22	2.0329	5.40448	8.9079	0.00341298	0.0122842
7450	VWF	2.03259	7.54202	39.0982	5.77e-09	4.86e-07
10562	OLFM4	2.03212	11.042	10.2298	0.00174897	0.00721305
1846	DUSP4	2.031	3.83261	38.1988	8.21e-09	6.07e-07
1439	CSF2RB	2.03086	6.72725	40.681	3.12e-09	3.31e-07
391211	OR2G6	2.02889	-2.76176	6.68206	0.0108805	0.0309422
5079	PAX5	2.02572	4.96927	8.68844	0.00381864	0.0134734
1767	DNAH5	2.01363	1.08497	18.6396	3.17e-05	0.000307914
81030	ZBP1	2.01354	5.12888	40.6475	3.16e-09	3.32e-07
203413	CT83	2.01207	-2.03957	10.3383	0.00165648	0.00690574
3112	HLA-DOB	2.01054	2.59208	23.2274	4.07e-06	6.4e-05
442117	GALNTL6	2.0072	1.0797	14.2852	0.000241536	0.00147505
126014	OSCAR	2.00166	1.58186	24.4419	2.4e-06	4.26e-05
64220	STRA6	1.9996	1.74131	8.15252	0.00503228	0.0167981
127943	FCRLB	1.9965	0.0492771	21.3181	9.48e-06	0.000122493
5142	PDE4B	1.99302	5.9692	27.4128	6.7e-07	1.63e-05
10158	PDZK1IP1	1.99279	5.63168	13.424	0.000364852	0.00205086
7291	TWIST1	1.99082	1.25928	13.84	0.000298786	0.00175457
9076	CLDN1	1.98868	2.81999	19.897	1.79e-05	0.000199048
79094	CHAC1	1.98562	2.69504	29.6605	2.6e-07	7.91e-06
5175	PECAM1	1.98548	7.58307	46.5242	3.4e-10	6.66e-08
5552	SRGN	1.98489	6.40035	42.4373	1.59e-09	2.06e-07
84634	KISS1R	1.98395	-2.04768	16.2191	9.7e-05	0.000721571
1295	COL8A1	1.98111	3.63403	14.6556	0.000202506	0.00128499
9473	THEMIS2	1.97873	5.63289	47.6649	2.23e-10	4.9e-08
7293	TNFRSF4	1.97627	2.16281	33.5417	5.27e-08	2.36e-06
29126	CD274	1.97306	4.52415	21.2152	9.92e-06	0.000127078
6004	RGS16	1.97287	2.8212	24.213	2.65e-06	4.62e-05
5644	PRSS1	1.9675	-0.399889	19.3069	2.34e-05	0.000244552
2646	GCKR	1.96653	-1.32417	14.0589	0.000269081	0.00161296
9971	NR1H4	1.96434	4.84717	7.28098	0.00792694	0.0241037
154664	ABCA13	1.96395	3.28105	17.2237	6.08e-05	0.00050537
23562	CLDN14	1.96172	-0.548548	17.3397	5.76e-05	0.000484303
54329	GPR85	1.96022	-0.172327	37.9997	8.88e-09	6.38e-07
25984	KRT23	1.95901	0.459926	15.908	0.000112173	0.000806514
563	AZGP1	1.95655	2.39988	14.9798	0.000173664	0.00113787
222	ALDH3B2	1.95634	-1.2548	11.7504	0.000822934	0.00394255
83643	CCDC3	1.9562	2.89483	21.6224	8.27e-06	0.000109524
301	ANXA1	1.95588	5.69565	51.9558	4.66e-11	1.86e-08
25903	OLFML2B	1.95573	3.70318	32.3639	8.51e-08	3.41e-06
3351	HTR1B	1.95503	-1.49745	11.2752	0.00103988	0.00474641
909	CD1A	1.95465	-0.519448	10.7555	0.00134536	0.00583961
81501	DCSTAMP	1.95051	-1.72976	7.53338	0.00694428	0.0217224
3557	IL1RN	1.95024	5.67721	13.217	0.000403112	0.00222507
3791	KDR	1.94811	5.10727	52.272	4.15e-11	1.69e-08
57105	CYSLTR2	1.94793	2.79677	55.0607	1.54e-11	8.63e-09
94031	HTRA3	1.94677	3.64253	27.9617	5.31e-07	1.35e-05
284415	VSTM1	1.94461	0.033061	21.3323	9.42e-06	0.000121944
94234	FOXQ1	1.94449	1.97792	22.3724	5.93e-06	8.56e-05
653361	NCF1	1.94446	3.64757	31.8874	1.04e-07	3.95e-06
5196	PF4	1.94343	-0.142632	14.8632	0.000183521	0.0011899
7652	ZNF99	1.94163	-2.11818	10.1313	0.00183749	0.00751756
285180	RUFY4	1.938	0.931444	26.1704	1.14e-06	2.38e-05
57115	PGLYRP4	1.93785	-0.775101	6.90764	0.00965265	0.0281284
79168	LILRA6	1.93659	1.60233	17.9453	4.36e-05	0.000392469
57214	CEMIP	1.93435	6.21114	18.8324	2.9e-05	0.000289138
10409	BASP1	1.92972	5.32109	34.0661	4.26e-08	2.06e-06
930	CD19	1.92971	3.9319	14.7352	0.000195005	0.00124714
22822	PHLDA1	1.92697	5.48912	37.0382	1.3e-08	8.38e-07
54596	L1TD1	1.92205	5.59044	10.5784	0.00146933	0.00627923
23569	PADI4	1.91836	0.68075	15.7279	0.000122062	0.000858622
152789	JAKMIP1	1.91649	0.732272	21.0545	1.07e-05	0.00013377
51311	TLR8	1.90622	3.81729	23.5142	3.59e-06	5.81e-05
23657	SLC7A11	1.9059	4.65296	40.0024	4.06e-09	3.78e-07
387837	CLEC12B	1.90031	-1.48299	16.1106	0.000102022	0.000752747
11096	ADAMTS5	1.89946	3.75152	44.9948	6.03e-10	1.03e-07
639	PRDM1	1.897	7.11376	49.9901	9.49e-11	2.95e-08
84935	MEDAG	1.89475	1.19579	9.62644	0.00236919	0.00917951
2529	FUT7	1.89046	-0.540502	13.3154	0.000384431	0.00213759
3761	KCNJ4	1.89007	-1.14689	9.23386	0.00289069	0.0107923
389643	NUGGC	1.88746	4.05341	43.2424	1.17e-09	1.7e-07
284348	LYPD5	1.8857	2.49089	13.027	0.000441858	0.00239451
65217	PCDH15	1.88529	-1.1721	6.15337	0.0144386	0.03875
27074	LAMP3	1.8836	4.74127	14.0895	0.000265175	0.00159316
29968	PSAT1	1.88202	3.31942	35.5966	2.3e-08	1.3e-06
1303	COL12A1	1.88139	7.80354	15.8694	0.000114222	0.000816523
387763	C11orf96	1.87518	3.02111	25.1917	1.73e-06	3.32e-05
2040	STOM	1.87499	6.76863	49.1423	1.29e-10	3.46e-08
57624	NYAP2	1.8739	-0.451901	16.9785	6.81e-05	0.0005516
5209	PFKFB3	1.8735	6.38745	32.6334	7.63e-08	3.15e-06
51363	CHST15	1.87226	6.0905	55.0132	1.56e-11	8.63e-09
100507050	TPBGL	1.87178	-0.601603	18.3358	3.64e-05	0.000341806
164118	TTC24	1.86844	0.94001	11.1768	0.00109168	0.0049296
388512	CLEC17A	1.86328	2.55224	9.75054	0.00222532	0.00873261
89858	SIGLEC12	1.86312	3.10395	15.4931	0.000136307	0.000936377
6515	SLC2A3	1.86252	5.79484	23.2752	3.99e-06	6.32e-05
54997	TESC	1.86032	1.73838	38.5083	7.27e-09	5.73e-07
2769	GNA15	1.85919	2.73332	40.1934	3.77e-09	3.59e-07
3082	HGF	1.85831	3.8688	33.5595	5.23e-08	2.36e-06
9586	CREB5	1.85611	3.84565	19.9468	1.75e-05	0.00019615
51450	PRRX2	1.85515	0.026552	19.1607	2.5e-05	0.000257883
26011	TENM4	1.85183	3.32064	13.9161	0.000288103	0.00170712
5274	SERPINI1	1.85073	1.57067	52.5303	3.79e-11	1.6e-08
2906	GRIN2D	1.85043	2.27275	16.7278	7.65e-05	0.000599793
6753	SSTR3	1.84623	0.596165	22.0219	6.93e-06	9.63e-05
720	C4A	1.84574	2.88353	24.347	2.5e-06	4.41e-05
83853	ROPN1L	1.83855	-1.23203	16.7152	7.7e-05	0.000602569
83881	MIXL1	1.83599	1.94873	42.5508	1.52e-09	2.01e-07
8419	BFSP2	1.83447	0.809027	31.2796	1.33e-07	4.84e-06
57091	CASS4	1.83312	2.95455	32.9356	6.74e-08	2.85e-06
64581	CLEC7A	1.83285	4.28455	30.1337	2.14e-07	6.8e-06
80339	PNPLA3	1.8308	1.18362	17.5075	5.33e-05	0.000458218
2921	CXCL3	1.82969	4.52775	14.1898	0.000252774	0.00153437
169044	COL22A1	1.81591	1.09969	8.86478	0.00348902	0.0125173
53637	S1PR5	1.81284	-0.555449	18.9387	2.77e-05	0.000278162
286530	P2RY8	1.80806	4.70949	33.8772	4.6e-08	2.18e-06
4837	NNMT	1.80491	3.56589	18.9693	2.73e-05	0.000274761
6351	CCL4	1.80194	3.6066	14.9354	0.000177351	0.00115664
51129	ANGPTL4	1.80015	2.64539	40.3208	3.59e-09	3.56e-07
11006	LILRB4	1.79871	4.26176	20.5157	1.36e-05	0.000160009
150365	MEI1	1.79831	4.10238	48.1305	1.88e-10	4.29e-08
319101	KRT73	1.79823	-1.57864	6.24332	0.0137567	0.0373231
64127	NOD2	1.79678	3.61573	33.4042	5.57e-08	2.45e-06
28951	TRIB2	1.7961	5.04949	36.8812	1.38e-08	8.79e-07
8482	SEMA7A	1.79512	3.84697	21.231	9.85e-06	0.000126261
112744	IL17F	1.79234	-1.96059	6.66419	0.0109844	0.0311581
150372	NFAM1	1.79041	4.43753	27.4808	6.51e-07	1.59e-05
1143	CHRNB4	1.78987	-1.84807	10.5344	0.00150198	0.00639414
54345	SOX18	1.78932	2.70305	28.1077	4.99e-07	1.29e-05
10750	GRAP	1.78888	0.141241	15.4849	0.000136831	0.000939363
57520	HECW2	1.7887	3.68187	31.9842	9.95e-08	3.87e-06
167410	LIX1	1.78651	-0.220887	9.012	0.00323636	0.0117762
29851	ICOS	1.78384	2.86504	20.4364	1.41e-05	0.000163981
84701	COX4I2	1.78283	-1.23663	17.3856	5.64e-05	0.000477746
944	TNFSF8	1.77764	2.48053	30.7853	1.63e-07	5.54e-06
3385	ICAM3	1.7765	2.21745	32.8473	6.99e-08	2.93e-06
79927	FAM110D	1.7753	0.726228	31.0802	1.44e-07	5.14e-06
246	ALOX15	1.77471	2.57436	18.7896	2.96e-05	0.000293315
55203	LGI2	1.77377	1.85534	14.645	0.000203528	0.00128915
84628	NTNG2	1.77131	2.24175	35.5568	2.34e-08	1.32e-06
5551	PRF1	1.77071	3.64104	29.8124	2.44e-07	7.61e-06
3543	IGLL1	1.76876	-0.231463	7.24254	0.0080888	0.0244972
123745	PLA2G4E	1.76807	-0.308983	18.89	2.83e-05	0.000283516
2837	UTS2R	1.76725	-0.131463	21.7048	7.98e-06	0.000106787
931	MS4A1	1.76372	5.99394	5.86279	0.0168927	0.0440057
54498	SMOX	1.75992	3.33626	33.7698	4.8e-08	2.24e-06
169166	SNX31	1.75975	-2.57325	6.24233	0.0137641	0.0373334
1807	DPYS	1.75639	-2.2594	7.82992	0.00594904	0.0192152
5648	MASP1	1.75478	3.80325	8.42691	0.00436781	0.0149855
8320	EOMES	1.75454	2.19462	18.6415	3.17e-05	0.000307885
4608	MYBPH	1.75415	-1.12582	12.1208	0.000686384	0.00339718
91775	NXPE3	1.75383	4.80517	50.0881	9.16e-11	2.89e-08
3003	GZMK	1.75317	0.920994	20.6245	1.29e-05	0.00015463
728	C5AR1	1.75215	4.06454	22.5089	5.59e-06	8.16e-05
22918	CD93	1.75183	6.3274	35.5382	2.36e-08	1.32e-06
114836	SLAMF6	1.7518	4.24666	29.7761	2.48e-07	7.66e-06
3290	HSD11B1	1.75177	1.13888	12.6751	0.000523976	0.00273972
8784	TNFRSF18	1.75092	1.57349	37.6786	1.01e-08	6.93e-07
90332	EXOC3L2	1.74926	2.09443	44.0181	8.71e-10	1.36e-07
120892	LRRK2	1.7492	5.60574	20.137	1.61e-05	0.000182866
5026	P2RX5	1.74821	3.23535	12.8286	0.000486388	0.00258347
53829	P2RY13	1.74749	4.2493	26.9417	8.18e-07	1.86e-05
23643	LY96	1.74407	2.60875	33.9958	4.38e-08	2.11e-06
8542	APOL1	1.74363	6.24975	31.1577	1.4e-07	5e-06
5104	SERPINA5	1.74296	-0.097566	14.965	0.000174883	0.00114372
81792	ADAMTS12	1.74257	3.58561	24.2591	2.6e-06	4.54e-05
4162	MCAM	1.74219	5.17362	31.9248	1.02e-07	3.91e-06
54898	ELOVL2	1.74208	0.0919103	12.4641	0.000580577	0.002976
115350	FCRL1	1.73954	4.3223	6.50049	0.0119863	0.0334362
6482	ST3GAL1	1.73724	5.69192	41.2154	2.54e-09	2.88e-07
170482	CLEC4C	1.73532	-1.71108	5.86404	0.0168812	0.0439812
10052	GJC1	1.73424	3.05314	27.0714	7.74e-07	1.8e-05
133874	C5orf58	1.7331	2.15546	22.7358	5.06e-06	7.53e-05
64386	MMP25	1.73277	3.86954	29.6744	2.59e-07	7.88e-06
10686	CLDN16	1.73119	-2.44579	7.05319	0.00893763	0.026516
22915	MMRN1	1.7298	3.99966	13.8994	0.000290407	0.0017174
7076	TIMP1	1.72883	6.29665	26.4643	1e-06	2.17e-05
80781	COL18A1	1.72861	6.16675	53.0805	3.11e-11	1.47e-08
6503	SLA	1.72842	5.46611	32.6238	7.66e-08	3.16e-06
4688	NCF2	1.72784	4.99689	35.0398	2.88e-08	1.51e-06
79930	DOK3	1.72731	5.28499	33.6915	4.96e-08	2.27e-06
84824	FCRLA	1.72605	3.19294	8.38112	0.00447207	0.0152885
4017	LOXL2	1.72253	5.13935	35.2127	2.69e-08	1.45e-06
100423062	IGLL5	1.7216	4.77973	37.973	8.97e-09	6.41e-07
7097	TLR2	1.72125	4.0117	21.3089	9.51e-06	0.000122695
5452	POU2F2	1.72031	5.55993	20.98	1.1e-05	0.00013707
6369	CCL24	1.7195	3.86493	22.0025	6.99e-06	9.68e-05
5368	PNOC	1.71921	2.33299	38.4986	7.3e-09	5.73e-07
6495	SIX1	1.71769	-1.27482	6.16315	0.0143627	0.0386337
4854	NOTCH3	1.71676	5.35915	28.2454	4.71e-07	1.24e-05
3221	HOXC4	1.71506	1.03169	27.1063	7.63e-07	1.78e-05
2999	GZMH	1.71471	0.735811	19.0701	2.61e-05	0.00026613
140469	MYO3B	1.71277	-0.284718	16.7204	7.68e-05	0.000601519
26228	STAP1	1.71243	2.61439	21.204	9.97e-06	0.000127485
941	CD80	1.71146	2.84951	18.4381	3.48e-05	0.000331024
6676	SPAG4	1.70701	3.24911	49.7731	1.03e-10	3.1e-08
51804	SIX4	1.70641	0.408682	18.606	3.22e-05	0.000311635
8698	S1PR4	1.70352	2.2263	16.5531	8.3e-05	0.000639491
81553	CYRIA	1.70233	4.50687	39.2397	5.46e-09	4.71e-07
83889	WDR87	1.70198	-2.16225	8.01177	0.00541284	0.0178046
84069	PLEKHN1	1.69588	1.33191	32.8807	6.9e-08	2.9e-06
8530	CST7	1.69523	3.03682	31.324	1.31e-07	4.77e-06
2047	EPHB1	1.69394	1.42279	16.4952	8.53e-05	0.000652963
3902	LAG3	1.69384	3.39483	28.9495	3.5e-07	9.9e-06
3936	LCP1	1.69314	7.92581	26.7692	8.81e-07	1.97e-05
1284	COL4A2	1.68995	7.7781	36.1989	1.81e-08	1.08e-06
57823	SLAMF7	1.6896	6.98844	43.0039	1.28e-09	1.82e-07
3689	ITGB2	1.68691	6.50657	27.7357	5.84e-07	1.46e-05
1847	DUSP5	1.68304	5.5498	34.9725	2.96e-08	1.54e-06
4222	MEOX1	1.68127	2.90254	16.5688	8.24e-05	0.000635777
1003	CDH5	1.68026	4.82092	31.4653	1.23e-07	4.54e-06
50507	NOX4	1.6802	0.460998	11.4197	0.000968313	0.00449452
970	CD70	1.68013	-0.535411	14.596	0.000208323	0.00131196
3782	KCNN3	1.67975	4.6709	49.6894	1.06e-10	3.15e-08
10581	IFITM2	1.67882	6.33295	30.8437	1.59e-07	5.47e-06
6615	SNAI1	1.67816	2.20762	15.9231	0.000111378	0.000802165
7980	TFPI2	1.67564	2.10896	7.78179	0.00609992	0.0195858
83959	SLC4A11	1.67469	1.13611	41.8403	2e-09	2.48e-07
4049	LTA	1.67462	1.62601	11.9024	0.000763789	0.00370601
23508	TTC9	1.67436	2.94281	26.3543	1.05e-06	2.25e-05
3718	JAK3	1.67299	6.24335	18.1681	3.93e-05	0.000361974
84258	SYT3	1.67117	-2.21483	8.98312	0.00328439	0.0119045
1840	DTX1	1.67077	3.47148	13.9329	0.000285795	0.00169677
84808	PERM1	1.6704	-0.356389	22.7513	5.02e-06	7.5e-05
113730	KLHDC7B	1.66954	1.70122	18.867	2.86e-05	0.000286091
79888	LPCAT1	1.66891	5.64179	50.3993	8.18e-11	2.7e-08
399	RHOH	1.66852	4.98577	20.5837	1.32e-05	0.000156543
6624	FSCN1	1.66762	4.72645	28.5853	4.08e-07	1.11e-05
57699	CPNE5	1.66684	5.24061	45.0559	5.89e-10	1.02e-07
259307	IL4I1	1.66644	3.42521	13.8307	0.000300132	0.00176013
64092	SAMSN1	1.66598	4.82686	33.6812	4.98e-08	2.27e-06
55801	IL26	1.66214	0.730256	23.9527	2.97e-06	5.02e-05
6688	SPI1	1.6617	5.38319	29.9287	2.33e-07	7.29e-06
114548	NLRP3	1.66013	2.66035	22.1566	6.53e-06	9.23e-05
89857	KLHL6	1.66004	6.27361	43.7251	9.74e-10	1.5e-07
80086	TUBA4B	1.65862	-0.48943	26.5118	9.83e-07	2.14e-05
144809	FAM216B	1.65612	1.13425	6.08078	0.0150145	0.0400108
400935	IL17REL	1.65377	2.66785	8.64032	0.00391407	0.0137298
4487	MSX1	1.6531	-1.17421	12.7849	0.000496807	0.0026301
54456	MOV10L1	1.65267	0.412603	13.8378	0.000299108	0.0017551
115361	GBP4	1.65179	6.84529	16.2306	9.65e-05	0.000719212
23057	NMNAT2	1.65159	1.94141	35.23	2.67e-08	1.44e-06
128646	SIRPD	1.65028	-0.966307	11.294	0.00103026	0.00471677
5724	PTAFR	1.64863	5.03415	28.4131	4.39e-07	1.17e-05
10859	LILRB1	1.64831	4.63204	32.5719	7.82e-08	3.18e-06
83401	ELOVL3	1.644	-1.51817	7.44822	0.00726091	0.02246
79820	CATSPERB	1.64327	4.30702	12.9659	0.0004551	0.00245243
29949	IL19	1.64286	-2.23463	8.45546	0.00430411	0.0148223
4064	CD180	1.64063	4.83846	25.0439	1.85e-06	3.49e-05
25907	TMEM158	1.64026	2.72216	12.9055	0.000468612	0.00251046
8519	IFITM1	1.64003	5.81545	39.8959	4.23e-09	3.89e-07
56301	SLC7A10	1.63892	-1.70598	11.4792	0.000940324	0.00438873
5329	PLAUR	1.63239	5.9319	17.9329	4.38e-05	0.000394027
51088	KLHL5	1.63152	4.96308	35.6997	2.21e-08	1.26e-06
10215	OLIG2	1.63114	-0.831013	12.6959	0.000518721	0.00271965
5199	CFP	1.63013	2.84176	27.5425	6.34e-07	1.56e-05
1748	DLX4	1.63005	-2.04611	12.5654	0.000552668	0.00285861
1769	DNAH8	1.62916	2.03492	8.04753	0.00531341	0.0175403
256227	STEAP1B	1.62899	-0.381484	10.7391	0.00135634	0.00588201
10603	SH2B2	1.62423	3.01419	35.5513	2.35e-08	1.32e-06
10148	EBI3	1.62259	2.16452	18.422	3.5e-05	0.000332431
5739	PTGIR	1.62203	1.87589	18.8998	2.82e-05	0.000282385
2633	GBP1	1.62074	7.30559	13.6996	0.000319597	0.00184711
9595	CYTIP	1.61992	5.69858	38.2429	8.07e-09	6.02e-07
1901	S1PR1	1.61866	4.42584	22.6366	5.28e-06	7.79e-05
124460	SNX20	1.61836	4.08527	22.8604	4.79e-06	7.25e-05
50616	IL22	1.61835	-1.01369	9.3909	0.00266917	0.0101264
50943	FOXP3	1.61674	3.13457	20.5832	1.32e-05	0.000156543
10203	CALCRL	1.61547	4.45075	33.3823	5.62e-08	2.47e-06
9911	TMCC2	1.61346	1.01424	37.4135	1.12e-08	7.53e-07
57705	WDFY4	1.61134	6.24977	13.6793	0.000322722	0.00185962
1890	TYMP	1.6091	6.05233	26.7164	9.01e-07	2e-05
7804	LRP8	1.60828	4.12549	29.756	2.5e-07	7.69e-06
330	BIRC3	1.60767	7.68978	34.1307	4.15e-08	2.02e-06
30845	EHD3	1.60655	3.60033	35.4573	2.44e-08	1.34e-06
728215	FAM155A	1.60466	1.32882	18.79	2.96e-05	0.000293315
64321	SOX17	1.60164	0.753487	17.5573	5.21e-05	0.000450393
4635	MYL4	1.60024	-1.89417	7.86799	0.00583238	0.0189194
10319	LAMC3	1.60007	3.72879	11.2487	0.00105359	0.00479761
3594	IL12RB1	1.59894	3.70029	29.9633	2.29e-07	7.22e-06
4846	NOS3	1.59792	3.33146	22.0927	6.72e-06	9.41e-05
440854	CAPN14	1.5968	-0.71982	9.2662	0.00284356	0.0106465
7070	THY1	1.5967	4.9797	21.6055	8.34e-06	0.000110208
57565	KLHL14	1.59532	1.12444	9.10684	0.00308366	0.0113542
79949	PLEKHS1	1.59527	5.61696	12.8121	0.000490284	0.00259959
3568	IL5RA	1.59509	1.88965	42.9721	1.3e-09	1.82e-07
115650	TNFRSF13C	1.59482	4.51653	9.30079	0.00279405	0.0104973
7161	TP73	1.59224	1.58904	38.8021	6.48e-09	5.29e-07
6506	SLC1A2	1.58991	1.26909	6.96061	0.00938577	0.0275255
2180	ACSL1	1.58588	6.08956	16.0132	0.000106776	0.000779653
56134	PCDHAC2	1.58566	-0.86876	9.28715	0.00281347	0.0105506
101	ADAM8	1.58493	4.68789	28.9289	3.53e-07	9.95e-06
6404	SELPLG	1.58443	4.6804	30.5682	1.78e-07	5.95e-06
55237	VRTN	1.58252	-1.79829	8.3963	0.00443723	0.0151916
8825	LIN7A	1.58243	2.70808	16.5936	8.14e-05	0.000630348
8614	STC2	1.58187	1.51105	11.1539	0.00110414	0.00497399
3737	KCNA2	1.58089	1.85685	28.3263	4.55e-07	1.2e-05
695	BTK	1.57909	4.65788	29.3616	2.95e-07	8.74e-06
586	BCAT1	1.5778	4.2689	20.0614	1.66e-05	0.000187586
2701	GJA4	1.57263	1.93293	20.8465	1.17e-05	0.000143319
115701	ALPK2	1.5716	2.70146	8.65951	0.00387573	0.0136315
60468	BACH2	1.5716	4.14902	8.00824	0.00542275	0.0178316
5778	PTPN7	1.57001	4.84406	32.5228	7.98e-08	3.22e-06
6581	SLC22A3	1.56801	2.34095	14.6893	0.000199299	0.00126884
10060	ABCC9	1.56783	2.31904	23.3897	3.79e-06	6.06e-05
3801	KIFC3	1.56611	4.02425	14.8691	0.000183005	0.00118729
91522	COL23A1	1.56446	2.03382	28.7965	3.73e-07	1.03e-05
5999	RGS4	1.56429	0.795215	13.7371	0.000313895	0.00182062
50515	CHST11	1.56371	5.44629	32.0283	9.77e-08	3.82e-06
60481	ELOVL5	1.56349	5.5327	32.1506	9.29e-08	3.67e-06
9469	CHST3	1.56312	3.45818	37.8151	9.55e-09	6.68e-07
3786	KCNQ3	1.56257	0.656515	9.26775	0.00284133	0.01064
285973	ATG9B	1.56226	0.524341	25.5747	1.47e-06	2.92e-05
27290	SPINK4	1.56205	6.33853	5.59679	0.0195226	0.0495014
116379	IL22RA2	1.562	0.14561	7.31117	0.0078022	0.0238032
4885	NPTX2	1.56136	1.89596	5.66983	0.0187604	0.0479021
1293	COL6A3	1.55941	8.61171	21.1714	1.01e-05	0.000128885
57167	SALL4	1.55936	-0.104302	17.1861	6.19e-05	0.000512211
5788	PTPRC	1.55804	7.96959	20.5757	1.32e-05	0.000156809
388125	C2CD4B	1.55635	1.91566	15.2351	0.000153929	0.00103305
1071	CETP	1.55527	1.8681	15.152	0.000160089	0.00106146
4045	LSAMP	1.55513	3.49556	19.0552	2.62e-05	0.000267042
9509	ADAMTS2	1.55412	5.04344	14.818	0.000187497	0.00120978
7042	TGFB2	1.55337	1.24362	20.2488	1.53e-05	0.000175115
84733	CBX2	1.553	1.40421	31.7391	1.1e-07	4.12e-06
3662	IRF4	1.55241	7.43004	33.5423	5.27e-08	2.36e-06
56978	PRDM8	1.55199	2.29248	26.4023	1.03e-06	2.22e-05
286	ANK1	1.55188	2.17351	15.6343	0.000127546	0.000888615
3674	ITGA2B	1.55055	0.00039603	19.1105	2.56e-05	0.00026218
942	CD86	1.54988	3.86604	31.7723	1.09e-07	4.09e-06
7045	TGFBI	1.54953	7.0913	46.9392	2.92e-10	5.85e-08
3738	KCNA3	1.54871	4.9226	40.7705	3.02e-09	3.27e-07
80731	THSD7B	1.54782	-1.93305	6.78235	0.0103157	0.0296676
187	APLNR	1.54774	4.81478	30.0927	2.17e-07	6.9e-06
81793	TLR10	1.54729	3.9438	7.14871	0.00849845	0.0254821
3937	LCP2	1.54641	6.73595	24.6217	2.22e-06	4e-05
64109	CRLF2	1.5448	0.229396	13.0339	0.000440381	0.00238896
26112	CCDC69	1.54462	5.97669	46.8969	2.96e-10	5.85e-08
85443	DCLK3	1.54373	-0.671811	10.7629	0.00134037	0.00582233
8651	SOCS1	1.54309	3.79827	16.6551	7.91e-05	0.000615956
11262	SP140	1.54231	4.9917	19.6079	2.04e-05	0.000218553
2848	GPR25	1.54061	-0.505526	10.6373	0.00142689	0.00613257
84675	TRIM55	1.5406	-0.740447	13.7507	0.000311862	0.00181182
2149	F2R	1.5397	5.08796	58.2112	5.09e-12	4.16e-09
157848	NKX6-3	1.53577	-1.36106	10.4597	0.00155898	0.00658537
27128	CYTH4	1.53528	5.64351	29.0359	3.38e-07	9.68e-06
1233	CCR4	1.53459	2.6402	14.8912	0.000181106	0.00117749
6091	ROBO1	1.5338	6.11971	34.9993	2.93e-08	1.53e-06
442197	OR2I1P	1.53314	3.43757	6.38709	0.0127358	0.0351261
9180	OSMR	1.53222	5.42439	35.1928	2.71e-08	1.45e-06
255877	BCL6B	1.53145	2.97056	23.8467	3.11e-06	5.19e-05
50509	COL5A3	1.53002	4.66954	23.7148	3.29e-06	5.44e-05
5579	PRKCB	1.52951	5.82735	24.3588	2.49e-06	4.39e-05
1117	CHI3L2	1.52705	3.69657	13.7377	0.000313808	0.00182062
6326	SCN2A	1.52333	-0.997878	14.1254	0.000260669	0.001571
7454	WAS	1.52291	4.70006	25.9022	1.28e-06	2.61e-05
343035	RD3	1.52183	-2.04651	7.25407	0.00803989	0.0243805
7634	ZNF80	1.52025	-0.67804	7.87946	0.00579773	0.0188273
3764	KCNJ8	1.52018	0.66412	13.9266	0.000286659	0.0017009
9308	CD83	1.51996	4.1934	12.8665	0.000477542	0.00254995
160364	CLEC12A	1.51813	2.45816	22.2603	6.24e-06	8.9e-05
80201	HKDC1	1.51753	6.1015	7.29843	0.00785457	0.0239353
6820	SULT2B1	1.51704	1.89289	16.8347	7.28e-05	0.000579868
3111	HLA-DOA	1.51668	4.79264	21.296	9.57e-06	0.000123176
27314	RAB30	1.51635	5.74425	59.0196	3.85e-12	3.55e-09
3581	IL9R	1.5162	-0.313498	14.7992	0.000189171	0.00121831
8490	RGS5	1.51612	6.62711	38.5139	7.26e-09	5.73e-07
8728	ADAM19	1.51553	6.57697	24.408	2.43e-06	4.31e-05
4818	NKG7	1.51465	2.89947	25.3784	1.6e-06	3.12e-05
3587	IL10RA	1.51439	6.25815	33.504	5.35e-08	2.39e-06
10435	CDC42EP2	1.51338	4.16188	51.4244	5.64e-11	2.2e-08
22806	IKZF3	1.51249	6.97279	23.5682	3.51e-06	5.71e-05
5880	RAC2	1.51188	6.6334	29.4505	2.84e-07	8.49e-06
433	ASGR2	1.50924	-0.252375	15.3879	0.000143224	0.000975641
1306	COL15A1	1.50855	6.68554	22.3959	5.87e-06	8.49e-05
10870	HCST	1.50774	0.29702	22.074	6.77e-06	9.47e-05
1230	CCR1	1.50631	4.30057	19.9511	1.75e-05	0.000195898
55024	BANK1	1.50553	5.10512	7.09772	0.00873	0.0260323
84624	FNDC1	1.50528	4.11912	6.71752	0.0106772	0.0304708
2327	FMO2	1.50497	0.923159	17.1721	6.23e-05	0.00051414
604	BCL6	1.50468	5.49639	21.4982	8.74e-06	0.000114808
26051	PPP1R16B	1.50423	5.8482	26.7276	8.96e-07	1.99e-05
5218	CDK14	1.5042	4.6076	35.5436	2.35e-08	1.32e-06
84674	CARD6	1.5039	3.4077	25.498	1.52e-06	2.99e-05
5336	PLCG2	1.5038	6.79541	32.972	6.64e-08	2.82e-06
56670	SUCNR1	1.5035	1.62706	16.017	0.000106586	0.000778782
729230	CCR2	1.503	3.96682	29.956	2.3e-07	7.22e-06
131540	ZDHHC19	1.50272	-0.751381	9.63782	0.00235561	0.00914201
10410	IFITM3	1.50033	7.60756	29.5665	2.71e-07	8.16e-06
7941	PLA2G7	1.49956	4.39251	20.4827	1.38e-05	0.000161634
4855	NOTCH4	1.49913	4.3435	38.9298	6.17e-09	5.13e-07
51148	CERCAM	1.49905	4.26833	35.1967	2.7e-08	1.45e-06
28955	DEXI	1.49868	-1.62341	13.2921	0.000388778	0.00215722
167838	TXLNB	1.49864	1.99821	23.1367	4.24e-06	6.59e-05
717	C2	1.4982	4.40221	23.2163	4.09e-06	6.41e-05
963	CD53	1.49786	6.12532	23.1279	4.26e-06	6.6e-05
6357	CCL13	1.49735	2.87326	10.7641	0.00133962	0.00582026
9535	GMFG	1.49679	3.69331	27.0414	7.84e-07	1.82e-05
11211	FZD10	1.4967	-0.186256	17.9419	4.37e-05	0.000392899
5272	SERPINB9	1.49433	5.8885	21.0684	1.06e-05	0.000133342
4069	LYZ	1.49372	7.65217	20.363	1.45e-05	0.000168257
645369	TMEM200C	1.49337	1.11684	12.6518	0.000529932	0.00276266
2182	ACSL4	1.49165	6.57912	24.4819	2.36e-06	4.21e-05
9568	GABBR2	1.49165	-2.19151	6.88389	0.00977485	0.0284217
1277	COL1A1	1.49137	9.67978	13.7732	0.000308504	0.00179824
3992	FADS1	1.49095	4.05907	34.8602	3.09e-08	1.6e-06
80149	ZC3H12A	1.49054	6.24682	28.2214	4.76e-07	1.25e-05
80231	TASL	1.48961	2.99741	41.6459	2.15e-09	2.63e-07
11031	RAB31	1.48668	5.63783	26.9269	8.23e-07	1.86e-05
11151	CORO1A	1.48421	6.18022	19.2518	2.4e-05	0.000249344
240	ALOX5	1.4832	5.15126	37.796	9.62e-09	6.69e-07
53358	SHC3	1.48306	2.31183	11.1618	0.0010998	0.00495675
219537	SMTNL1	1.48296	2.08594	14.4136	0.0002272	0.00140456
5153	PDE1B	1.48173	2.33818	26.2428	1.1e-06	2.34e-05
7474	WNT5A	1.48016	6.03843	16.1376	0.00010074	0.000745859
145508	CEP128	1.47833	5.23955	37.324	1.16e-08	7.77e-07
1513	CTSK	1.47787	5.49614	24.6764	2.17e-06	3.94e-05
169355	IDO2	1.47778	1.14119	9.55225	0.00245974	0.0094494
9536	PTGES	1.47771	3.25717	13.727	0.000315414	0.00182843
441869	ANKRD65	1.47647	0.53022	21.9049	7.3e-06	0.000100121
4600	MX2	1.47602	5.2392	15.8196	0.000116917	0.00083213
1379	CR1L	1.47336	-0.609703	10.131	0.00183775	0.00751756
80228	ORAI2	1.47228	5.2856	33.1787	6.11e-08	2.64e-06
972	CD74	1.47053	10.9674	26.913	8.28e-07	1.87e-05
121457	IKBIP	1.46872	3.34301	45.7767	4.5e-10	8.19e-08
91523	PCED1B	1.46797	3.75241	21.1686	1.01e-05	0.000128886
5600	MAPK11	1.46765	2.0639	26.8132	8.64e-07	1.94e-05
3038	HAS3	1.46604	4.03651	18.172	3.93e-05	0.000361974
55423	SIRPG	1.4659	3.01203	15.8989	0.00011265	0.000809397
115352	FCRL3	1.46585	4.3866	5.96008	0.0160258	0.0421844
54440	SASH3	1.46456	5.4793	23.8619	3.09e-06	5.16e-05
9447	AIM2	1.46372	3.15887	11.3508	0.0010018	0.00461346
7940	LST1	1.46227	3.31831	24.9241	1.95e-06	3.64e-05
50856	CLEC4A	1.45993	1.81596	26.9951	8e-07	1.84e-05
29802	VPREB3	1.45913	2.30615	6.34218	0.0130459	0.0357898
3122	HLA-DRA	1.45872	9.25967	24.4437	2.4e-06	4.26e-05
144406	CFAP251	1.45812	1.79194	44.6911	6.76e-10	1.12e-07
91607	SLFN11	1.45744	5.32595	38.7536	6.61e-09	5.33e-07
43849	KLK12	1.45695	-0.15971	5.69277	0.0185274	0.0474391
1734	DIO2	1.45673	2.77467	12.3374	0.000617534	0.00312675
629	CFB	1.45586	3.61173	22.4121	5.83e-06	8.45e-05
2324	FLT4	1.45554	2.87285	17.4746	5.41e-05	0.000463351
84329	HVCN1	1.45521	3.2678	13.8749	0.000293836	0.00173331
10718	NRG3	1.45443	-1.56072	7.36894	0.00756907	0.0232363
80380	PDCD1LG2	1.45396	3.03822	21.8509	7.48e-06	0.000101824
29951	PDZRN4	1.45375	-0.459187	9.05164	0.0031716	0.0115932
375387	NRROS	1.45285	2.82585	31.2182	1.36e-07	4.92e-06
55076	TMEM45A	1.45208	2.58127	30.8956	1.56e-07	5.39e-06
9388	LIPG	1.45158	5.76938	37.0223	1.31e-08	8.4e-07
1310	COL19A1	1.45124	2.54483	6.88966	0.00974501	0.0283592
10865	ARID5A	1.45044	4.72411	30.3119	1.98e-07	6.45e-06
113263	GLCCI1	1.45022	5.93897	54.2412	2.06e-11	1.06e-08
10846	PDE10A	1.44701	2.68995	21.0811	1.05e-05	0.000132801
4256	MGP	1.44344	3.16474	17.3249	5.8e-05	0.000486472
3055	HCK	1.44258	5.08328	22.8022	4.91e-06	7.38e-05
10501	SEMA6B	1.44256	3.76151	26.329	1.06e-06	2.27e-05
148753	FAM163A	1.44142	-0.184507	13.9712	0.000280597	0.00167109
3490	IGFBP7	1.44085	6.15528	38.8191	6.44e-09	5.29e-07
100507055	LRCOL1	1.44056	-1.99967	7.42684	0.00734272	0.0226666
116442	RAB39B	1.43899	1.63438	27.391	6.76e-07	1.64e-05
29933	GPR132	1.43802	3.54685	18.8513	2.88e-05	0.000287093
4071	TM4SF1	1.43782	5.23823	27.3023	7.02e-07	1.68e-05
25878	MXRA5	1.43719	7.74293	25.097	1.81e-06	3.43e-05
56901	NDUFA4L2	1.43713	2.44453	36.3753	1.69e-08	1.02e-06
57101	ANO2	1.43703	2.09234	25.5918	1.46e-06	2.91e-05
60385	TSKS	1.43602	-1.83513	7.79194	0.00606776	0.0195181
684	BST2	1.43578	4.68489	22.7898	4.94e-06	7.41e-05
219527	LRRC55	1.43545	0.13653	10.1422	0.00182744	0.00748409
80301	PLEKHO2	1.4348	4.74342	33.964	4.44e-08	2.12e-06
2532	ACKR1	1.43471	3.86112	18.0395	4.17e-05	0.000379073
10266	RAMP2	1.43435	2.99689	26.6202	9.38e-07	2.07e-05
83690	CRISPLD1	1.43304	-0.387739	7.58314	0.00676596	0.0212811
958	CD40	1.43236	4.34048	17.3301	5.79e-05	0.000486066
89790	SIGLEC10	1.43166	3.94539	27.1823	7.39e-07	1.73e-05
9770	RASSF2	1.43155	5.8598	21.3254	9.44e-06	0.000122172
3458	IFNG	1.43119	1.72267	18.2576	3.78e-05	0.000351464
54922	RASIP1	1.42998	2.68422	23.1348	4.24e-06	6.59e-05
1278	COL1A2	1.42952	9.14832	19.4222	2.22e-05	0.000234169
11167	FSTL1	1.42938	6.80386	25.8876	1.28e-06	2.62e-05
54538	ROBO4	1.42806	3.69024	28.9288	3.53e-07	9.95e-06
161198	CLEC14A	1.42792	2.94071	27.6475	6.06e-07	1.5e-05
2847	MCHR1	1.42783	-0.77556	9.32486	0.00276011	0.0104097
4858	NOVA2	1.42707	2.46198	27.6213	6.13e-07	1.51e-05
4068	SH2D1A	1.42699	2.45984	14.8022	0.000188906	0.00121771
6274	S100A3	1.42604	-0.115537	7.20414	0.00825392	0.0248831
23705	CADM1	1.42575	4.44619	37.5101	1.08e-08	7.29e-07
164668	APOBEC3H	1.42469	-0.375335	15.9924	0.000107823	0.000785399
5031	P2RY6	1.42441	3.26635	28.9789	3.46e-07	9.87e-06
641700	ECSCR	1.42317	2.63288	22.2307	6.32e-06	8.98e-05
27334	P2RY10	1.4231	3.44976	25.5889	1.46e-06	2.91e-05
1029	CDKN2A	1.42306	1.51056	22.4136	5.83e-06	8.45e-05
27202	C5AR2	1.42125	1.33309	14.4097	0.000227625	0.00140636
3669	ISG20	1.42087	6.13501	43.5454	1.04e-09	1.57e-07
126567	C2CD4C	1.42085	-1.45262	10.1182	0.00184955	0.00754974
2995	GYPC	1.42065	4.20682	30.2347	2.05e-07	6.6e-06
29841	GRHL1	1.4172	1.82619	40.7714	3.01e-09	3.27e-07
54206	ERRFI1	1.41716	6.20473	28.154	4.89e-07	1.27e-05
7345	UCHL1	1.41676	-0.142338	9.31965	0.00276742	0.0104279
9627	SNCAIP	1.41609	3.57885	24.1174	2.76e-06	4.75e-05
5396	PRRX1	1.41599	5.03509	7.23584	0.00811735	0.0245653
2213	FCGR2B	1.41571	3.60553	15.1707	0.000158676	0.00105604
1043	CD52	1.41376	3.73064	13.5359	0.00034574	0.00196117
715	C1R	1.4127	6.76956	31.0374	1.47e-07	5.21e-06
2687	GGT5	1.41254	4.74061	30.8868	1.56e-07	5.4e-06
939	CD27	1.4125	3.60424	28.8096	3.71e-07	1.03e-05
4478	MSN	1.41105	7.94978	33.8711	4.61e-08	2.18e-06
56999	ADAMTS9	1.41054	5.33545	20.4744	1.38e-05	0.000162099
219670	ENKUR	1.40841	2.05344	10.5027	0.00152586	0.00648017
2826	CCR10	1.4084	1.12424	24.3487	2.5e-06	4.41e-05
80774	LIMD2	1.40801	5.09784	14.289	0.000241094	0.00147362
11178	LZTS1	1.4062	1.76841	16.2419	9.59e-05	0.000716679
10365	KLF2	1.40403	5.62451	20.5198	1.35e-05	0.0001598
137835	TMEM71	1.40383	2.83823	21.4307	9.01e-06	0.000117362
81567	TXNDC5	1.40316	5.00597	36.5871	1.55e-08	9.53e-07
146722	CD300LF	1.40293	2.78092	28.971	3.47e-07	9.87e-06
10135	NAMPT	1.40179	8.43472	19.1509	2.51e-05	0.00025866
66000	TMEM108	1.40162	1.45696	25.9932	1.23e-06	2.52e-05
8778	SIGLEC5	1.40118	1.78238	10.3846	0.0016186	0.0067832
1158	CKM	1.40113	-1.87117	11.945	0.000748036	0.00364342
29125	C11orf21	1.40077	2.66696	12.7106	0.000515033	0.00270367
9638	FEZ1	1.39918	1.38256	38.501	7.29e-09	5.73e-07
2022	ENG	1.39877	6.24993	30.2941	2e-07	6.48e-06
1235	CCR6	1.39841	0.226853	11.627	0.000874364	0.00413756
4261	CIITA	1.39804	7.57566	14.2762	0.000242572	0.00148009
401262	CRIP3	1.39716	0.186289	11.4697	0.000944755	0.00440552
83417	FCRL4	1.39695	1.33052	5.8522	0.01699	0.0442099
9806	SPOCK2	1.39552	5.74085	13.8319	0.000299958	0.0017596
57636	ARHGAP23	1.39487	4.37947	27.5207	6.4e-07	1.57e-05
4050	LTB	1.39485	4.23721	9.46601	0.00256948	0.0098045
138065	RNF183	1.3943	1.23152	7.08544	0.00878676	0.0261757
3059	HCLS1	1.39148	6.18015	30.2355	2.05e-07	6.6e-06
3678	ITGA5	1.39142	5.92744	16.1462	0.000100335	0.000743936
397	ARHGDIB	1.39006	7.08977	26.8095	8.66e-07	1.94e-05
9173	IL1RL1	1.38967	3.58349	20.2618	1.52e-05	0.000174574
56155	TEX14	1.38574	2.21859	13.6447	0.000328134	0.00188561
8877	SPHK1	1.3851	2.71803	16.5286	8.39e-05	0.000645416
27071	DAPP1	1.38453	4.59607	19.0875	2.59e-05	0.00026467
80008	TMEM156	1.38414	2.99797	21.6776	8.07e-06	0.000107541
7852	CXCR4	1.38378	5.57616	11.1647	0.00109823	0.00495174
198437	LKAAEAR1	1.38295	-2.18154	7.17096	0.0083994	0.0252532
718	C3	1.38284	7.61462	6.63724	0.0111432	0.0315407
55332	DRAM1	1.38151	4.59316	27.9857	5.25e-07	1.34e-05
5737	PTGFR	1.38055	2.93527	14.5126	0.000216744	0.00135298
6348	CCL3	1.38051	1.23433	7.93119	0.00564396	0.0184157
10578	GNLY	1.38016	2.91606	11.8368	0.00078876	0.00380232
202559	KHDRBS2	1.38011	0.245255	8.22313	0.0048519	0.016297
11314	CD300A	1.3751	3.75862	29.0492	3.36e-07	9.64e-06
1237	CCR8	1.3744	-0.109472	15.7199	0.000122519	0.000860115
5228	PGF	1.37228	2.12199	18.0518	4.15e-05	0.000378078
79368	FCRL2	1.37203	4.1066	10.4803	0.00154308	0.00653621
64333	ARHGAP9	1.37193	5.23383	22.2377	6.3e-06	8.97e-05
10720	UGT2B11	1.37162	-0.665408	11.6209	0.00087699	0.0041472
404550	C16orf74	1.37143	1.59088	36.7249	1.47e-08	9.16e-07
377007	KLHL30	1.37125	-1.79085	10.3636	0.00163568	0.00683686
6356	CCL11	1.37063	3.41953	10.3281	0.001665	0.00693314
316	AOX1	1.36979	2.92383	7.59732	0.00671602	0.0211619
26227	PHGDH	1.36971	2.95549	23.7765	3.2e-06	5.33e-05
6769	STAC	1.36924	-1.12721	7.74921	0.00620431	0.0198684
3084	NRG1	1.36846	5.40857	14.8604	0.000183767	0.00119113
864	RUNX3	1.36809	5.25795	25.4628	1.54e-06	3.03e-05
79852	EPHX3	1.36745	0.0822389	15.6112	0.000128941	0.000896858
5251	PHEX	1.36578	1.01734	9.3012	0.00279347	0.0104973
721	C4B	1.36515	3.08337	9.63894	0.00235428	0.00913851
100507421	TMEM178B	1.3645	1.61743	12.061	0.000706753	0.00347601
9246	UBE2L6	1.36443	6.13189	19.6719	1.98e-05	0.000214079
2920	CXCL2	1.36425	4.31958	6.95866	0.00939546	0.0275461
8564	KMO	1.36376	2.57079	21.8516	7.47e-06	0.000101824
340527	NHSL2	1.3631	2.80635	24.2131	2.65e-06	4.62e-05
122618	PLD4	1.36174	2.46857	13.0084	0.000445845	0.0024096
6504	SLAMF1	1.36121	4.31993	23.4621	3.68e-06	5.93e-05
3109	HLA-DMB	1.36012	5.46052	18.72	3.06e-05	0.000300095
3812	KIR3DL2	1.35897	-2.10918	6.33788	0.013076	0.035845
1178	CLC	1.35824	2.38312	9.64098	0.00235184	0.00913074
3120	HLA-DQB2	1.35694	3.11334	6.99422	0.00922043	0.0271498
11025	LILRB3	1.35673	2.49045	11.8574	0.000780838	0.00377423
4772	NFATC1	1.35669	4.31874	13.9322	0.000285893	0.00169688
1794	DOCK2	1.35639	6.74999	28.1995	4.8e-07	1.25e-05
57493	HEG1	1.3558	6.385	31.1704	1.39e-07	4.99e-06
610	HCN2	1.35564	-0.469179	20.884	1.15e-05	0.000141502
54518	APBB1IP	1.35536	4.93838	21.3878	9.19e-06	0.000119478
283748	PLA2G4D	1.35533	-0.395327	9.9787	0.00198381	0.00798361
94137	RP1L1	1.3552	-2.18597	6.69322	0.010816	0.0308088
4914	NTRK1	1.35457	0.365887	22.5541	5.48e-06	8.05e-05
51156	SERPINA10	1.35427	-0.795531	12.2492	0.000644653	0.00323383
10333	TLR6	1.35408	4.52725	20.8541	1.17e-05	0.000142924
170954	PPP1R18	1.35355	6.35793	21.299	9.56e-06	0.00012309
9938	ARHGAP25	1.35248	5.30367	22.3606	5.97e-06	8.58e-05
440836	ODF3B	1.34986	4.61391	26.5185	9.8e-07	2.14e-05
388372	CCL4L1	1.34878	2.98973	8.00628	0.00542827	0.017847
3792	KEL	1.34752	0.359148	6.09397	0.0149081	0.0397725
50487	PLA2G3	1.34633	0.104054	8.40973	0.00440663	0.0151064
162466	PHOSPHO1	1.34554	2.80611	25.2115	1.72e-06	3.29e-05
11009	IL24	1.34511	3.20602	7.05296	0.00893868	0.026516
5996	RGS1	1.34494	6.1885	7.94866	0.00559301	0.0182861
201633	TIGIT	1.34467	3.33051	19.4384	2.21e-05	0.000232796
6533	SLC6A6	1.34464	6.12927	25.6301	1.43e-06	2.87e-05
116159	CYYR1	1.34351	3.44167	33.4564	5.46e-08	2.41e-06
60489	APOBEC3G	1.3424	4.33192	24.4492	2.39e-06	4.25e-05
414062	CCL3L3	1.34194	2.73044	6.75056	0.0104913	0.0300786
4005	LMO2	1.34172	3.05007	36.1189	1.87e-08	1.11e-06
11174	ADAMTS6	1.34171	2.61692	18.1645	3.94e-05	0.000362306
653689	GSTT2B	1.34092	-2.19347	7.8196	0.00598105	0.0192921
256076	COL6A5	1.34035	3.14817	6.9747	0.00931609	0.027378
11247	NXPH4	1.33855	-1.43982	9.75069	0.00222515	0.00873261
3071	NCKAP1L	1.33833	6.5019	26.3897	1.04e-06	2.23e-05
201294	UNC13D	1.33793	5.95845	36.7506	1.45e-08	9.12e-07
7201	TRHR	1.33738	-1.93407	8.98976	0.00327329	0.0118663
59341	TRPV4	1.33707	1.25226	18.984	2.71e-05	0.000274109
2152	F3	1.3365	5.85204	34.4896	3.59e-08	1.79e-06
7462	LAT2	1.33611	4.25041	21.0982	1.05e-05	0.000132052
7471	WNT1	1.33521	-0.50654	14.1715	0.000254995	0.00154341
27319	BHLHE22	1.33495	0.86477	8.70636	0.00378373	0.0133725
81557	MAGED4B	1.33489	-2.17571	6.89475	0.00971876	0.0282898
162394	SLFN5	1.33391	6.51002	24.352	2.49e-06	4.4e-05
2642	GCGR	1.33299	-1.34509	7.62281	0.00662717	0.0209507
3067	HDC	1.33097	3.11181	16.3174	9.26e-05	0.00069827
387733	IFITM5	1.33053	-1.21962	7.58124	0.00677269	0.021295
79933	SYNPO2L	1.32906	-0.671768	20.1804	1.58e-05	0.000179717
2257	FGF12	1.32875	-0.646001	15.2189	0.000155111	0.00103788
128025	WDR64	1.32662	-0.475259	16.8765	7.14e-05	0.000571958
54972	TMEM132A	1.32581	4.35413	17.0093	6.71e-05	0.000546495
7087	ICAM5	1.32579	0.563357	16.8198	7.33e-05	0.00058214
3142	HLX	1.3254	3.2134	24.9122	1.96e-06	3.65e-05
7903	ST8SIA4	1.32435	5.29597	35.7649	2.15e-08	1.25e-06
4948	OCA2	1.32432	-0.54592	7.90505	0.00572112	0.0186272
3625	INHBB	1.32412	0.82089	10.7719	0.00133441	0.00580531
28984	RGCC	1.32385	3.38486	21.745	7.84e-06	0.000105499
3758	KCNJ1	1.32363	-0.0118504	15.396	0.00014268	0.000972403
3108	HLA-DMA	1.32323	6.36213	22.2362	6.3e-06	8.97e-05
56938	ARNTL2	1.32208	4.37647	24.5257	2.31e-06	4.15e-05
90249	UNC5A	1.32144	0.205969	17.1772	6.21e-05	0.000513429
4689	NCF4	1.32126	4.2875	34.7114	3.29e-08	1.67e-06
90865	IL33	1.3205	3.68302	16.0164	0.00010662	0.000778782
10395	DLC1	1.31964	5.18942	47.3149	2.54e-10	5.36e-08
64856	VWA1	1.31836	5.05577	30.8335	1.6e-07	5.48e-06
64005	MYO1G	1.31765	5.09042	18.3908	3.55e-05	0.000335695
254158	CXorf58	1.31612	-1.88112	11.3588	0.000997816	0.00459814
11184	MAP4K1	1.3159	4.56237	17.8926	4.47e-05	0.000399189
126129	CPT1C	1.31519	0.920497	18.168	3.94e-05	0.000361974
4208	MEF2C	1.31478	6.10873	40.5468	3.29e-09	3.38e-07
84957	RELT	1.31441	4.24263	22.0115	6.96e-06	9.66e-05
8477	GPR65	1.31265	3.46128	20.5421	1.34e-05	0.000158795
4061	LY6E	1.31161	4.76728	18.3358	3.64e-05	0.000341806
2255	FGF10	1.31107	0.629576	12.9394	0.000460976	0.00247778
3656	IRAK2	1.31077	3.67106	23.6755	3.35e-06	5.52e-05
348938	NIPAL4	1.30935	1.88239	17.9146	4.42e-05	0.000396488
83483	PLVAP	1.30846	6.59642	36.3211	1.73e-08	1.04e-06
253738	EBF3	1.30819	1.19983	10.2698	0.00171424	0.00709752
55966	AJAP1	1.30718	2.01201	10.0981	0.00186838	0.00761335
913	CD1E	1.30331	0.491667	7.94203	0.00561229	0.0183322
255738	PCSK9	1.30308	4.12213	6.62813	0.0111974	0.0316813
64078	SLC28A3	1.30185	3.2426	14.8183	0.000187468	0.00120978
7805	LAPTM5	1.3012	7.57079	23.5549	3.53e-06	5.73e-05
10320	IKZF1	1.30095	6.53396	21.3497	9.34e-06	0.000121226
27180	SIGLEC9	1.2994	2.45094	18.2867	3.73e-05	0.00034834
474354	LRRC18	1.29922	1.28582	11.9941	0.000730261	0.00356754
4053	LTBP2	1.29884	5.30201	19.9058	1.79e-05	0.000198579
55840	EAF2	1.29851	4.3374	38.2801	7.95e-09	5.97e-07
5294	PIK3CG	1.29769	5.47119	38.1616	8.33e-09	6.1e-07
8809	IL18R1	1.29761	3.94077	38.7608	6.59e-09	5.33e-07
22899	ARHGEF15	1.29754	3.19736	23.1337	4.24e-06	6.59e-05
9467	SH3BP5	1.29736	2.92174	22.807	4.9e-06	7.37e-05
3113	HLA-DPA1	1.29662	7.95604	24.1592	2.71e-06	4.68e-05
202309	GAPT	1.29491	3.45978	12.2884	0.000632453	0.00318634
57722	IGDCC4	1.29459	3.96409	19.815	1.86e-05	0.000204515
3918	LAMC2	1.29383	6.60944	12.0408	0.000713744	0.00350142
151888	BTLA	1.29303	3.109	11.3052	0.00102456	0.00469371
27036	SIGLEC7	1.29251	1.31774	22.7786	4.96e-06	7.44e-05
23533	PIK3R5	1.29023	4.72649	22.0195	6.94e-06	9.64e-05
1511	CTSG	1.2889	2.324	9.0858	0.00311688	0.0114432
30009	TBX21	1.2888	2.18428	16.4501	8.71e-05	0.000664426
84141	EVA1A	1.28788	1.24177	9.69227	0.00229171	0.00893324
994	CDC25B	1.28763	6.05481	47.1399	2.71e-10	5.5e-08
2530	FUT8	1.28675	6.45866	63.7127	7.76e-13	1.33e-09
4987	OPRL1	1.28663	0.372864	20.1555	1.6e-05	0.000181451
50846	DHH	1.28646	-1.19458	8.11276	0.00513688	0.0170792
951	CD37	1.28551	5.77715	9.76816	0.00220564	0.00867147
2328	FMO3	1.28492	1.24165	20.0137	1.7e-05	0.000191155
84951	TNS4	1.28485	4.891	9.56143	0.00244834	0.0094171
84433	CARD11	1.28419	4.46443	12.5842	0.000547622	0.00284225
81606	LBH	1.28412	5.18027	17.0762	6.51e-05	0.000533634
23208	SYT11	1.28388	3.53432	30.77	1.64e-07	5.55e-06
1475	CSTA	1.28384	1.28519	10.8672	0.00127269	0.00557419
4033	IRAG2	1.28311	4.89131	16.5707	8.23e-05	0.000635477
54541	DDIT4	1.283	3.93343	41.3804	2.38e-09	2.75e-07
4067	LYN	1.28128	6.38315	38.1419	8.4e-09	6.1e-07
2321	FLT1	1.28072	5.53613	35.6015	2.3e-08	1.3e-06
9046	DOK2	1.28011	3.32183	27.4286	6.65e-07	1.62e-05
286151	FBXO43	1.27818	-0.361761	15.3591	0.000145186	0.000984562
3087	HHEX	1.27794	3.14895	17.9811	4.29e-05	0.000387209
9466	IL27RA	1.27661	3.62414	20.5003	1.37e-05	0.000160759
285025	CCDC141	1.27581	3.35744	9.06654	0.00314761	0.0115314
6507	SLC1A3	1.27482	3.12271	6.80581	0.010188	0.0293804
51704	GPRC5B	1.2748	3.32227	41.9589	1.91e-09	2.39e-07
54663	WDR74	1.27448	4.95295	26.9792	8.05e-07	1.85e-05
4939	OAS2	1.27413	5.86316	16.0288	0.000106	0.000775345
100	ADA	1.27386	3.15802	40.3986	3.48e-09	3.49e-07
260293	CYP4X1	1.27354	0.99882	14.4301	0.000225429	0.00139565
5159	PDGFRB	1.2728	6.37531	19.6717	1.98e-05	0.000214079
64407	RGS18	1.27252	2.65139	29.7848	2.47e-07	7.66e-06
9945	GFPT2	1.27234	2.95145	7.0038	0.00917387	0.0270409
135112	NCOA7	1.27206	6.6978	30.44	1.88e-07	6.22e-06
309	ANXA6	1.27144	6.44566	30.9039	1.55e-07	5.39e-06
445	ASS1	1.27133	8.29106	12.257	0.00064222	0.00322315
258	AMBN	1.27081	-1.84444	8.65874	0.00387725	0.0136338
4237	MFAP2	1.27067	2.09193	12.1772	0.000667721	0.00332585
5122	PCSK1	1.27019	4.34473	8.24522	0.00479685	0.0161403
5457	POU4F1	1.26944	-2.07808	7.32641	0.00773996	0.0236544
7837	PXDN	1.26906	6.12373	22.9787	4.54e-06	6.95e-05
23017	FAIM2	1.26897	1.38524	8.88179	0.00345882	0.0124251
9120	SLC16A6	1.26795	2.23999	14.2319	0.000247751	0.00150908
1831	TSC22D3	1.2673	6.00086	16.2382	9.61e-05	0.000717438
221002	RASGEF1A	1.26701	1.31852	17.3268	5.8e-05	0.000486417
55509	BATF3	1.26694	1.38686	12.796	0.000494141	0.00261872
3575	IL7R	1.26666	6.80011	11.0335	0.00117192	0.00521832
150771	ITPRIPL1	1.26592	2.01184	27.0138	7.93e-07	1.84e-05
57537	SORCS2	1.26553	2.76324	16.3027	9.33e-05	0.000701089
51554	ACKR4	1.26495	2.817	14.3817	0.00023068	0.00142108
165631	PARP15	1.26438	4.8066	8.66773	0.00385941	0.0135809
9754	STARD8	1.26401	2.81184	29.0566	3.35e-07	9.64e-06
6285	S100B	1.26195	1.08207	17.2514	6e-05	0.000499921
2829	XCR1	1.26182	2.55084	9.53477	0.00248158	0.00951897
5654	HTRA1	1.2615	3.82263	24.0104	2.89e-06	4.93e-05
339967	TMPRSS11A	1.26092	-1.54615	5.93025	0.0162866	0.0427642
57713	SFMBT2	1.26005	5.75953	39.2158	5.51e-09	4.74e-07
10287	RGS19	1.25959	3.60898	19.6987	1.96e-05	0.000212237
4542	MYO1F	1.25937	5.86147	25.7923	1.34e-06	2.7e-05
3119	HLA-DQB1	1.25659	6.63235	13.0149	0.000444449	0.00240423
8862	APLN	1.25596	0.779822	5.8293	0.0172024	0.0446471
11069	RAPGEF4	1.2543	2.88669	34.7111	3.29e-08	1.67e-06
83593	RASSF5	1.254	5.89492	24.9986	1.88e-06	3.54e-05
2207	FCER1G	1.25392	5.46687	13.7786	0.000307709	0.0017956
1290	COL5A2	1.25331	6.81125	15.7363	0.000121577	0.000856063
10123	ARL4C	1.25314	4.95506	22.9954	4.51e-06	6.92e-05
1879	EBF1	1.2526	3.9371	12.5271	0.00056305	0.00290307
1903	S1PR3	1.24897	3.17059	10.5095	0.00152076	0.00646497
5997	RGS2	1.24808	5.39015	16.0944	0.000102794	0.000758178
90161	HS6ST2	1.24799	0.0852819	7.73468	0.00625149	0.0199813
1359	CPA3	1.24738	5.15	17.3826	5.65e-05	0.000477954
1820	ARID3A	1.24729	4.62059	48.8299	1.45e-10	3.78e-08
7223	TRPC4	1.24712	0.776743	22.2899	6.16e-06	8.81e-05
199	AIF1	1.24627	3.58572	25.3157	1.64e-06	3.18e-05
284340	CXCL17	1.24461	-0.766351	16.2592	9.52e-05	0.000712952
3127	HLA-DRB5	1.24374	7.31249	14.4589	0.00022236	0.00138233
219285	SAMD9L	1.24368	7.05857	19.6276	2.02e-05	0.000217164
51162	EGFL7	1.24316	3.93668	26.2241	1.11e-06	2.35e-05
4313	MMP2	1.24303	7.67434	13.2011	0.000406227	0.00223817
10117	ENAM	1.24284	3.04463	26.4783	9.97e-07	2.17e-05
3560	IL2RB	1.24275	5.14645	20.5024	1.36e-05	0.000160699
7456	WIPF1	1.24263	7.11229	23.8807	3.06e-06	5.13e-05
79750	ZNF385D	1.24255	2.63183	16.1735	9.91e-05	0.000735293
254428	SLC41A1	1.24244	4.35363	35.1073	2.8e-08	1.48e-06
143458	LDLRAD3	1.24238	3.14797	26.1655	1.14e-06	2.38e-05
84627	ZNF469	1.24201	3.92621	12.5816	0.000548316	0.00284236
116835	HSPA12B	1.24165	2.21536	20.1936	1.57e-05	0.000178939
10800	CYSLTR1	1.24137	3.4567	35.5355	2.36e-08	1.32e-06
26579	MYEOV	1.2411	4.12114	6.93076	0.00953518	0.0278822
9844	ELMO1	1.24005	5.78067	26.1753	1.14e-06	2.38e-05
128611	ZNF831	1.23981	3.76188	11.0785	0.00114611	0.00513043
10744	PTTG2	1.23952	-0.203283	13.7936	0.000305512	0.00178722
22936	ELL2	1.23917	7.10276	40.947	2.82e-09	3.1e-07
64106	NPFFR1	1.23743	1.44242	5.90935	0.0164719	0.0431167
257106	ARHGAP30	1.23737	6.0116	20.255	1.53e-05	0.000174742
133	ADM	1.2372	5.00088	10.6218	0.00143794	0.00616879
387755	INSC	1.23665	2.11106	11.0769	0.00114701	0.00513337
645432	ARRDC5	1.23604	1.25839	10.3319	0.00166185	0.00692404
752	FMNL1	1.23597	5.6841	20.4647	1.39e-05	0.000162713
7325	UBE2E2	1.2359	3.23235	24.085	2.8e-06	4.81e-05
6678	SPARC	1.23321	7.96642	19.8584	1.82e-05	0.000201597
9242	MSC	1.23247	2.42627	12.4256	0.000591551	0.00301615
134265	AFAP1L1	1.23236	2.80281	23.2426	4.05e-06	6.38e-05
222643	UNC5CL	1.23228	3.81852	7.48207	0.00713331	0.0221839
80019	UBTD1	1.23225	1.12659	17.5161	5.31e-05	0.000456953
5163	PDK1	1.23207	7.35436	39.5363	4.87e-09	4.32e-07
11173	ADAMTS7	1.23137	3.36814	28.5918	4.07e-07	1.1e-05
716	C1S	1.23047	7.52647	23.5731	3.5e-06	5.7e-05
64943	NT5DC2	1.22959	4.51529	31.1632	1.39e-07	5e-06
9411	ARHGAP29	1.22792	4.48535	23.7109	3.3e-06	5.44e-05
84868	HAVCR2	1.22754	3.25562	22.236	6.3e-06	8.97e-05
196383	RILPL2	1.22743	3.64847	29.7507	2.51e-07	7.69e-06
3117	HLA-DQA1	1.22739	7.2643	16.9863	6.79e-05	0.000550459
940	CD28	1.22675	3.72219	9.85542	0.00211076	0.008378
4824	NKX3-1	1.22653	0.931617	21.8892	7.35e-06	0.00010069
389206	BEND4	1.22496	2.52941	15.5096	0.000135248	0.000931195
3684	ITGAM	1.22434	4.26972	18.8511	2.88e-05	0.000287093
387856	CCDC184	1.22399	-0.581588	15.2321	0.000154142	0.00103401
84734	FAM167B	1.22344	1.58876	24.6293	2.21e-06	4e-05
1413	CRYBA4	1.22259	-2.22708	5.84531	0.0170536	0.0443319
283234	CCDC88B	1.22194	5.89451	29.3776	2.93e-07	8.7e-06
3683	ITGAL	1.22144	6.12404	17.0727	6.52e-05	0.000533965
83857	TMTC1	1.22132	4.41754	23.7649	3.22e-06	5.35e-05
55843	ARHGAP15	1.2207	4.99193	18.1185	4.03e-05	0.000367955
5168	ENPP2	1.21927	5.80247	26.6047	9.45e-07	2.08e-05
2103	ESRRB	1.21911	-0.975926	16.7843	7.45e-05	0.000588957
1638	DCT	1.21903	-1.72949	7.27969	0.00793232	0.0241166
283659	PRTG	1.21682	1.84748	20.0906	1.64e-05	0.000185685
79801	SHCBP1	1.21635	3.03179	34.0423	4.3e-08	2.08e-06
22808	MRAS	1.21566	3.05979	20.1058	1.63e-05	0.000184659
286336	FAM78A	1.21518	4.54422	17.8544	4.54e-05	0.000405056
63940	GPSM3	1.21514	5.19044	20.5933	1.31e-05	0.000156281
29119	CTNNA3	1.21354	-0.925491	9.55214	0.00245987	0.0094494
1438	CSF2RA	1.21352	3.21536	16.4254	8.81e-05	0.000670685
7124	TNF	1.2121	3.17536	9.96467	0.00199785	0.00802483
10439	OLFM1	1.21153	3.50362	14.6035	0.000207588	0.00130898
51330	TNFRSF12A	1.2115	3.03162	15.947	0.000110143	0.000796182
2200	FBN1	1.21106	7.05431	21.416	9.07e-06	0.000118061
57198	ATP8B2	1.21106	5.62137	30.5275	1.81e-07	6.04e-06
339390	CLEC4G	1.20869	-1.5974	7.00951	0.0091462	0.0269874
3815	KIT	1.20777	5.45785	28.8516	3.65e-07	1.01e-05
4605	MYBL2	1.20737	4.94574	33.8295	4.69e-08	2.2e-06
6518	SLC2A5	1.20735	4.10496	10.8561	0.00127976	0.00560284
59283	CACNG8	1.20727	-1.51175	7.02162	0.00908789	0.0268643
7780	SLC30A2	1.20694	-1.48768	7.02262	0.00908307	0.0268545
5118	PCOLCE	1.20608	4.31421	14.7077	0.000197563	0.0012612
23566	LPAR3	1.20571	1.4501	8.55995	0.00407896	0.0142208
710	SERPING1	1.20249	6.5526	14.3767	0.000231232	0.00142365
5293	PIK3CD	1.20117	5.38457	14.8388	0.000185657	0.0012008
283897	C16orf54	1.20113	4.08815	19.4627	2.18e-05	0.000231066
51267	CLEC1A	1.20109	1.60808	16.3748	9.02e-05	0.000683981
7040	TGFB1	1.20108	5.75085	27.5151	6.41e-07	1.57e-05
221472	FGD2	1.20035	5.66052	14.7002	0.000198263	0.00126338
4066	LYL1	1.19852	2.81055	11.9358	0.000751395	0.00365641
11245	GPR176	1.19829	2.68535	9.27079	0.00283695	0.0106255
3455	IFNAR2	1.19826	4.77485	45.0812	5.84e-10	1.02e-07
3115	HLA-DPB1	1.19743	7.14915	19.7201	1.94e-05	0.000210621
6543	SLC8A2	1.1974	-1.33528	6.69933	0.0107809	0.0307233
84230	LRRC8C	1.19638	4.97797	30.8133	1.61e-07	5.52e-06
23704	KCNE4	1.19455	1.10512	17.7485	4.77e-05	0.000420487
8514	KCNAB2	1.19425	4.7552	20.7196	1.24e-05	0.000149876
10044	SH2D3C	1.1933	4.27021	18.7054	3.08e-05	0.000301765
10871	CD300C	1.19323	0.837104	16.2676	9.48e-05	0.000710659
53947	A4GALT	1.19281	3.02309	16.908	7.04e-05	0.000565595
926	CD8B	1.19224	2.05871	12.0808	0.000699918	0.00345123
79651	RHBDF2	1.19208	5.49576	24.1971	2.67e-06	4.64e-05
125336	LOXHD1	1.19204	-0.353026	7.82106	0.00597652	0.0192804
1621	DBH	1.1915	-0.317223	9.38458	0.00267774	0.0101534
6775	STAT4	1.19016	3.80939	24.4431	2.4e-06	4.26e-05
342527	SMTNL2	1.19016	-1.26971	7.1765	0.00837492	0.0251832
374286	CDRT1	1.18976	-0.741654	12.4162	0.00059428	0.00302715
3586	IL10	1.18859	0.867519	10.7973	0.0013177	0.00574285
2078	ERG	1.18834	3.83437	25.3661	1.61e-06	3.13e-05
4189	DNAJB9	1.1869	5.43093	41.977	1.9e-09	2.38e-07
23255	MTCL1	1.18588	4.12501	16.8303	7.29e-05	0.000580186
11007	CCDC85B	1.18535	2.49643	31.259	1.34e-07	4.86e-06
51177	PLEKHO1	1.18491	5.30355	17.6059	5.1e-05	0.000442219
27240	SIT1	1.18481	2.19889	10.0139	0.00194899	0.00786897
11131	CAPN11	1.18456	0.265458	6.16106	0.014379	0.0386488
116931	MED12L	1.18434	1.4376	16.8659	7.18e-05	0.000574129
1234	CCR5	1.18409	4.07451	20.578	1.32e-05	0.000156786
27189	IL17C	1.18403	-0.843104	7.23761	0.0081098	0.0245467
84984	CEP19	1.18378	1.13732	23.4508	3.69e-06	5.95e-05
7075	TIE1	1.18364	3.78483	21.526	8.64e-06	0.000113749
2307	FOXS1	1.18333	-0.446874	6.64571	0.011093	0.0314241
2793	GNGT2	1.1826	1.12692	21.7718	7.74e-06	0.000104721
159686	CFAP58	1.18177	-1.34737	6.22884	0.0138641	0.0375566
55790	CSGALNACT1	1.18086	4.17374	15.0706	0.000166365	0.00109641
4326	MMP17	1.18058	0.886083	12.5894	0.000546255	0.00283585
645191	LINGO3	1.17924	1.15478	8.68454	0.00382629	0.0134958
9486	CHST10	1.17854	1.39211	20.2255	1.55e-05	0.000176582
2766	GMPR	1.17726	2.0629	21.1255	1.03e-05	0.000130917
8735	MYH13	1.1771	-0.751645	8.06496	0.00526564	0.0174071
7127	TNFAIP2	1.17562	6.74688	12.2923	0.000631242	0.00318166
5698	PSMB9	1.17504	5.78881	16.7279	7.65e-05	0.000599793
241	ALOX5AP	1.17307	3.77533	21.4987	8.74e-06	0.000114808
130940	CCDC148	1.17252	-1.07916	13.7203	0.000316429	0.00183231
285641	SLC36A3	1.17209	-0.910568	8.6012	0.00399345	0.0139573
10942	PRSS21	1.17152	-0.174075	6.34955	0.0129945	0.0356766
777	CACNA1E	1.17138	1.84797	7.34394	0.00766907	0.0234717
64926	RASAL3	1.1713	4.74677	14.8451	0.000185102	0.00119868
79290	OR13A1	1.1712	-1.81019	5.8233	0.0172585	0.0447543
7099	TLR4	1.17051	5.53215	25.4629	1.54e-06	3.03e-05
10584	COLEC10	1.17027	-0.770503	9.08638	0.00311596	0.0114432
116449	CLNK	1.17021	2.19778	10.2779	0.00170738	0.0070776
55083	KIF26B	1.16996	3.2371	15.1083	0.00016343	0.00108078
23415	KCNH4	1.16867	-0.628294	9.12328	0.00305794	0.0112713
2669	GEM	1.16782	3.36434	13.3831	0.000372106	0.00208166
219968	OR5B21	1.16742	-0.825589	8.77915	0.00364526	0.0129808
284654	RSPO1	1.16675	0.172129	7.98593	0.00548587	0.0179999
54039	PCBP3	1.16539	2.97883	21.8271	7.56e-06	0.000102573
93273	LEMD1	1.1649	-1.01724	7.45925	0.00721905	0.0223503
64098	PARVG	1.16454	4.25812	12.7126	0.000514525	0.00270234
4060	LUM	1.16437	7.4023	13.7874	0.00030642	0.00179005
260429	PRSS33	1.1635	-0.444376	7.45149	0.00724846	0.0224281
644	BLVRA	1.16269	2.87299	26.3313	1.06e-06	2.27e-05
220108	FAM124A	1.16203	1.94141	12.1057	0.00069148	0.0034192
91010	FMNL3	1.16071	6.30745	18.971	2.73e-05	0.000274761
56937	PMEPA1	1.16032	5.83785	37.2188	1.21e-08	8e-07
4811	NID1	1.15986	6.70608	38.1501	8.37e-09	6.1e-07
915	CD3D	1.15955	3.45084	12.6547	0.000529208	0.00276051
1183	CLCN4	1.15854	2.69203	29.7402	2.52e-07	7.69e-06
29780	PARVB	1.15771	3.80938	29.1393	3.23e-07	9.41e-06
11213	IRAK3	1.15748	5.1424	23.8943	3.04e-06	5.12e-05
124976	SPNS2	1.15725	4.72099	22.4636	5.7e-06	8.29e-05
25759	SHC2	1.15617	2.34709	30.5798	1.77e-07	5.93e-06
80133	MROH9	1.15591	0.543942	14.4935	0.000218722	0.00136291
1009	CDH11	1.15587	5.54595	25.0472	1.84e-06	3.49e-05
83756	TAS1R3	1.15548	2.8391	22.6983	5.14e-06	7.61e-05
1536	CYBB	1.15381	6.9936	18.6275	3.19e-05	0.000309151
64174	DPEP2	1.15367	2.6582	18.1475	3.97e-05	0.000364123
3932	LCK	1.1535	4.25346	13.4839	0.000354477	0.00199946
440503	PLIN5	1.15341	0.772484	15.7392	0.000121415	0.00085521
1286	COL4A4	1.15312	4.32079	33.3597	5.67e-08	2.48e-06
1118	CHIT1	1.15298	1.23424	11.4608	0.000948898	0.00441941
112755	STX1B	1.15187	1.33228	11.9497	0.000746296	0.00363662
22904	SBNO2	1.15167	6.89697	31.4804	1.22e-07	4.53e-06
2153	F5	1.15137	3.10528	14.1305	0.000260035	0.00156808
27287	VENTX	1.15126	-0.517357	10.8965	0.00125431	0.00551544
203328	SUSD3	1.15034	2.28995	13.319	0.000383768	0.00213503
23258	DENND5A	1.14918	5.47139	19.5514	2.1e-05	0.000223431
160428	ALDH1L2	1.14913	5.12997	21.4474	8.94e-06	0.00011674
5023	P2RX1	1.14866	4.31413	35.3976	2.49e-08	1.37e-06
920	CD4	1.1485	5.79162	24.7548	2.09e-06	3.84e-05
140766	ADAMTS14	1.14774	3.96064	24.6408	2.2e-06	3.98e-05
51303	FKBP11	1.14768	5.63148	50.7316	7.25e-11	2.51e-08
608	TNFRSF17	1.14722	3.66774	21.1177	1.04e-05	0.000131141
9934	P2RY14	1.14629	3.54767	19.274	2.38e-05	0.000247494
225	ABCD2	1.14603	2.69321	20.1897	1.57e-05	0.000179158
341350	OVCH1	1.14543	-0.244585	7.65872	0.00650411	0.0206637
388325	SCIMP	1.14389	3.5959	12.7363	0.000508655	0.00267951
1004	CDH6	1.1438	2.64269	15.7252	0.000122214	0.000858856
2313	FLI1	1.14375	5.71331	26.7047	9.05e-07	2e-05
1123	CHN1	1.14374	3.3736	10.4039	0.00160309	0.006731
135398	C6orf141	1.14267	2.77878	9.3869	0.00267459	0.0101433
64859	NABP1	1.14214	7.15341	20.2724	1.51e-05	0.00017402
85358	SHANK3	1.14039	5.15969	17.5124	5.32e-05	0.000457379
133308	SLC9B2	1.14007	2.62327	26.3046	1.07e-06	2.28e-05
165	AEBP1	1.13935	6.41744	17.6068	5.09e-05	0.000442219
9955	HS3ST3A1	1.13894	0.69224	8.03454	0.0053493	0.0176407
129080	EMID1	1.13876	3.10109	37.3028	1.17e-08	7.81e-07
256949	KANK3	1.13756	1.61549	27.1125	7.61e-07	1.77e-05
26353	HSPB8	1.1374	1.70767	9.05308	0.00316928	0.0115887
838	CASP5	1.13606	5.80142	9.00884	0.00324157	0.0117908
26468	LHX6	1.13595	1.84971	13.6248	0.000331284	0.00189888
914	CD2	1.13592	4.32153	15.9714	0.000108888	0.000790489
797	CALCB	1.13516	-1.08033	11.19	0.00108458	0.00491142
163732	CITED4	1.13372	1.00156	19.8844	1.8e-05	0.000199769
51393	TRPV2	1.13354	3.86615	24.688	2.15e-06	3.92e-05
2537	IFI6	1.13318	5.12212	8.9743	0.00329921	0.0119432
1969	EPHA2	1.13293	5.96237	11.3269	0.00101365	0.00465386
83539	CHST9	1.13279	-0.811347	7.15567	0.0084673	0.0254175
9260	PDLIM7	1.13271	4.76272	27.5936	6.2e-07	1.53e-05
3903	LAIR1	1.13265	5.11568	21.9744	7.08e-06	9.77e-05
2882	GPX7	1.13254	2.2047	15.1646	0.000159139	0.00105746
552	AVPR1A	1.13208	1.42284	7.20502	0.00825007	0.0248776
23175	LPIN1	1.13193	6.16582	54.5766	1.82e-11	9.63e-09
5069	PAPPA	1.13149	3.97038	20.209	1.56e-05	0.000177801
9294	S1PR2	1.13067	3.63429	19.9008	1.79e-05	0.000198818
284013	VMO1	1.1305	-0.0654315	9.21905	0.00291252	0.0108489
9976	CLEC2B	1.1294	3.54524	23.8695	3.08e-06	5.15e-05
23682	RAB38	1.12893	0.753544	30.9548	1.52e-07	5.32e-06
79644	SRD5A3	1.12886	3.87618	27.2594	7.15e-07	1.7e-05
3123	HLA-DRB1	1.12882	7.63507	14.5215	0.000215829	0.00135002
117283	IP6K3	1.12838	-0.567862	11.3926	0.000981326	0.00453799
89846	FGD3	1.12831	4.92145	13.6854	0.000321784	0.00185623
92922	CCDC102A	1.12826	1.82736	31.1058	1.43e-07	5.1e-06
7305	TYROBP	1.12624	4.96157	17.407	5.59e-05	0.000474189
60681	FKBP10	1.12562	4.55405	18.5352	3.33e-05	0.000319161
148229	ATP8B3	1.12557	0.719353	22.0844	6.74e-06	9.44e-05
925	CD8A	1.12538	3.96159	17.2093	6.12e-05	0.000508065
2534	FYN	1.12476	5.78304	17.669	4.95e-05	0.000432565
1326	MAP3K8	1.12425	4.49058	40.1979	3.76e-09	3.59e-07
51314	NME8	1.12379	-0.43236	15.2417	0.000153448	0.00103099
8807	IL18RAP	1.12297	2.6428	13.4668	0.000357408	0.0020133
143903	LAYN	1.12286	1.81685	23.7714	3.21e-06	5.34e-05
56833	SLAMF8	1.12286	4.24301	13.9766	0.000279886	0.00166779
2124	EVI2B	1.12122	5.75835	25.2922	1.66e-06	3.21e-05
51208	CLDN18	1.12062	1.794	6.57099	0.0115437	0.0324439
947	CD34	1.12058	4.88713	20.4615	1.39e-05	0.000162855
10459	MAD2L2	1.11996	3.01416	31.9285	1.02e-07	3.91e-06
25780	RASGRP3	1.11969	5.2697	29.2282	3.12e-07	9.14e-06
132946	ARL9	1.11809	-1.38913	8.91886	0.00339392	0.012234
8516	ITGA8	1.11783	5.01276	36.2655	1.76e-08	1.06e-06
10437	IFI30	1.11655	1.79955	12.4513	0.000584192	0.00298945
155038	GIMAP8	1.11545	4.45389	23.7247	3.28e-06	5.42e-05
2615	LRRC32	1.1147	4.03028	28.962	3.48e-07	9.89e-06
266727	MDGA1	1.1134	3.47642	6.53416	0.0117727	0.0329737
8609	KLF7	1.11252	5.37267	23.9603	2.96e-06	5.02e-05
7038	TG	1.112	1.85322	15.7452	0.000121071	0.000853924
126549	ANKLE1	1.11175	0.288402	13.8927	0.000291339	0.00172243
1191	CLU	1.11151	6.14272	7.07515	0.00883462	0.0262774
2623	GATA1	1.11142	-0.730623	12.9445	0.000459842	0.00247294
168544	ZNF467	1.1104	2.4584	22.6721	5.2e-06	7.69e-05
923	CD6	1.11033	4.82869	10.185	0.00178864	0.00735225
401115	C4orf48	1.10969	2.09654	13.5886	0.000337082	0.00192603
255631	COL24A1	1.10933	2.97521	12.1861	0.000664819	0.00331609
90050	FAM181A	1.10903	-1.71433	5.85717	0.0169443	0.0441196
9840	TESPA1	1.1088	3.80776	10.1199	0.001848	0.00754485
7480	WNT10B	1.10873	0.261385	14.7484	0.000193787	0.00123996
115727	RASGRP4	1.10805	3.17294	19.2862	2.36e-05	0.00024661
117531	TMC1	1.1077	-1.16553	9.53836	0.00247708	0.00950516
2247	FGF2	1.10731	2.95635	15.9625	0.000109345	0.000792113
221749	PXDC1	1.10682	3.18541	15.7347	0.000121671	0.000856438
9498	SLC4A8	1.10511	2.96137	21.7555	7.8e-06	0.00010521
2977	GUCY1A2	1.1051	2.94633	13.1687	0.00041262	0.00226866
6622	SNCA	1.10477	0.176824	8.03669	0.00534335	0.0176281
6925	TCF4	1.10454	7.14691	26.9785	8.05e-07	1.85e-05
962	CD48	1.10356	4.10603	14.433	0.000225112	0.00139483
440829	SHISA8	1.10339	-0.503132	6.2347	0.0138206	0.037453
5992	RFX4	1.10294	-1.74706	9.79308	0.0021781	0.00858879
1051	CEBPB	1.10219	4.93816	15.5425	0.000133174	0.000919333
3708	ITPR1	1.10143	6.09526	22.0216	6.93e-06	9.63e-05
162461	TMEM92	1.10143	3.49182	7.80733	0.00601936	0.019389
393	ARHGAP4	1.10053	5.62746	27.9877	5.25e-07	1.34e-05
116441	TM4SF18	1.10052	2.56448	21.314	9.49e-06	0.000122566
3635	INPP5D	1.10044	6.42803	16.0014	0.000107371	0.00078345
100130311	C17orf107	1.10036	1.56092	20.0384	1.68e-05	0.000189325
149628	PYHIN1	1.09869	3.46847	10.4746	0.00154746	0.00654817
2697	GJA1	1.09836	4.86402	15.4077	0.000141899	0.000968173
51225	ABI3	1.09638	4.65766	23.6481	3.39e-06	5.57e-05
3091	HIF1A	1.09376	8.11954	33.7505	4.84e-08	2.25e-06
124599	CD300LB	1.09352	0.876726	19.8254	1.85e-05	0.000203985
91526	ANKRD44	1.09283	6.41004	17.7007	4.88e-05	0.000428058
6319	SCD	1.09246	7.37944	11.0452	0.00116515	0.00519224
171558	PTCRA	1.09135	-1.62244	6.44373	0.0123555	0.0342652
374403	TBC1D10C	1.09118	4.38963	11.5159	0.000923474	0.00432442
4240	MFGE8	1.09019	5.41404	26.0828	1.18e-06	2.44e-05
497189	TIFAB	1.08999	2.26679	11.767	0.00081622	0.00391504
9459	ARHGEF6	1.08868	5.61029	27.906	5.43e-07	1.38e-05
7409	VAV1	1.08839	4.76147	18.241	3.81e-05	0.000353984
3384	ICAM2	1.08824	2.66803	17.6956	4.89e-05	0.000428716
26031	OSBPL3	1.08792	5.87662	62.419	1.2e-12	1.59e-09
5270	SERPINE2	1.08791	4.14261	15.6328	0.000127634	0.000888646
51296	SLC15A3	1.08548	4.80674	20.1236	1.62e-05	0.000183617
2151	F2RL2	1.08527	3.44708	28.5685	4.11e-07	1.11e-05
51332	SPTBN5	1.08392	3.37714	23.4424	3.71e-06	5.96e-05
6494	SIPA1	1.08323	5.38508	19.1152	2.55e-05	0.000261739
2743	GLRB	1.08263	-1.74071	5.92662	0.0163186	0.0428322
4242	MFNG	1.08231	4.23725	31.9426	1.01e-07	3.89e-06
7133	TNFRSF1B	1.08074	6.04658	20.688	1.26e-05	0.000151322
6608	SMO	1.08061	2.58242	36.791	1.43e-08	9.03e-07
148979	GLIS1	1.08008	0.869913	12.9696	0.000454291	0.00244932
23149	FCHO1	1.07885	3.8919	17.01	6.71e-05	0.000546495
143503	OR51E1	1.07882	0.988167	15.9612	0.000109411	0.000792318
167465	ZNF366	1.07789	3.04091	18.6504	3.16e-05	0.000306779
6660	SOX5	1.07563	3.07151	18.681	3.11e-05	0.000304068
126432	RINL	1.07561	2.91569	21.2128	9.93e-06	0.000127091
83648	FAM167A	1.07539	2.75251	7.29622	0.00786372	0.0239563
8869	ST3GAL5	1.07397	3.95306	18.4131	3.52e-05	0.000333282
9902	MRC2	1.07329	5.33991	21.1457	1.02e-05	0.000129977
6886	TAL1	1.07327	1.76365	19.6289	2.02e-05	0.000217152
80833	APOL3	1.0725	5.50189	14.3982	0.000228877	0.00141286
4046	LSP1	1.0725	5.98063	20.6781	1.26e-05	0.000151822
23366	KIAA0895	1.07244	2.11229	19.6477	2.01e-05	0.000215863
152	ADRA2C	1.07179	-1.46163	5.83031	0.017193	0.0446282
4327	MMP19	1.07111	3.95336	9.62291	0.00237342	0.00919256
259197	NCR3	1.07041	0.526875	6.96157	0.00938099	0.027519
1397	CRIP2	1.07005	4.07417	16.8517	7.22e-05	0.000576622
7128	TNFAIP3	1.06989	7.00237	16.9886	6.78e-05	0.000550274
145497	LRRC74A	1.06918	-0.513114	16.7855	7.45e-05	0.000588957
8459	TPST2	1.06915	5.01704	44.5997	7e-10	1.15e-07
79174	CRELD2	1.06888	5.37484	30.3162	1.98e-07	6.44e-06
11259	FILIP1L	1.06864	5.71308	23.6354	3.41e-06	5.59e-05
29992	PILRA	1.06799	3.34472	9.86726	0.00209821	0.00834089
23213	SULF1	1.06789	5.71648	14.0639	0.000268445	0.00161097
23753	SDF2L1	1.06778	3.85564	17.8945	4.46e-05	0.000399028
11117	EMILIN1	1.06646	5.5823	34.7539	3.23e-08	1.65e-06
22861	NLRP1	1.06621	5.75432	16.3057	9.31e-05	0.000700603
10385	BTN2A2	1.06518	4.75309	25.3526	1.62e-06	3.14e-05
7227	TRPS1	1.06471	5.11717	17.9371	4.38e-05	0.000393434
6469	SHH	1.06458	3.76507	7.53582	0.00693543	0.0217031
141	ADPRH	1.06406	2.93946	19.1339	2.53e-05	0.000260155
23225	NUP210	1.06387	6.74312	29.7433	2.51e-07	7.69e-06
917	CD3G	1.06378	3.62256	13.1779	0.000410802	0.00226042
353345	GPR141	1.06338	1.60474	15.5414	0.000133242	0.000919508
23180	RFTN1	1.06312	5.87336	22.7152	5.1e-06	7.57e-05
200132	DYNLT5	1.06201	-0.592883	13.7588	0.000310651	0.00180578
9444	QKI	1.06165	6.39282	29.2587	3.08e-07	9.06e-06
81615	TMEM163	1.06093	2.01137	12.8705	0.000476624	0.00254569
3690	ITGB3	1.0606	2.43163	28.9054	3.57e-07	1e-05
84215	ZNF541	1.06013	-1.11711	9.79168	0.00217964	0.00859166
4277	MICB	1.05883	3.36595	14.3829	0.000230552	0.00142071
53827	FXYD5	1.05825	5.13507	17.2705	5.95e-05	0.000496307
80119	PIF1	1.05775	2.77309	40.6808	3.12e-09	3.31e-07
2833	CXCR3	1.05677	3.0435	24.8796	1.98e-06	3.69e-05
3911	LAMA5	1.05528	6.32599	25.7936	1.34e-06	2.7e-05
339855	KY	1.05472	0.788878	8.37952	0.00447576	0.0152962
1240	CMKLR1	1.05413	4.75315	20.854	1.17e-05	0.000142924
79845	RNF122	1.0536	3.14318	42.2271	1.72e-09	2.21e-07
2731	GLDC	1.05189	2.78854	11.3831	0.00098596	0.00455643
94241	TP53INP1	1.05184	7.02759	34.6893	3.31e-08	1.67e-06
60436	TGIF2	1.05154	4.02216	26.5133	9.82e-07	2.14e-05
80315	CPEB4	1.05088	7.3754	34.9023	3.04e-08	1.58e-06
7096	TLR1	1.05084	4.62121	14.9907	0.000172774	0.00113273
132884	EVC2	1.05044	2.37664	20.6612	1.27e-05	0.000152713
919	CD247	1.05011	3.70607	13.354	0.000377358	0.00210706
54221	SNTG2	1.04927	1.02761	11.0566	0.00115858	0.0051736
2570	GABRR2	1.04859	1.34509	21.4876	8.79e-06	0.000115277
1436	CSF1R	1.04747	6.35067	26.4377	1.01e-06	2.19e-05
201799	TMEM154	1.04728	4.99812	15.1906	0.000157192	0.00104942
121551	BTBD11	1.04668	2.23682	10.1296	0.00183906	0.00752001
2624	GATA2	1.04629	3.64805	18.0014	4.25e-05	0.000384449
201305	SPNS3	1.0462	0.379037	22.8285	4.85e-06	7.33e-05
1053	CEBPE	1.04521	0.532784	6.36924	0.0128581	0.0353802
6748	SSR4	1.0451	6.74596	24.1863	2.68e-06	4.65e-05
51435	SCARA3	1.04484	3.61419	14.0829	0.000266018	0.00159777
3000	GUCY2D	1.04466	-1.95634	6.0258	0.0154667	0.0410443
2771	GNAI2	1.04465	7.26091	30.2735	2.02e-07	6.52e-06
57580	PREX1	1.04463	6.38907	18.3685	3.59e-05	0.000338223
696	BTN1A1	1.04443	-0.114339	11.2386	0.00105883	0.00481523
64838	FNDC4	1.04432	0.783084	8.80241	0.00360212	0.0128554
90273	CEACAM21	1.04356	1.87339	14.6208	0.000205881	0.00129977
23129	PLXND1	1.04346	6.45899	22.0769	6.76e-06	9.47e-05
1075	CTSC	1.04312	7.64744	65.1955	4.72e-13	9.97e-10
2246	FGF1	1.04295	-0.404852	13.0373	0.000439659	0.00238685
2745	GLRX	1.04261	6.0143	35.457	2.44e-08	1.34e-06
25825	BACE2	1.04226	6.92376	21.3275	9.44e-06	0.000122131
23780	APOL2	1.04199	5.98975	22.6766	5.19e-06	7.68e-05
55303	GIMAP4	1.04182	5.18442	14.131	0.000259969	0.00156808
321	APBA2	1.0417	3.19799	8.32381	0.00460617	0.0156281
57674	RNF213	1.0385	10.1355	29.8041	2.45e-07	7.62e-06
3702	ITK	1.03724	4.46341	9.17019	0.00298581	0.0110623
6546	SLC8A1	1.03584	5.22831	20.5547	1.33e-05	0.000158115
1880	GPR183	1.03476	4.61374	26.0564	1.19e-06	2.46e-05
401190	RGS7BP	1.03475	0.67521	13.8091	0.000303248	0.00177508
2710	GK	1.03395	6.1125	12.508	0.000568312	0.00292663
84636	GPR174	1.03364	2.74197	9.66694	0.00232121	0.00903505
114784	CSMD2	1.03289	2.60865	6.33624	0.0130875	0.0358668
26526	TSPAN16	1.03289	-1.17619	11.5418	0.000911798	0.00427624
26524	LATS2	1.03259	4.51528	37.851	9.42e-09	6.63e-07
113146	AHNAK2	1.03094	4.03972	11.1221	0.00112163	0.00503684
10791	VAMP5	1.03092	3.29164	15.6888	0.000124324	0.000871627
6782	HSPA13	1.03041	5.44909	34.1394	4.14e-08	2.01e-06
79745	CLIP4	1.02988	4.11946	23.411	3.76e-06	6.02e-05
3834	KIF25	1.02965	-1.23205	11.3733	0.000990734	0.00457149
273	AMPH	1.02961	1.74899	19.706	1.95e-05	0.000211822
653820	FAM72B	1.02938	0.251982	17.3118	5.84e-05	0.000489038
8989	TRPA1	1.02889	5.06208	16.5312	8.38e-05	0.000644935
6262	RYR2	1.02552	2.39868	8.5026	0.00420098	0.0145699
85479	DNAJC5B	1.02541	0.2548	8.19944	0.00491165	0.016461
2275	FHL3	1.02529	2.77027	19.0628	2.62e-05	0.000266384
51725	FBXO40	1.02477	0.565728	11.8917	0.000767829	0.0037218
85453	TSPYL5	1.02419	2.92404	24.7133	2.13e-06	3.89e-05
5053	PAH	1.02365	-0.284471	9.58886	0.00241462	0.00931453
3790	KCNS3	1.02228	4.4205	10.4557	0.00156215	0.00659584
8444	DYRK3	1.02209	2.13673	18.8394	2.9e-05	0.00028835
84679	SLC9A7	1.02166	4.24896	15.5552	0.000132381	0.000915057
27010	TPK1	1.02077	4.59307	24.4348	2.4e-06	4.27e-05
114990	VASN	1.01994	3.50754	18.2743	3.75e-05	0.000349855
9047	SH2D2A	1.01937	3.16208	19.4648	2.18e-05	0.000230962
22797	TFEC	1.01925	4.37053	9.4337	0.00261189	0.00993938
3603	IL16	1.01893	5.84977	14.5878	0.00020914	0.00131602
554282	FAM72C	1.01871	-1.81916	5.91422	0.0164286	0.0430294
152926	PPM1K	1.01846	5.34075	25.8208	1.32e-06	2.68e-05
8303	SNN	1.01803	4.27518	21.6023	8.35e-06	0.000110295
59342	SCPEP1	1.01741	4.41242	30.8957	1.56e-07	5.39e-06
7412	VCAM1	1.01641	5.26294	12.2623	0.000640555	0.00321556
2869	GRK5	1.01537	4.91618	40.2435	3.7e-09	3.59e-07
10347	ABCA7	1.01532	5.21495	38.4048	7.57e-09	5.86e-07
79812	MMRN2	1.01421	4.08897	22.7159	5.1e-06	7.57e-05
116986	AGAP2	1.01407	3.90858	14.6832	0.000199869	0.00127187
81704	DOCK8	1.01402	7.28146	18.0348	4.18e-05	0.000379579
1299	COL9A3	1.01317	2.09249	17.9616	4.33e-05	0.000389699
2113	ETS1	1.01245	7.40917	25.0884	1.81e-06	3.44e-05
8497	PPFIA4	1.01244	0.864394	19.1391	2.53e-05	0.000259666
79586	CHPF	1.01229	5.14949	28.4731	4.28e-07	1.15e-05
79413	ZBED2	1.0122	2.03565	10.1385	0.00183082	0.00749647
56253	CRTAM	1.01182	0.781883	9.24434	0.00287532	0.0107482
10507	SEMA4D	1.01048	6.79703	27.8427	5.58e-07	1.41e-05
5802	PTPRS	1.00983	5.21516	39.3909	5.15e-09	4.5e-07
10219	KLRG1	1.00704	1.61297	12.1192	0.000686921	0.00339879
57381	RHOJ	1.00554	3.98789	18.859	2.87e-05	0.000286466
6623	SNCG	1.00492	0.278386	11.4848	0.000937725	0.00438047
80760	ITIH5	1.00479	5.15277	17.8172	4.62e-05	0.000410848
3437	IFIT3	1.00466	5.16387	5.68979	0.0185576	0.0474933
114787	GPRIN1	1.00354	3.16454	12.6876	0.00052081	0.00272813
83849	SYT15	1.00275	0.651731	10.1558	0.001815	0.00744179
139818	DOCK11	1.00274	5.78758	16.47	8.63e-05	0.000659011
84959	UBASH3B	1.00165	4.08051	32.9887	6.6e-08	2.82e-06
1909	EDNRA	1.00067	3.40791	11.0291	0.00117452	0.00522657
148811	PM20D1	1.00032	0.268732	11.3319	0.00101118	0.00464552
92241	RCSD1	1.00026	5.44591	15.72	0.000122511	0.000860115
161497	STRC	-1.00044	0.877571	9.60474	0.00239531	0.00925968
54626	HES2	-1.00069	4.24903	5.97953	0.0158582	0.0418422
6691	SPINK2	-1.0014	-0.103842	5.88447	0.0166954	0.0435776
54852	PAQR5	-1.00263	5.66738	14.0177	0.000274436	0.0016403
57118	CAMK1D	-1.00292	6.45539	48.5363	1.62e-10	3.94e-08
5333	PLCD1	-1.00322	5.58892	17.5272	5.28e-05	0.000455564
7089	TLE2	-1.007	4.68035	20.6034	1.3e-05	0.000155668
92482	BBIP1	-1.00706	6.15342	38.1429	8.39e-09	6.1e-07
1946	EFNA5	-1.00914	4.12403	11.3529	0.00100071	0.00460948
254528	MEIOB	-1.01096	-0.637703	12.9439	0.000459975	0.00247302
387849	REP15	-1.01106	1.20257	9.88488	0.00207968	0.00828889
23327	NEDD4L	-1.01158	7.84003	15.3281	0.000147323	0.000996495
53919	SLCO1C1	-1.01289	0.60616	13.6746	0.000323447	0.00186324
3746	KCNC1	-1.01418	-0.0665827	24.1076	2.77e-06	4.77e-05
2329	FMO4	-1.01489	3.64472	20.1207	1.62e-05	0.000183719
8448	DOC2A	-1.01519	2.09701	15.6839	0.000124608	0.000872753
65268	WNK2	-1.01566	7.87996	10.0551	0.00190909	0.00774243
286256	LCN12	-1.0189	1.94539	25.7807	1.34e-06	2.71e-05
257407	C2orf72	-1.01894	5.50441	6.08847	0.0149524	0.0398755
122416	ANKRD9	-1.01962	5.92985	18.5414	3.32e-05	0.000318479
159371	SLC35G1	-1.02053	4.63749	17.6956	4.89e-05	0.000428716
30815	ST6GALNAC6	-1.02074	6.72917	7.49703	0.00707766	0.0220546
223117	SEMA3D	-1.02098	2.63273	9.03048	0.00320601	0.0116946
90113	VWA5B2	-1.02194	1.60838	13.9486	0.00028365	0.00168594
553	AVPR1B	-1.02244	-0.370961	9.5821	0.00242289	0.00933961
8556	CDC14A	-1.02383	4.94901	32.3324	8.63e-08	3.44e-06
203	AK1	-1.02516	2.65154	8.9624	0.0033193	0.0119981
125115	KRT40	-1.02806	-0.622119	5.85937	0.0169241	0.0440765
10349	ABCA10	-1.03034	4.28247	25.0169	1.87e-06	3.53e-05
162282	ANKFN1	-1.03191	1.1007	7.57796	0.00678429	0.0213229
130399	ACVR1C	-1.03195	4.59948	13.4261	0.000364475	0.00204929
1573	CYP2J2	-1.03493	5.22368	6.81964	0.0101135	0.0292055
117532	TMC2	-1.03529	-0.0605528	15.499	0.000135924	0.000934048
5125	PCSK5	-1.03554	7.78242	14.1228	0.000260992	0.0015725
8814	CDKL1	-1.03662	3.55111	35.1164	2.79e-08	1.48e-06
400793	C1orf226	-1.0373	4.52343	24.1742	2.69e-06	4.66e-05
83697	SLC4A9	-1.03733	0.589892	40.1032	3.9e-09	3.68e-07
374907	B3GNT8	-1.03802	4.32939	19.2833	2.37e-05	0.000246749
9914	ATP2C2	-1.03945	6.73894	8.79474	0.0036163	0.0128951
5028	P2RY1	-1.03959	5.57089	11.9964	0.00072942	0.00356426
5346	PLIN1	-1.04087	1.33891	11.2399	0.00105818	0.00481434
1124	CHN2	-1.04164	5.40135	19.1264	2.54e-05	0.000260668
100526835	FPGT-TNNI3K	-1.04294	0.121533	19.235	2.42e-05	0.000250674
154043	CNKSR3	-1.04316	5.92561	18.9719	2.73e-05	0.000274761
147920	IGFL2	-1.04336	-1.13737	7.79113	0.00607034	0.0195234
133522	PPARGC1B	-1.04389	7.10454	31.7506	1.09e-07	4.11e-06
28316	CDH20	-1.04585	-1.05091	7.01387	0.00912515	0.0269481
283375	SLC39A5	-1.04609	6.19622	7.48192	0.00713385	0.0221839
51090	PLLP	-1.04919	3.88149	14.683	0.000199896	0.00127187
140893	RBBP8NL	-1.04926	2.84146	6.579	0.0114944	0.0323443
55225	RAVER2	-1.05128	7.0003	20.8429	1.17e-05	0.000143383
3670	ISL1	-1.0523	0.454139	7.4551	0.00723478	0.0223923
10242	KCNMB2	-1.05349	-0.55925	19.8712	1.81e-05	0.000200754
816	CAMK2B	-1.05474	-0.265464	8.66821	0.00385847	0.0135809
1136	CHRNA3	-1.05564	1.3543	9.93254	0.0020304	0.00812775
440955	TMEM89	-1.05575	-0.886731	11.0747	0.00114825	0.00513783
3291	HSD11B2	-1.05709	8.13111	7.34004	0.00768477	0.0235094
51764	GNG13	-1.05783	-0.580416	7.09559	0.00873983	0.0260579
152519	NIPAL1	-1.05852	6.00816	9.76859	0.00220516	0.00867121
284346	ZNF575	-1.05962	4.07583	19.5869	2.06e-05	0.000220533
50511	SYCP3	-1.05971	4.60298	21.002	1.09e-05	0.000135979
646962	HRCT1	-1.05996	3.60731	6.57249	0.0115344	0.0324266
79695	GALNT12	-1.06124	5.96371	9.64363	0.0023487	0.00912023
5570	PKIB	-1.06282	5.87058	5.64374	0.019029	0.0484533
134285	TMEM171	-1.0633	5.45081	8.88755	0.00344865	0.012402
57715	SEMA4G	-1.06332	6.93221	12.9194	0.000465461	0.00249617
90293	KLHL13	-1.06644	2.23681	20.3076	1.49e-05	0.000171665
285755	PPIL6	-1.06751	0.459885	26.0038	1.22e-06	2.51e-05
80036	TRPM3	-1.06972	0.611315	19.9857	1.72e-05	0.000193171
57526	PCDH19	-1.07254	3.24458	11.8456	0.000785371	0.00379031
57224	NHSL1	-1.07285	8.36563	14.7127	0.000197096	0.0012586
23504	RIMBP2	-1.07546	2.62959	17.5445	5.24e-05	0.000452678
5139	PDE3A	-1.07981	6.54925	25.2249	1.71e-06	3.28e-05
440350	NPIPB7	-1.0805	-1.52075	7.46594	0.0071938	0.0222982
1993	ELAVL2	-1.0807	0.456916	6.31506	0.013237	0.0362059
815	CAMK2A	-1.08128	2.59545	15.5041	0.000135602	0.00093244
4166	CHST6	-1.08183	2.61763	14.629	0.000205087	0.00129515
10753	CAPN9	-1.0819	5.02113	7.15872	0.00845371	0.0253803
151393	RMDN2	-1.08195	4.89654	25.2431	1.69e-06	3.26e-05
79819	DNAI4	-1.08319	4.19739	12.8102	0.000490741	0.00260136
8824	CES2	-1.08336	8.35206	14.9693	0.000174529	0.00114212
54798	DCHS2	-1.08355	0.98083	9.68631	0.00229862	0.00895705
79024	SMIM2	-1.08647	1.03824	6.86909	0.0098518	0.0286061
114131	UCN3	-1.08744	1.3274	6.85381	0.00993193	0.0287794
163782	KANK4	-1.08851	1.41585	6.85749	0.00991253	0.028739
5523	PPP2R3A	-1.08937	5.85647	35.6438	2.26e-08	1.28e-06
7552	ZNF711	-1.08979	4.3626	22.0491	6.85e-06	9.56e-05
4916	NTRK3	-1.0903	0.566636	8.22765	0.00484057	0.016271
79782	LRRC31	-1.09269	5.10862	6.56874	0.0115575	0.0324699
84960	CCDC183	-1.09314	1.41179	32.0147	9.82e-08	3.84e-06
29785	CYP2S1	-1.09392	5.97816	15.7252	0.000122217	0.000858856
547	KIF1A	-1.09557	0.119931	8.36078	0.00451919	0.0154023
388121	TNFAIP8L3	-1.09697	1.68233	37.9723	8.98e-09	6.41e-07
6817	SULT1A1	-1.09781	5.83646	13.9022	0.000290024	0.00171561
65265	C8orf33	-1.09793	4.84942	49.841	1e-10	3.07e-08
27163	NAAA	-1.1021	5.58177	30.9086	1.55e-07	5.39e-06
26027	ACOT11	-1.10217	6.35732	17.2393	6.04e-05	0.000502311
5446	PON3	-1.10221	2.25694	22.8068	4.9e-06	7.37e-05
340485	ACER2	-1.10349	3.35817	28.4902	4.25e-07	1.14e-05
773	CACNA1A	-1.10545	3.304	16.3192	9.25e-05	0.000697942
83660	TLN2	-1.10583	7.14889	22.1529	6.54e-06	9.23e-05
348174	CLEC18A	-1.10736	0.482963	21.7018	7.99e-06	0.000106795
5729	PTGDR	-1.10776	4.50196	14.0609	0.000268818	0.00161256
27092	CACNG4	-1.10955	-2.02447	7.0887	0.00877164	0.026138
54621	VSIG10	-1.11139	6.42177	22.0523	6.84e-06	9.55e-05
27124	INPP5J	-1.11159	4.86825	9.08833	0.00311287	0.0114339
7644	ZNF91	-1.11462	7.88004	44.4134	7.51e-10	1.22e-07
2259	FGF14	-1.11713	-1.24201	11.1416	0.00111088	0.00499704
114800	CCDC85A	-1.11809	-0.606223	12.8972	0.000470501	0.00251889
339965	CCDC158	-1.11823	-1.28976	13.7713	0.000308784	0.00179915
5126	PCSK2	-1.12221	0.39372	7.20542	0.00824835	0.0248769
163175	LGI4	-1.12681	3.12336	18.0694	4.12e-05	0.000375687
23314	SATB2	-1.12755	8.49645	10.0578	0.00190656	0.00773609
66002	CYP4F12	-1.1295	6.42814	8.60709	0.0039814	0.0139266
1368	CPM	-1.1312	6.43694	18.9695	2.73e-05	0.000274761
5143	PDE4C	-1.13416	3.89341	7.56027	0.00684734	0.0214923
389320	TEX43	-1.13478	1.03845	7.93997	0.00561828	0.0183461
1181	CLCN2	-1.13496	5.41125	15.2147	0.000155419	0.00103928
6534	SLC6A7	-1.13676	4.79252	14.5149	0.000216512	0.00135193
283652	SLC24A5	-1.13695	-2.33097	6.31899	0.0132091	0.0361476
201501	ZBTB7C	-1.13853	6.52928	8.49881	0.00420917	0.0145953
9148	NEURL1	-1.13872	5.21662	17.8342	4.59e-05	0.000407974
6584	SLC22A5	-1.13977	6.87483	25.2109	1.72e-06	3.29e-05
51196	PLCE1	-1.14056	7.95564	16.5983	8.13e-05	0.000629209
23382	AHCYL2	-1.14147	8.55251	12.3887	0.000602275	0.00306122
8789	FBP2	-1.14496	-1.16899	8.62693	0.00394104	0.0138061
284485	RIIAD1	-1.14516	-1.8751	8.61718	0.00396082	0.0138661
2167	FABP4	-1.14551	-0.366636	6.23729	0.0138014	0.0374106
150209	AIFM3	-1.14813	5.33106	9.09272	0.00310591	0.0114163
146225	CMTM2	-1.14906	0.937939	16.8771	7.14e-05	0.000571958
142689	ASB12	-1.15119	-1.20704	13.5751	0.000339273	0.00193331
4291	MLF1	-1.15153	1.43413	15.9265	0.000111205	0.000801381
79898	ZNF613	-1.15312	3.25278	96.4632	3.05e-17	3.22e-13
9465	AKAP7	-1.15442	4.21829	41.3503	2.41e-09	2.77e-07
164832	LONRF2	-1.157	1.12263	7.14015	0.00853685	0.0255718
6360	CCL16	-1.15708	-0.453504	13.824	0.00030109	0.00176477
54566	EPB41L4B	-1.15745	7.15719	8.71086	0.00377502	0.0133507
7125	TNNC2	-1.15773	0.119298	13.6706	0.000324079	0.00186637
2487	FRZB	-1.15959	4.10043	26.7312	8.95e-07	1.99e-05
55040	EPN3	-1.16032	4.59377	12.3507	0.000613539	0.0031095
222256	CDHR3	-1.16149	4.04062	28.3891	4.43e-07	1.18e-05
3642	INSM1	-1.16297	1.47857	11.1873	0.00108604	0.00491462
4489	MT1A	-1.1637	-0.470766	7.65572	0.00651428	0.0206836
55713	ZNF334	-1.16579	2.21397	14.2942	0.000240499	0.00147084
111	ADCY5	-1.1677	3.44483	28.1847	4.83e-07	1.26e-05
10966	RAB40B	-1.17029	4.15065	38.911	6.21e-09	5.13e-07
154661	RUNDC3B	-1.17045	3.22359	34.6881	3.32e-08	1.67e-06
84518	CNFN	-1.17094	0.193223	14.8766	0.000182359	0.00118382
341359	SYT10	-1.17129	0.156154	7.84449	0.0059041	0.0191051
129293	TRABD2A	-1.17207	6.98484	17.1316	6.34e-05	0.000522221
26022	TMEM98	-1.17273	5.89894	31.6263	1.15e-07	4.29e-06
729993	SHISA9	-1.17653	1.47195	12.6473	0.00053109	0.00276597
8941	CDK5R2	-1.17776	-1.46177	7.04829	0.00896076	0.0265703
134548	SOWAHA	-1.17917	4.55889	9.19526	0.00294796	0.01095
53616	ADAM22	-1.17948	5.16296	22.9477	4.61e-06	7.03e-05
1238	ACKR2	-1.17955	2.50854	26.471	1e-06	2.17e-05
730087	ZNF726	-1.17989	1.71834	11.4692	0.000944984	0.00440561
6358	CCL14	-1.18052	2.234	25.5108	1.51e-06	2.98e-05
27250	PDCD4	-1.18062	8.02819	36.9662	1.34e-08	8.55e-07
206358	SLC36A1	-1.18555	6.94985	36.6379	1.52e-08	9.4e-07
126868	MAB21L3	-1.18718	2.50547	10.9689	0.00121005	0.00535536
1803	DPP4	-1.18911	5.91037	8.10345	0.0051617	0.0171332
1942	EFNA1	-1.18954	5.63268	17.3016	5.86e-05	0.000491155
9066	SYT7	-1.19016	4.45896	28.5129	4.21e-07	1.13e-05
4494	MT1F	-1.19126	3.69311	8.08371	0.00521474	0.0172713
389692	MAFA	-1.19355	-1.57205	6.43861	0.0123894	0.0343545
357	SHROOM2	-1.19371	3.98492	10.9399	0.00122758	0.00541852
64922	LRRC19	-1.19411	7.1377	10.885	0.00126149	0.00553892
23035	PHLPP2	-1.1946	7.37035	17.4244	5.54e-05	0.000471735
29842	TFCP2L1	-1.19862	7.65951	7.76305	0.00615977	0.0197539
170302	ARX	-1.19952	0.152183	10.9013	0.00125132	0.00550569
758	MPPED1	-1.19962	-2.28682	6.80705	0.0101813	0.0293692
84281	C2orf88	-1.20143	6.37072	30.4826	1.85e-07	6.13e-06
25805	BAMBI	-1.20189	2.23205	14.5714	0.000210772	0.00132471
8309	ACOX2	-1.20211	3.97808	21.3585	9.31e-06	0.000120972
6583	SLC22A4	-1.20389	3.55955	37.8513	9.41e-09	6.63e-07
154091	SLC2A12	-1.20389	1.49326	10.1291	0.00183955	0.00752054
3549	IHH	-1.20461	5.3544	8.98995	0.00327296	0.0118663
390792	KRT39	-1.20653	-0.856958	5.8208	0.0172819	0.0448041
27178	IL37	-1.20756	-0.975949	7.99962	0.00544706	0.017892
222537	HS3ST5	-1.20823	-1.32772	13.1316	0.000420087	0.00230192
79908	BTNL8	-1.21221	5.58889	10.3965	0.00160904	0.00675063
5764	PTN	-1.21355	1.82438	23.6025	3.46e-06	5.65e-05
6751	SSTR1	-1.21648	3.52764	9.96015	0.0020024	0.008037
153770	PLAC8L1	-1.21759	0.89206	26.18	1.13e-06	2.38e-05
347051	SLC10A5	-1.21874	3.27692	21.436	8.99e-06	0.000117155
9721	GPRIN2	-1.22202	3.77811	9.49276	0.00253491	0.00969185
1030	CDKN2B	-1.22273	6.53372	14.0341	0.00027229	0.00162988
29986	SLC39A2	-1.22299	0.468655	9.07577	0.00313284	0.0114853
1412	CRYBA2	-1.22395	-0.384979	9.03728	0.00319492	0.0116582
91461	PKDCC	-1.224	5.3563	21.1417	1.03e-05	0.000130058
145873	MESP2	-1.22483	0.208085	17.8048	4.65e-05	0.000412331
4151	MB	-1.22516	2.39815	7.7794	0.00610753	0.0196072
6000	RGS7	-1.227	-1.91887	7.94235	0.00561137	0.018332
55859	BEX1	-1.2281	-1.52884	6.25904	0.0136411	0.0370807
9912	ARHGAP44	-1.23034	6.30547	22.4448	5.75e-06	8.35e-05
658	BMPR1B	-1.23053	-1.71887	8.13642	0.00507438	0.0169006
56961	SHD	-1.23168	2.36376	17.007	6.72e-05	0.000546783
51655	RASD1	-1.23239	4.10144	16.0404	0.000105428	0.000773286
4058	LTK	-1.23553	3.6826	24.7283	2.12e-06	3.87e-05
10317	B3GALT5	-1.2364	8.34304	6.26994	0.0135614	0.0369212
23052	ENDOD1	-1.23767	6.34453	36.7276	1.47e-08	9.16e-07
79849	PDZD3	-1.23898	5.18606	10.3198	0.00167187	0.00695483
55672	NBPF1	-1.246	6.57316	38.2279	8.12e-09	6.02e-07
619279	ZNF704	-1.24816	6.77575	19.1565	2.51e-05	0.000258253
6037	RNASE3	-1.24944	0.195668	8.14174	0.00506043	0.0168713
23584	VSIG2	-1.25097	6.21787	7.21932	0.00818821	0.0247274
126123	IZUMO2	-1.25143	-2.87466	6.7352	0.0105773	0.0302507
389840	MAP3K15	-1.25196	-0.461748	27.9005	5.45e-07	1.38e-05
10486	CAP2	-1.25837	1.56248	20.4306	1.41e-05	0.000164302
10418	SPON1	-1.25908	6.53875	22.2552	6.25e-06	8.91e-05
11189	CELF3	-1.25962	0.923818	20.0376	1.68e-05	0.000189325
220323	OAF	-1.26153	6.34605	48.6589	1.54e-10	3.88e-08
1139	CHRNA7	-1.26409	2.15803	9.18868	0.00295785	0.010979
23732	FRRS1L	-1.26415	-1.96847	7.13707	0.00855074	0.0255989
1645	AKR1C1	-1.26574	2.83325	13.3409	0.000379735	0.00211681
57830	KRTAP5-8	-1.26609	-1.52455	10.1956	0.00177917	0.00732186
9032	TM4SF5	-1.26698	2.29479	6.8845	0.00977166	0.0284164
136306	SVOPL	-1.26859	1.37077	7.5754	0.00679338	0.0213451
54843	SYTL2	-1.26999	8.40085	22.199	6.41e-06	9.08e-05
3235	HOXD9	-1.27002	2.51343	9.71874	0.0022613	0.00884588
9588	PRDX6	-1.27129	7.23462	26.8146	8.64e-07	1.94e-05
256691	MAMDC2	-1.27193	2.98774	24.0569	2.83e-06	4.85e-05
254173	TTLL10	-1.27194	1.11542	14.8709	0.000182856	0.00118668
60676	PAPPA2	-1.27379	2.4333	8.37115	0.00449511	0.0153383
148418	SAMD13	-1.2829	3.18536	11.6602	0.000860198	0.00408517
9699	RIMS2	-1.2834	0.614902	5.65338	0.0189292	0.0482691
846	CASR	-1.28656	0.507649	9.54179	0.00247278	0.00949038
440279	UNC13C	-1.29098	-1.44071	8.25084	0.00478293	0.0161103
5349	FXYD3	-1.29176	8.38625	7.01958	0.00909769	0.0268783
5348	FXYD1	-1.29377	-1.76845	13.0809	0.000430482	0.0023455
57549	IGSF9	-1.29744	5.83959	9.45097	0.00258913	0.00986523
91464	ISX	-1.2984	5.69982	7.59625	0.00671975	0.0211705
54492	NEURL1B	-1.29934	6.47645	39.6515	4.65e-09	4.18e-07
5865	RAB3B	-1.30263	4.17371	17.6927	4.9e-05	0.00042894
3110	MNX1	-1.303	3.83586	13.3117	0.000385116	0.00214028
2261	FGFR3	-1.30348	5.18338	15.3849	0.000143428	0.000976086
54575	UGT1A10	-1.30971	5.23113	8.45944	0.0042953	0.0147968
55450	CAMK2N1	-1.31064	7.40255	22.3973	5.87e-06	8.49e-05
64344	HIF3A	-1.3109	2.14346	20.09	1.64e-05	0.000185685
84688	C9orf24	-1.31219	0.469811	30.8954	1.56e-07	5.39e-06
40	ASIC2	-1.31342	0.431429	9.96028	0.00200227	0.008037
1896	EDA	-1.31422	2.24157	15.0784	0.000165749	0.00109313
390205	LRRC10B	-1.31482	-1.45551	12.3476	0.000614456	0.00311324
9622	KLK4	-1.31535	-0.719312	7.12435	0.00860825	0.025731
23563	CHST5	-1.31546	3.49326	8.54359	0.00411338	0.0143101
1908	EDN3	-1.3171	4.81976	10.0409	0.00192275	0.00778832
284076	TTLL6	-1.31879	4.35984	10.1005	0.00186612	0.00760857
125965	COX6B2	-1.31985	2.85166	9.93364	0.00202927	0.00812693
255349	TMEM211	-1.32138	-1.70942	9.60559	0.00239428	0.00925968
127670	TEDDM1	-1.32303	0.0185057	29.9594	2.3e-07	7.22e-06
2254	FGF9	-1.32337	1.3745	11.5782	0.000895609	0.00421612
320	APBA1	-1.3234	3.65573	38.7999	6.49e-09	5.29e-07
7857	SCG2	-1.32528	1.79351	14.3862	0.000230182	0.00141925
58480	RHOU	-1.32763	5.52678	33.6914	4.96e-08	2.27e-06
5618	PRLR	-1.32783	6.30403	27.282	7.08e-07	1.69e-05
83887	TTLL2	-1.33105	-0.487064	16.9737	6.83e-05	0.000552392
8991	SELENBP1	-1.33129	8.70627	11.3875	0.000983798	0.00454743
54578	UGT1A6	-1.33148	3.26166	9.07025	0.00314166	0.0115136
27330	RPS6KA6	-1.33252	4.32658	15.5351	0.000133639	0.000921945
85455	DISP2	-1.3332	5.47995	11.3961	0.000979624	0.00453111
2330	FMO5	-1.33525	6.05059	22.7942	4.93e-06	7.4e-05
145447	ABHD12B	-1.33535	1.92198	6.86158	0.00989108	0.0286965
2053	EPHX2	-1.33569	6.39815	22.3187	6.08e-06	8.72e-05
23600	AMACR	-1.33658	2.05425	32.2578	8.89e-08	3.53e-06
644943	RASSF10	-1.33662	0.948982	6.16068	0.0143818	0.0386516
203859	ANO5	-1.33719	4.16044	18.7341	3.04e-05	0.000299145
9312	KCNB2	-1.3396	-0.518989	9.33352	0.002748	0.0103707
84239	ATP13A4	-1.3399	3.76481	13.4978	0.00035212	0.0019897
152206	CCDC13	-1.34251	1.44843	11.8052	0.000801072	0.00385463
144195	SLC2A14	-1.34277	-0.947539	11.3962	0.000979582	0.00453111
189	AGXT	-1.34546	-0.524014	7.1462	0.00850969	0.0255013
1515	CTSV	-1.34628	0.806296	15.8256	0.000116588	0.000830623
222546	RFX6	-1.3486	0.908216	10.326	0.00166677	0.00693772
3706	ITPKA	-1.34934	3.46569	13.6955	0.000320224	0.00184921
4128	MAOA	-1.34997	8.17627	16.7677	7.51e-05	0.000591514
7274	TTPA	-1.35083	2.58156	10.5469	0.0014926	0.00635934
85477	SCIN	-1.35207	6.47461	10.9197	0.00123996	0.00546254
165679	SPTSSB	-1.35541	-0.184117	13.4877	0.000353836	0.00199744
338094	FAM151A	-1.35746	2.76004	17.6265	5.05e-05	0.000439481
79861	TUBAL3	-1.35986	4.1514	8.76475	0.00367224	0.0130483
6549	SLC9A2	-1.36098	6.7833	9.58624	0.00241782	0.00932476
126	ADH1C	-1.36286	8.3521	7.41491	0.00738878	0.0227788
79690	GAL3ST4	-1.36779	3.26159	49.5794	1.1e-10	3.23e-08
7102	TSPAN7	-1.37289	4.99479	48.2017	1.83e-10	4.29e-08
345275	HSD17B13	-1.37559	-0.00821639	28.3599	4.49e-07	1.19e-05
441933	OR13G1	-1.37669	-1.21047	6.67733	0.0109079	0.0310077
389015	SLC9A4	-1.3768	-2.17823	6.68705	0.0108516	0.0308934
8999	CDKL2	-1.3782	1.09186	25.0046	1.88e-06	3.54e-05
347853	TBX10	-1.37849	2.44636	6.77976	0.0103299	0.0297003
2262	GPC5	-1.38209	-0.775525	7.70473	0.00634985	0.0202589
1672	DEFB1	-1.38304	1.74653	8.72522	0.00374734	0.0132705
22989	MYH15	-1.38468	3.44254	26.6594	9.23e-07	2.04e-05
354	KLK3	-1.3856	2.22475	7.93537	0.00563174	0.0183815
3768	KCNJ12	-1.38791	0.550738	13.8913	0.00029154	0.00172266
10110	SGK2	-1.39073	6.01476	11.5077	0.000927221	0.00434004
727936	GXYLT2	-1.39465	3.90305	20.7613	1.22e-05	0.000147608
4336	MOBP	-1.39556	0.016499	13.1728	0.000411814	0.00226541
284217	LAMA1	-1.39609	2.85861	14.0938	0.000264631	0.00159125
57818	G6PC2	-1.39644	-2.0888	7.44453	0.00727497	0.0224936
57113	TRPC7	-1.39779	1.51739	14.1731	0.000254804	0.0015427
3846	KRTAP5-9	-1.39854	-1.46447	16.3232	9.24e-05	0.00069688
115749	C12orf56	-1.4022	-1.51853	6.7444	0.0105257	0.0301403
401236	STMND1	-1.40399	-0.987496	10.3631	0.00163613	0.00683712
92949	ADAMTSL1	-1.41074	4.39984	33.4864	5.39e-08	2.4e-06
79747	ADGB	-1.41163	1.04122	11.1027	0.00113243	0.00507886
93010	B3GNT7	-1.41526	7.74014	7.55713	0.0068586	0.0215244
100129583	FAM47E	-1.41528	1.91491	27.6486	6.06e-07	1.5e-05
79154	DHRS11	-1.41529	6.96716	18.86	2.87e-05	0.000286466
79616	CCNJL	-1.41776	4.86245	28.0247	5.17e-07	1.33e-05
6860	SYT4	-1.41811	-1.63727	8.99511	0.00326436	0.0118441
140902	R3HDML	-1.42049	1.04665	15.7282	0.000122042	0.000858622
345557	PLCXD3	-1.42316	0.191728	8.64267	0.00390934	0.0137155
129049	SGSM1	-1.42529	2.98612	34.3928	3.74e-08	1.85e-06
1047	CLGN	-1.43072	-0.199386	22.8176	4.88e-06	7.35e-05
4246	SCGB2A1	-1.43308	0.262897	10.1941	0.00178053	0.00732462
84659	RNASE7	-1.43517	-1.78659	11.6516	0.000863828	0.00410148
3745	KCNB1	-1.43604	-0.24694	18.4124	3.52e-05	0.000333282
1588	CYP19A1	-1.43722	0.845386	20.7369	1.23e-05	0.000148892
6456	SH3GL2	-1.44244	-1.40383	12.4553	0.000583066	0.00298586
1129	CHRM2	-1.44793	-2.03007	6.09257	0.0149193	0.0397974
8715	NOL4	-1.44984	0.191882	14.8955	0.000180732	0.00117615
9514	GAL3ST1	-1.44987	2.09546	13.1664	0.000413074	0.00226997
220388	CCDC89	-1.4507	1.82432	36.9243	1.36e-08	8.67e-07
80221	ACSF2	-1.45227	6.00031	36.5146	1.6e-08	9.75e-07
29943	PADI1	-1.45236	-0.835068	9.22188	0.00290833	0.0108409
60598	KCNK15	-1.45358	-2.03086	12.4684	0.000579354	0.00297055
8091	HMGA2	-1.45756	4.61251	41.5526	2.23e-09	2.68e-07
6335	SCN9A	-1.45933	4.68896	19.0633	2.61e-05	0.000266384
205147	AMER3	-1.46053	-0.779882	11.6043	0.000884147	0.0041745
10590	SCGN	-1.46504	1.35704	13.2018	0.000406089	0.00223799
143379	C10orf82	-1.46635	-0.653509	11.9013	0.000764221	0.00370687
4224	MEP1A	-1.46761	7.87353	8.46442	0.0042843	0.0147758
150084	IGSF5	-1.4703	-0.752516	10.2761	0.00170884	0.00708074
2903	GRIN2A	-1.47727	1.41795	14.9698	0.000174487	0.00114212
56159	TEX11	-1.48273	0.965756	12.6632	0.000527017	0.00275221
246176	GAS2L2	-1.48362	-2.15708	11.6317	0.000872336	0.00412981
115111	SLC26A7	-1.48562	0.221681	41.1399	2.61e-09	2.95e-07
60680	CELF5	-1.48657	-0.303001	17.5537	5.22e-05	0.00045095
54576	UGT1A8	-1.49027	3.69288	9.77718	0.00219563	0.00864177
283576	ZDHHC22	-1.4907	-2.24312	8.75071	0.00369873	0.0131314
347404	LANCL3	-1.4909	3.0996	23.2206	4.09e-06	6.4e-05
3236	HOXD10	-1.49095	3.30534	6.67272	0.0109347	0.0310713
51760	SYT17	-1.49136	3.29092	52.5557	3.75e-11	1.6e-08
6035	RNASE1	-1.49496	7.14393	40.1889	3.78e-09	3.59e-07
4018	LPA	-1.5007	-2.36812	7.58551	0.00675757	0.0212642
728113	ANXA8L1	-1.50456	0.356217	17.6193	5.06e-05	0.000440224
1811	SLC26A3	-1.50917	10.5847	7.07738	0.0088242	0.0262539
91156	IGFN1	-1.51024	-0.335505	6.59141	0.0114186	0.0321438
7850	IL1R2	-1.51046	4.72647	17.3761	5.67e-05	0.000478363
168002	DACT2	-1.5127	1.2923	11.99	0.000731739	0.00357228
3816	KLK1	-1.51392	6.41919	18.8648	2.86e-05	0.000286246
284723	SLC25A34	-1.5155	3.5115	30.7194	1.68e-07	5.63e-06
7166	TPH1	-1.51619	4.74426	17.108	6.41e-05	0.000526935
342035	GLDN	-1.52084	3.69296	5.94895	0.0161226	0.0423968
442721	LMOD2	-1.52739	0.986102	10.6337	0.00142941	0.00614033
54657	UGT1A4	-1.53349	2.01438	11.7924	0.000806133	0.00387458
5697	PYY	-1.53457	4.99175	8.36711	0.00450447	0.0153637
146853	C17orf50	-1.54218	-0.374824	18.5794	3.26e-05	0.000314293
10351	ABCA8	-1.54379	5.03361	22.7643	4.99e-06	7.47e-05
23302	WSCD1	-1.55108	5.01992	23.6535	3.38e-06	5.56e-05
7433	VIPR1	-1.5568	6.59234	19.22	2.43e-05	0.000252017
149461	CLDN19	-1.55766	-1.54699	6.74406	0.0105276	0.0301417
220441	RNF152	-1.56463	6.29395	39.5009	4.93e-09	4.34e-07
5121	PCP4	-1.56563	-2.56751	8.97684	0.00329493	0.0119304
23086	EXPH5	-1.56736	6.95464	15.9474	0.00011012	0.000796182
9340	GLP2R	-1.56916	2.54948	19.4832	2.16e-05	0.00022962
1620	BRINP1	-1.57027	-2.12231	8.21553	0.00487098	0.0163481
2168	FABP1	-1.57266	9.44918	9.22124	0.00290928	0.0108426
9518	GDF15	-1.57622	3.47967	21.6643	8.12e-06	0.00010811
653567	TMEM236	-1.57803	6.66253	15.7033	0.000123478	0.000865986
80740	LY6G6C	-1.58074	0.0362986	5.95756	0.0160477	0.0422368
342850	ANKRD62	-1.58345	-0.475546	8.43482	0.00435006	0.0149416
146395	GSG1L	-1.58945	-1.36707	11.1183	0.00112377	0.00504537
79148	MMP28	-1.59113	4.40726	21.7509	7.82e-06	0.000105359
6799	SULT1A2	-1.60866	4.46271	14.9222	0.000178464	0.00116354
29953	TRHDE	-1.60924	3.38478	12.3765	0.000605883	0.00307734
5540	NPY4R	-1.6132	-0.713432	15.8773	0.0001138	0.000814054
284434	NWD1	-1.6151	1.24496	21.2466	9.78e-06	0.000125538
147381	CBLN2	-1.61543	0.355087	17.9723	4.3e-05	0.000388405
4915	NTRK2	-1.61589	4.47373	10.5829	0.00146605	0.00626647
54579	UGT1A5	-1.61782	2.37945	13.2272	0.00040113	0.00221528
105378803	LRRC53	-1.61867	-1.89379	12.0775	0.000701047	0.00345599
3763	KCNJ6	-1.61881	0.700173	19.387	2.26e-05	0.000236991
79799	UGT2A3	-1.62079	6.30781	8.82804	0.00355519	0.0127072
3990	LIPC	-1.62096	0.884375	17.1905	6.17e-05	0.00051137
57453	DSCAML1	-1.62429	1.88008	23.2847	3.97e-06	6.29e-05
58511	DNASE2B	-1.62925	-0.895684	16.5228	8.42e-05	0.000646496
80235	PIGZ	-1.63425	6.23189	19.243	2.41e-05	0.000250015
1804	DPP6	-1.63879	-1.32702	16.8506	7.23e-05	0.000576696
84210	ANKRD20A1	-1.6405	0.935065	13.4914	0.000353212	0.00199499
219855	SLC37A2	-1.64236	7.34739	6.4951	0.0120208	0.0335042
4760	NEUROD1	-1.64245	1.5873	12.5742	0.000550315	0.00285063
6568	SLC17A1	-1.64372	-0.618325	13.0947	0.000427631	0.00233177
203190	LGI3	-1.64432	-2.32948	10.8336	0.00129411	0.00565629
57709	SLC7A14	-1.64537	-1.709	9.5526	0.00245931	0.0094494
348932	SLC6A18	-1.64746	-1.90239	6.96752	0.00935153	0.0274516
388585	HES5	-1.6485	-0.0655178	25.5175	1.51e-06	2.98e-05
140801	RPL10L	-1.65013	1.13355	12.4959	0.000571666	0.00294221
374977	MROH7	-1.65054	2.93099	26.927	8.23e-07	1.86e-05
80144	FRAS1	-1.65089	4.02075	12.2639	0.000640073	0.00321525
2587	GALR1	-1.65341	-0.627553	12.1931	0.000662575	0.00330724
8671	SLC4A4	-1.65467	8.54618	13.7601	0.000310447	0.00180509
1101	CHAD	-1.65603	2.92474	30.1992	2.08e-07	6.66e-06
340745	LRIT2	-1.65709	0.644589	17.9964	4.26e-05	0.000385168
196335	OR56B4	-1.65758	-2.20162	18.2987	3.71e-05	0.000346592
390264	OR10G4	-1.65869	-2.41352	8.4533	0.00430889	0.0148363
54659	UGT1A3	-1.65931	0.617793	14.8588	0.000183905	0.00119166
185	AGTR1	-1.65936	-0.324161	17.4863	5.38e-05	0.000461787
54905	CYP2W1	-1.6627	1.79159	17.3609	5.71e-05	0.000480914
85413	SLC22A16	-1.66439	-1.79178	12.4299	0.000590326	0.00301063
139760	GPR119	-1.67087	-1.86486	11.8907	0.000768183	0.00372266
203111	ERICH5	-1.68969	0.403178	18.0501	4.15e-05	0.000378219
5067	CNTN3	-1.6897	4.32638	13.6648	0.00032498	0.00187015
4009	LMX1A	-1.69404	-0.364677	14.8977	0.000180544	0.00117529
10004	NAALADL1	-1.70728	4.4694	9.87228	0.00209291	0.00832592
957	ENTPD5	-1.70778	8.2653	29.4548	2.83e-07	8.49e-06
7068	THRB	-1.71352	4.27666	15.8319	0.000116246	0.000829029
92211	CDHR1	-1.71475	6.94174	18.4145	3.52e-05	0.000333268
729	C6	-1.72347	-0.408375	14.84	0.000185552	0.00120049
257000	TINCR	-1.72565	1.68436	17.2155	6.1e-05	0.000506941
729665	CCDC175	-1.7297	1.02159	25.4689	1.54e-06	3.02e-05
54738	FEV	-1.73024	1.13483	13.9068	0.000289389	0.00171282
219875	OR4D5	-1.73198	-0.888212	9.79767	0.00217306	0.00857213
54600	UGT1A9	-1.73951	2.88819	13.9191	0.00028768	0.00170509
27344	PCSK1N	-1.74124	1.68167	18.7245	3.05e-05	0.000299687
220963	SLC16A9	-1.74195	4.91927	13.438	0.000362392	0.0020392
219874	OR6T1	-1.74285	-0.777542	10.2426	0.00173774	0.00717656
760	CA2	-1.74405	9.04238	10.0569	0.00190742	0.00773811
5145	PDE6A	-1.7442	3.41153	28.6243	4.01e-07	1.09e-05
10021	HCN4	-1.74451	-0.0509985	26.9476	8.16e-07	1.86e-05
253012	HEPACAM2	-1.74811	6.31358	14.5564	0.000212279	0.0013318
10022	INSL5	-1.768	2.74331	5.85044	0.0170062	0.0442359
51252	FAM178B	-1.77295	-1.10731	27.0038	7.97e-07	1.84e-05
81285	OR51E2	-1.77342	0.331064	18.1945	3.89e-05	0.00035923
84966	IGSF21	-1.77355	-0.365028	9.07697	0.00313092	0.0114822
7276	TTR	-1.78051	-1.46975	13.4024	0.000368663	0.00206785
646627	LYPD8	-1.78097	7.49795	10.462	0.00155721	0.00658172
284716	RIMKLA	-1.78293	4.07857	22.0346	6.89e-06	9.6e-05
5243	ABCB1	-1.79579	6.35581	18.6597	3.14e-05	0.00030577
728276	CLEC19A	-1.80141	-0.792294	15.6863	0.000124467	0.000872118
54860	MS4A12	-1.80451	7.10134	7.47402	0.00716343	0.0222399
115584	SLC5A11	-1.80489	1.67942	7.75534	0.00618453	0.0198213
80157	CWH43	-1.80507	4.41045	10.2532	0.00172862	0.00714469
135935	NOBOX	-1.80744	-2.08847	6.77602	0.0103504	0.0297552
121601	ANO4	-1.81718	-0.686979	22.7865	4.94e-06	7.42e-05
401661	OR51C1P	-1.81849	-1.72779	16.9278	6.97e-05	0.000561277
142685	ASB15	-1.82007	-1.13894	14.8874	0.000181425	0.00117921
81789	TIGD6	-1.82198	3.98045	36.1434	1.85e-08	1.1e-06
54577	UGT1A7	-1.82359	4.28823	15.4526	0.000138926	0.000949424
57126	CD177	-1.82992	7.79062	9.92849	0.00203454	0.00813613
161835	FSIP1	-1.832	1.2829	34.8127	3.15e-08	1.62e-06
1187	CLCNKA	-1.83316	-1.29411	22.7279	5.07e-06	7.54e-05
10891	PPARGC1A	-1.84082	6.55758	28.4291	4.36e-07	1.16e-05
23359	FAM189A1	-1.84398	3.01234	19.4108	2.23e-05	0.000235149
54658	UGT1A1	-1.86461	2.76963	12.5073	0.000568498	0.00292687
2301	FOXE3	-1.86563	0.0445669	18.7524	3.01e-05	0.00029749
344905	ATP13A5	-1.87047	-1.90852	14.1423	0.00025857	0.00156192
6539	SLC6A12	-1.87136	1.24155	15.1735	0.000158471	0.00105501
7436	VLDLR	-1.87209	2.87678	30.4372	1.88e-07	6.22e-06
1005	CDH7	-1.87963	-2.44792	13.839	0.000298934	0.00175457
219873	OR10S1	-1.8848	-1.53928	13.4196	0.000365627	0.00205412
4355	MPP2	-1.88614	1.62287	62.9302	1.01e-12	1.43e-09
346689	KLRG2	-1.88648	-1.93761	20.1691	1.59e-05	0.000180437
5313	PKLR	-1.8937	0.661495	10.4133	0.0015956	0.00671021
338662	OR8D4	-1.89476	-0.771041	13.1516	0.000416039	0.00228389
4499	MT1M	-1.90027	2.85196	11.0193	0.00118022	0.00524754
23553	HYAL4	-1.90178	-1.52751	9.98288	0.00197965	0.00797142
10050	SLC17A4	-1.90185	6.67237	13.9118	0.000288697	0.00170968
57094	CPA6	-1.90868	2.19002	18.5794	3.26e-05	0.000314293
6338	SCNN1B	-1.91163	5.68343	14.6423	0.000203793	0.00129045
364	AQP7	-1.91779	3.77109	17.0737	6.52e-05	0.000533932
6473	SHOX	-1.92963	-0.154703	16.8325	7.29e-05	0.000579949
54831	BEST2	-1.93822	4.25621	13.1321	0.000419967	0.00230187
57467	HHATL	-1.9418	-2.09353	8.55903	0.00408087	0.0142228
84944	MAEL	-1.94305	1.04662	21.056	1.07e-05	0.00013377
6098	ROS1	-1.94443	1.38197	19.3438	2.3e-05	0.000241206
55554	KLK15	-1.95105	1.59571	19.308	2.34e-05	0.000244547
127731	VWA5B1	-1.95537	-0.221417	23.9529	2.97e-06	5.02e-05
79490	OR10G6	-1.9558	-2.02382	13.5716	0.000339844	0.00193605
170572	HTR3C	-1.95654	-1.40109	10.3559	0.00164196	0.00685741
242	ALOX12B	-1.96101	0.563981	26.413	1.03e-06	2.21e-05
338661	TMEM225	-1.96951	-0.533343	14.4217	0.000226323	0.00140036
9717	SEC14L5	-1.97709	1.04391	21.8517	7.47e-06	0.000101824
79981	FRMD1	-1.9813	5.25251	14.7905	0.000189953	0.00122148
5593	PRKG2	-2.02044	3.44173	11.5189	0.000922096	0.00431892
248	ALPI	-2.0258	4.87529	7.40639	0.00742185	0.0228574
63928	CHP2	-2.03397	7.28723	14.7994	0.000189154	0.00121831
56656	OR2S2	-2.04628	-1.3142	16.8632	7.18e-05	0.000574386
116135	LRRC3B	-2.05174	-0.918264	21.6497	8.17e-06	0.000108676
2128	EVX1	-2.05217	-1.74534	13.0082	0.000445897	0.0024096
55532	SLC30A10	-2.0524	5.51123	12.817	0.000489124	0.0025967
1572	CYP2F1	-2.05252	-2.14837	22.5056	5.6e-06	8.16e-05
338645	LUZP2	-2.05975	1.95557	14.7314	0.000195358	0.00124864
347741	OTOP3	-2.06187	0.0309357	16.8181	7.34e-05	0.000582389
4852	NPY	-2.06923	-0.419418	8.46008	0.00429387	0.0147967
390261	OR6M1	-2.072	-1.4772	13.3679	0.000374832	0.00209525
4504	MT3	-2.07452	-2.09351	15.3854	0.000143398	0.000976086
64579	NDST4	-2.07913	-1.97983	12.6595	0.000527969	0.00275582
5539	PPY	-2.09969	-1.83771	15.9938	0.000107754	0.000785164
441452	SPATA31C1	-2.1113	-0.611122	28.1837	4.83e-07	1.26e-05
[truncated: 70 more rows]

## Sheet: Inflammed(CD vs UC)
Entrez ID	Symbol	logFC	logCPM	F	PValue	FDR
337	APOA4	10.0885	5.37789	28.4315	4.35e-07	1.01e-05
338	APOB	9.112	9.0094	27.6675	6.01e-07	1.29e-05
6555	SLC10A2	9.08513	3.70536	29.9359	2.32e-07	6.24e-06
345	APOC3	8.27637	3.15033	22.8809	4.74e-06	6.72e-05
140628	GATA5	7.98506	3.01033	51.8197	4.89e-11	9.84e-09
6822	SULT2A1	7.74618	0.765932	19.9733	1.73e-05	0.000184834
2538	G6PC1	7.60755	2.07529	35.0548	2.86e-08	1.28e-06
728588	MS4A18	7.49753	1.10022	26.2622	1.09e-06	2.11e-05
4547	MTTP	7.40255	5.44282	24.7054	2.14e-06	3.62e-05
2172	FABP6	6.55397	6.24882	23.9912	2.92e-06	4.63e-05
5651	TMPRSS15	6.55328	2.88242	23.1657	4.19e-06	6.07e-05
341116	MS4A10	6.53998	3.42684	27.4744	6.52e-07	1.38e-05
335	APOA1	6.43122	3.98758	22.1756	6.47e-06	8.57e-05
6561	SLC13A1	6.37514	1.71008	22.4009	5.86e-06	7.9e-05
6370	CCL25	5.88649	3.40997	24.8529	2.01e-06	3.45e-05
9154	SLC28A1	5.60477	1.81202	19.4329	2.21e-05	0.000224847
6514	SLC2A2	5.42838	2.12446	18.4056	3.53e-05	0.000327718
340895	MALRD1	5.33219	5.2288	24.4696	2.37e-06	3.92e-05
4322	MMP13	5.1784	3.88777	74.2646	2.45e-14	4.3e-11
165904	XIRP1	5.14307	1.51397	54.8396	1.66e-11	4.74e-09
6664	SOX11	5.05313	-1.2616	60.5888	2.24e-12	1.13e-09
2028	ENPEP	4.92952	6.15598	31.2942	1.32e-07	3.95e-06
159963	SLC5A12	4.87068	3.39782	19.9924	1.72e-05	0.000183714
3223	HOXC6	4.80499	1.12088	78.7054	6.06e-15	1.42e-11
6783	SULT1E1	4.80042	2.48076	25.5495	1.49e-06	2.71e-05
3224	HOXC8	4.76566	-0.167545	55.5551	1.29e-11	3.89e-09
5948	RBP2	4.6776	4.67766	22.227	6.33e-06	8.42e-05
2619	GAS1	4.65409	3.60186	60.8506	2.05e-12	1.11e-09
3222	HOXC5	4.65359	-1.75803	55.7146	1.22e-11	3.74e-09
64641	EBF2	4.63886	-0.570435	63.603	8.05e-13	5.49e-10
130749	CPO	4.55681	2.12932	18.5248	3.34e-05	0.000313635
4317	MMP8	4.49065	-0.132357	54.6943	1.75e-11	4.8e-09
6906	SERPINA7	4.45322	-2.44236	17.6227	5.6e-05	0.000476488
4312	MMP1	4.31688	7.95517	34.1164	4.18e-08	1.72e-06
4225	MEP1B	4.27248	5.69037	37.719	9.92e-09	5.87e-07
11136	SLC7A9	4.25428	3.82835	17.4548	5.46e-05	0.0004679
3751	KCND2	3.91729	-1.66435	50.7017	7.33e-11	1.32e-08
4314	MMP3	3.86375	8.12991	28.5204	4.19e-07	9.82e-06
6355	CCL8	3.82772	2.68942	78.9129	5.68e-15	1.42e-11
374897	SBSN	3.82655	-0.888701	37.1087	1.26e-08	6.94e-07
729767	CEACAM18	3.79343	-0.403252	12.606	0.000541859	0.00294904
3225	HOXC9	3.74382	-1.08928	45.5922	4.82e-10	5.39e-08
3569	IL6	3.6945	3.20642	31.113	1.42e-07	4.19e-06
7130	TNFAIP6	3.67814	3.20686	39.1388	5.68e-09	3.81e-07
1600	DAB1	3.66008	2.72818	24.8251	2.03e-06	3.48e-05
340024	SLC6A19	3.65856	6.08043	12.9702	0.000454158	0.00257271
2939	GSTA2	3.65061	1.73903	10.8279	0.00129777	0.00598038
10568	SLC34A2	3.63896	1.88095	19.1028	2.57e-05	0.00025232
171389	NLRP6	3.63514	4.06368	22.4841	5.65e-06	7.7e-05
51050	PI15	3.6289	5.21146	31.6037	1.16e-07	3.58e-06
114805	GALNT13	3.59548	-0.176417	34.6939	3.31e-08	1.44e-06
63982	ANO3	3.58245	-1.56614	21.899	7.32e-06	9.48e-05
7512	XPNPEP2	3.57695	5.31187	20.2042	1.56e-05	0.000170714
7367	UGT2B17	3.54686	6.20636	7.5351	0.00693806	0.0225303
84699	CREB3L3	3.53767	4.87976	17.0395	6.62e-05	0.000546914
1800	DPEP1	3.50411	5.00035	25.1067	1.8e-06	3.16e-05
131578	LRRC15	3.49347	2.85612	40.105	3.9e-09	2.88e-07
8972	MGAM	3.49188	6.71445	20.3954	1.43e-05	0.000159535
5744	PTHLH	3.48505	1.27037	37.6594	1.02e-08	5.94e-07
125931	CEACAM20	3.41339	3.00038	12.427	0.000591162	0.00316105
147372	CCBE1	3.3828	1.36411	48.1506	1.86e-10	2.73e-08
1437	CSF2	3.31205	0.202672	33.7552	4.83e-08	1.89e-06
283985	FADS6	3.26709	0.409927	15.6794	0.000124874	0.000906185
1373	CPS1	3.26049	5.87494	10.6091	0.00144702	0.00652581
5232	PGK2	3.25683	-0.234596	10.73	0.0013625	0.00622708
57733	GBA3	3.25351	4.67124	37.6989	1e-08	5.88e-07
8685	MARCO	3.21959	-0.567578	26.1943	1.13e-06	2.16e-05
2326	FMO1	3.20602	1.56654	23.0485	4.41e-06	6.31e-05
7477	WNT7B	3.20375	-1.4764	33.3076	5.8e-08	2.14e-06
55118	CRTAC1	3.20171	0.0775652	40.2775	3.65e-09	2.73e-07
5798	PTPRN	3.17841	1.09069	34.6149	3.42e-08	1.47e-06
316	AOX1	3.17724	2.92383	54.7056	1.74e-11	4.8e-09
64208	POPDC3	3.16574	1.04617	32.8048	7.11e-08	2.5e-06
56603	CYP26B1	3.12266	4.05509	42.7787	1.4e-09	1.27e-07
3624	INHBA	3.11814	5.41839	31.6827	1.13e-07	3.49e-06
3283	HSD3B1	3.11539	-0.330566	15.4135	0.000141509	0.0010031
1671	DEFA6	3.08967	5.36893	9.88335	0.00208128	0.00873881
1358	CPA2	3.06517	-0.304131	20.6992	1.25e-05	0.000144462
2346	FOLH1	3.06332	2.35569	21.4717	8.85e-06	0.000109888
6424	SFRP4	3.0505	-0.505785	48.6487	1.55e-10	2.37e-08
1576	CYP3A4	3.04011	4.7381	10.4316	0.00158105	0.00700021
23601	CLEC5A	3.0396	2.11639	31.6331	1.15e-07	3.54e-06
25975	EGFL6	3.00965	2.38235	34.5944	3.44e-08	1.48e-06
90226	UCN2	2.98365	0.974099	29.351	2.96e-07	7.41e-06
50700	RDH8	2.96933	-2.53641	22.7184	5.09e-06	7.07e-05
13	AADAC	2.96729	1.93787	10.4046	0.00160251	0.00708189
27123	DKK2	2.96365	-1.26626	28.1154	4.97e-07	1.12e-05
7058	THBS2	2.93089	4.77526	34.9451	2.99e-08	1.33e-06
1440	CSF3	2.92103	3.29596	24.0436	2.85e-06	4.55e-05
290	ANPEP	2.91519	10.9829	35.131	2.78e-08	1.27e-06
3040	HBA2	2.91042	3.13912	33.8076	4.73e-08	1.87e-06
229	ALDOB	2.90941	8.23067	10.1169	0.00185083	0.00794977
9971	NR1H4	2.88982	4.84717	24.129	2.75e-06	4.41e-05
84624	FNDC1	2.88551	4.11912	33.8281	4.69e-08	1.86e-06
1670	DEFA5	2.85856	6.52741	8.7037	0.0037889	0.0139729
63904	DUSP21	2.85404	-1.35843	11.1177	0.00112408	0.00532878
124590	USH1G	2.83215	-1.97288	11.8626	0.000778861	0.00393981
6507	SLC1A3	2.82896	3.12271	45.4236	5.13e-10	5.59e-08
167	CRISP1	2.82179	-1.09759	7.78985	0.00616423	0.0205481
6696	SPP1	2.81115	4.24451	29.5987	2.67e-07	6.88e-06
9427	ECEL1	2.78765	-0.951188	24.2453	2.61e-06	4.23e-05
3627	CXCL10	2.78691	5.02839	20.4827	1.38e-05	0.000155481
8435	SOAT2	2.7834	-0.921986	11.3678	0.000993428	0.00481753
3929	LBP	2.77693	-0.134903	20.9674	1.2e-05	0.000140326
1056	CEL	2.73356	2.86883	13	0.000447651	0.00254267
284099	C17orf78	2.72545	3.17276	14.2573	0.000244769	0.00156303
117248	GALNT15	2.72407	2.49424	47.6719	2.22e-10	3.05e-08
342510	CD300E	2.72007	3.45372	23.7745	3.21e-06	4.96e-05
4488	MSX2	2.70365	1.25104	45.5605	4.88e-10	5.42e-08
7180	CRISP2	2.70138	-2.43474	15.1511	0.000160154	0.00111213
26253	CLEC4E	2.701	2.24259	19.7074	1.95e-05	0.000203149
56241	SUSD2	2.69911	3.67975	19.6532	2e-05	0.000206993
93978	CLEC6A	2.68268	0.29685	18.9588	2.74e-05	0.00026643
3589	IL11	2.67009	2.83582	19.7428	1.92e-05	0.000200844
4283	CXCL9	2.66936	6.95319	20.6544	1.27e-05	0.000146593
4897	NRCAM	2.66387	3.5165	39.783	4.42e-09	3.13e-07
100170765	ERICH4	2.65993	0.857963	13.0252	0.000442239	0.00252006
115362	GBP5	2.65061	7.19451	37.5208	1.07e-08	6.24e-07
84457	PHYHIPL	2.65043	1.77168	13.118	0.000422843	0.00242787
374946	DRAXIN	2.64346	-0.227595	65.3783	4.44e-13	3.35e-10
117581	TWIST2	2.63974	2.10336	43.7317	9.71e-10	9.28e-08
2066	ERBB4	2.63871	1.52001	13.9834	0.000278975	0.00173832
5473	PPBP	2.6293	-0.502598	17.7491	4.77e-05	0.000420377
3553	IL1B	2.62543	7.24044	22.3591	5.97e-06	8.02e-05
6354	CCL7	2.61695	-1.04634	27.8993	5.45e-07	1.2e-05
6423	SFRP2	2.60669	1.98407	16.3637	9.06e-05	0.000702153
4922	NTS	2.60396	2.20704	9.18931	0.00295691	0.011463
2209	FCGR1A	2.59246	2.56334	37.1422	1.25e-08	6.93e-07
8843	HCAR3	2.59114	2.61217	17.5576	5.21e-05	0.000449038
255928	SYT14	2.58619	-1.44634	23.3491	3.86e-06	5.73e-05
248	ALPI	2.57245	4.87529	14.4403	0.000224334	0.0014599
53358	SHC3	2.55281	2.31183	47.6046	2.28e-10	3.09e-08
3938	LCT	2.53927	2.48854	18.5005	3.38e-05	0.000316443
84466	MEGF10	2.53847	1.03156	41.3332	2.43e-09	2e-07
116039	OSR2	2.52163	2.60497	27.9004	5.45e-07	1.2e-05
91608	RASL10B	2.51801	-0.017107	41.317	2.44e-09	2e-07
246213	SLC17A8	2.50593	2.03501	14.371	0.000231862	0.00149782
247	ALOX15B	2.49952	1.03094	32.0267	9.78e-08	3.15e-06
1907	EDN2	2.49517	2.34848	17.9077	4.43e-05	0.000395755
158326	FREM1	2.49285	5.03264	26.9102	8.29e-07	1.68e-05
5308	PITX2	2.48537	5.16729	12.109	0.000690349	0.00359717
57119	EPPIN	2.48422	-1.61984	18.899	2.82e-05	0.000272403
9423	NTN1	2.48296	4.07962	76.1475	1.35e-14	2.85e-11
3433	IFIT2	2.48203	5.26107	53.7318	2.46e-11	6.05e-09
338339	CLEC4D	2.48134	0.749181	18.7727	2.98e-05	0.000285672
3226	HOXC10	2.47745	-2.03346	15.8498	0.000115274	0.000850526
4313	MMP2	2.4758	7.67434	70.7566	7.57e-14	8.42e-11
155006	TMEM213	2.4745	-2.00571	11.2953	0.00102958	0.00495872
646625	URAD	2.46229	3.74817	16.7958	7.41e-05	0.000600182
2191	FAP	2.45118	3.37321	31.449	1.24e-07	3.77e-06
2352	FOLR3	2.44746	-1.0751	19.3986	2.25e-05	0.000227495
53831	GPR84	2.4459	1.73174	28.3871	4.44e-07	1.03e-05
2207	FCER1G	2.44187	5.46687	71.582	5.8e-14	7.2e-11
131034	CPNE4	2.43959	-0.330307	25.1507	1.76e-06	3.13e-05
55714	TENM3	2.43572	2.58233	52.2235	4.23e-11	8.84e-09
118471	PRAP1	2.43238	5.78627	21.5197	8.66e-06	0.000108138
10004	NAALADL1	2.42802	4.4694	24.4554	2.38e-06	3.94e-05
1294	COL7A1	2.42562	6.35891	35.4502	2.44e-08	1.14e-06
200315	APOBEC3A	2.41268	2.56099	23.1908	4.14e-06	6.01e-05
6999	TDO2	2.40992	3.40451	35.0714	2.84e-08	1.28e-06
9509	ADAMTS2	2.3932	5.04344	49.7919	1.02e-10	1.7e-08
1271	CNTFR	2.38534	3.39914	16.4491	8.71e-05	0.000680968
79955	PDZD7	2.37737	0.970295	15.5658	0.00013172	0.000945128
29881	NPC1L1	2.37571	0.452135	9.17953	0.00297165	0.0115074
1295	COL8A1	2.37527	3.63403	31.6974	1.12e-07	3.48e-06
133396	IL31RA	2.36058	0.323892	23.6884	3.33e-06	5.1e-05
3772	KCNJ15	2.35684	3.83925	16.4094	8.87e-05	0.000690373
54097	FAM3B	2.34946	4.89026	13.5997	0.000335297	0.00201331
4852	NPY	2.34918	-0.419418	14.608	0.000207139	0.00136652
2215	FCGR3B	2.33982	5.1852	15.4978	0.000136001	0.000970898
7474	WNT5A	2.33744	6.03843	56.6511	8.78e-12	3.04e-09
731220	RFX8	2.33676	-0.716703	32.4053	8.37e-08	2.81e-06
5008	OSM	2.33586	3.39035	17.8828	4.49e-05	0.000399643
5009	OTC	2.33562	3.25198	16.4784	8.59e-05	0.000674986
339479	BRINP3	2.33118	3.41854	17.1624	6.25e-05	0.000521138
6348	CCL3	2.32241	1.23433	33.8505	4.65e-08	1.86e-06
7472	WNT2	2.32232	0.940445	16.2676	9.48e-05	0.000727176
284	ANGPT1	2.31761	2.36519	71.1968	6.57e-14	7.71e-11
8529	CYP4F2	2.31639	4.03454	13.7678	0.000309309	0.00188839
26219	OR1J4	2.31289	-1.07834	20.0947	1.64e-05	0.000177134
5068	REG3A	2.3059	7.14588	6.25787	0.0136496	0.0388906
4332	MNDA	2.3059	4.8642	44.3579	7.66e-10	7.62e-08
338442	HCAR2	2.30208	2.91942	16.1923	9.82e-05	0.000747233
4237	MFAP2	2.29727	2.09193	57.4264	6.7e-12	2.58e-09
3039	HBA1	2.29403	1.31562	25.4099	1.58e-06	2.84e-05
3852	KRT5	2.26992	-1.1557	17.9915	4.27e-05	0.000383724
414062	CCL3L3	2.26495	2.73044	27.75	5.81e-07	1.26e-05
221833	SP8	2.25374	-2.07783	7.07197	0.00896015	0.0276717
169355	IDO2	2.24598	1.14119	33.8317	4.69e-08	1.86e-06
163351	GBP6	2.24408	-1.28439	24.9489	1.92e-06	3.35e-05
3043	HBB	2.24342	4.55811	20.34	1.47e-05	0.000162533
64241	ABCG8	2.24084	2.31926	12.8781	0.000474859	0.00266496
4778	NFE2	2.23585	1.55026	32.5306	7.95e-08	2.72e-06
3576	CXCL8	2.23395	5.79592	12.2404	0.000647437	0.00341314
6279	S100A8	2.23368	4.63515	16.5318	8.38e-05	0.000661358
6362	CCL18	2.22779	5.21504	15.0955	0.000164417	0.00113575
552	AVPR1A	2.22346	1.42284	40.3373	3.57e-09	2.7e-07
27074	LAMP3	2.22302	4.74127	29.2824	3.05e-07	7.58e-06
730130	TMEM229A	2.21958	0.187616	8.80248	0.003602	0.0134527
85413	SLC22A16	2.21276	-1.79178	29.4984	2.78e-07	7.05e-06
2219	FCN1	2.21213	3.44233	19.4388	2.2e-05	0.000224465
51305	KCNK9	2.208	-1.69159	17.7244	4.82e-05	0.000424484
2938	GSTA1	2.19404	4.65617	8.93489	0.00336626	0.0127321
84647	PLA2G12B	2.19308	1.49032	15.4525	0.000138935	0.000988499
5341	PLEK	2.19233	6.58703	35.5619	2.34e-08	1.11e-06
336	APOA2	2.19093	-0.147925	33.9076	4.54e-08	1.84e-06
9227	LRAT	2.19052	-1.12582	10.1496	0.00182071	0.00785358
221687	RNF182	2.18949	-2.25516	10.9102	0.00124584	0.00578778
2358	FPR2	2.18385	3.49598	13.4677	0.000357265	0.00211931
6283	S100A12	2.18302	1.24844	12.7366	0.000508585	0.00280286
1277	COL1A1	2.18006	9.67978	41.8181	2.01e-09	1.74e-07
3290	HSD11B1	2.17689	1.13888	31.1715	1.39e-07	4.11e-06
7366	UGT2B15	2.17367	0.616539	14.7359	0.000194934	0.00130227
10321	CRISP3	2.17296	-2.69911	15.1415	0.00016088	0.00111607
388372	CCL4L1	2.16897	2.98973	29.9672	2.29e-07	6.18e-06
646	BNC1	2.15742	-0.995249	21.9298	7.22e-06	9.36e-05
6532	SLC6A4	2.15127	3.39065	15.4325	0.000140246	0.000995483
27294	DHDH	2.15084	-0.307909	9.5523	0.00245967	0.00994603
4142	MAS1	2.15	-1.60559	17.2283	6.07e-05	0.000508281
5396	PRRX1	2.14705	5.03509	23.776	3.2e-06	4.96e-05
29992	PILRA	2.14664	3.34472	56.025	1.09e-11	3.67e-09
3579	CXCR2	2.14611	4.63133	16.8751	7.14e-05	0.000581815
55966	AJAP1	2.14051	2.01201	40.0817	3.94e-09	2.89e-07
4311	MME	2.13033	5.68664	7.64209	0.00656079	0.021594
24	ABCA4	2.12783	0.273501	16.7465	7.58e-05	0.000609881
79776	ZFHX4	2.12326	0.910522	43.3119	1.14e-09	1.07e-07
285533	RNF175	2.12216	0.642728	35.188	2.71e-08	1.24e-06
3777	KCNK3	2.12083	0.859897	50.8678	6.9e-11	1.29e-08
389558	FAM180A	2.11721	-0.678456	23.8078	3.16e-06	4.92e-05
2633	GBP1	2.1142	7.30559	33.8262	4.7e-08	1.86e-06
1303	COL12A1	2.10945	7.80354	29.6735	2.59e-07	6.73e-06
366	AQP9	2.10314	4.3996	11.3204	0.0010169	0.00491108
9945	GFPT2	2.09655	2.95145	27.3115	6.99e-07	1.46e-05
3577	CXCR1	2.08955	3.72751	11.1618	0.00109983	0.00524183
633	BGN	2.08002	5.9687	36.0057	1.96e-08	9.63e-07
203447	NRK	2.07442	-0.704613	29.513	2.77e-07	7.05e-06
53345	TM6SF2	2.07122	2.79199	14.1752	0.000254542	0.0016147
1441	CSF3R	2.07114	6.20194	20.2813	1.51e-05	0.000165751
6372	CXCL6	2.05766	3.74869	16.4999	8.51e-05	0.000669507
5313	PKLR	2.05601	0.661495	16.1541	0.0001	0.000759186
6556	SLC11A1	2.05437	3.87969	23.2251	4.08e-06	5.94e-05
1123	CHN1	2.04734	3.3736	47.4598	2.4e-10	3.23e-08
11025	LILRB3	2.04734	2.49045	39.7419	4.49e-09	3.17e-07
29887	SNX10	2.04244	4.1806	41.6941	2.11e-09	1.8e-07
11027	LILRA2	2.04044	1.45124	29.1128	3.27e-07	8.03e-06
2867	FFAR2	2.03841	3.85471	22.3742	5.93e-06	7.98e-05
7097	TLR2	2.03045	4.0117	44.5708	7.07e-10	7.22e-08
64220	STRA6	2.0288	1.74131	13.4471	0.000360822	0.00213861
4889	NPY5R	2.02627	-1.01128	11.7901	0.000807057	0.00405702
11006	LILRB4	2.01955	4.26176	39.1613	5.63e-09	3.79e-07
170690	ADAMTS16	2.01841	-1.22368	41.1053	2.65e-09	2.14e-07
57214	CEMIP	2.01691	6.21114	31.0238	1.48e-07	4.29e-06
94031	HTRA3	2.00368	3.64253	45.8917	4.31e-10	4.97e-08
11178	LZTS1	1.98868	1.76841	48.9792	1.37e-10	2.17e-08
119587	CPXM2	1.98567	3.31192	42.4241	1.6e-09	1.42e-07
4923	NTSR1	1.98364	-1.36423	18.126	4.01e-05	0.00036448
79781	IQCA1	1.98186	0.249213	32.5884	7.77e-08	2.67e-06
50486	G0S2	1.98088	4.56534	19.7855	1.88e-05	0.000198216
6347	CCL2	1.98068	4.83385	33.6676	5.01e-08	1.93e-06
2357	FPR1	1.98022	4.52345	18.5401	3.32e-05	0.000311875
5027	P2RX7	1.97964	3.40461	60.7681	2.11e-12	1.11e-09
22895	RPH3A	1.97273	-1.15946	25.3525	1.62e-06	2.9e-05
2214	FCGR3A	1.96341	4.99596	28.5508	4.14e-07	9.72e-06
4693	NDP	1.9603	-1.84157	17.1803	6.2e-05	0.000517842
10964	IFI44L	1.9475	4.91312	20.8892	1.15e-05	0.0001358
114784	CSMD2	1.94607	2.60865	32.1652	9.24e-08	3.02e-06
79168	LILRA6	1.94424	1.60233	29.2634	3.07e-07	7.62e-06
8794	TNFRSF10C	1.942	3.64482	24.1995	2.66e-06	4.31e-05
1116	CHI3L1	1.93654	6.26339	8.23385	0.0048251	0.0168793
23569	PADI4	1.93493	0.68075	26.8727	8.43e-07	1.7e-05
367	AR	1.93493	1.63787	30.9383	1.53e-07	4.41e-06
6528	SLC5A5	1.93165	-1.57259	18.1773	3.92e-05	0.000357545
27319	BHLHE22	1.93118	0.86477	28.1807	4.84e-07	1.1e-05
8988	HSPB3	1.93112	-2.10048	5.96838	0.0159541	0.04404
25903	OLFML2B	1.92574	3.70318	48.8934	1.42e-10	2.2e-08
126014	OSCAR	1.92038	1.58186	36.9303	1.35e-08	7.34e-07
5004	ORM1	1.91943	-2.03706	13.607	0.000334123	0.00200797
1909	EDNRA	1.91545	3.40791	57.4391	6.67e-12	2.58e-09
54210	TREM1	1.91411	3.88381	9.93751	0.00202533	0.00855662
8038	ADAM12	1.90937	4.36413	49.552	1.11e-10	1.78e-08
339145	CIBAR2	1.90919	0.460743	22.4349	5.77e-06	7.82e-05
597	BCL2A1	1.90774	3.91643	24.4641	2.37e-06	3.93e-05
9096	TBX18	1.90322	0.523946	15.5573	0.000132246	0.00094858
9536	PTGES	1.8888	3.25717	33.461	5.45e-08	2.04e-06
131540	ZDHHC19	1.88413	-0.751381	28.6174	4.03e-07	9.53e-06
2199	FBLN2	1.88146	4.26577	38.5748	7.09e-09	4.48e-07
60675	PROK2	1.8788	1.98593	11.1547	0.00110368	0.00525683
83876	MRO	1.87812	0.430659	11.4711	0.000944099	0.00461968
151126	ZNF385B	1.87777	0.291604	14.9094	0.000179548	0.00121837
6351	CCL4	1.87569	3.6066	24.9214	1.95e-06	3.38e-05
1816	DRD5	1.87434	1.05205	7.96587	0.00554327	0.0188628
3437	IFIT3	1.87163	5.16387	27.9268	5.39e-07	1.19e-05
6280	S100A9	1.8687	6.06853	12.8472	0.000482014	0.00269011
2180	ACSL1	1.86554	6.08956	32.9171	6.79e-08	2.4e-06
25769	SLC24A2	1.86045	-0.517998	15.6695	0.000125452	0.000909164
81792	ADAMTS12	1.85972	3.58561	42.3626	1.64e-09	1.45e-07
9586	CREB5	1.85921	3.84565	30.9524	1.52e-07	4.4e-06
115584	SLC5A11	1.85622	1.67942	10.6769	0.00139901	0.00635678
4210	MEFV	1.8555	3.61399	23.299	3.95e-06	5.81e-05
57124	CD248	1.85501	3.94929	44.5553	7.11e-10	7.23e-08
144423	GLT1D1	1.85402	1.66044	11.9481	0.000746885	0.003822
91156	IGFN1	1.85285	-0.335505	13.1892	0.000408555	0.00236188
54898	ELOVL2	1.84871	0.0919103	23.8917	3.05e-06	4.79e-05
8862	APLN	1.84575	0.779822	19.4226	2.22e-05	0.000225577
2204	FCAR	1.84128	1.3338	11.0168	0.0011817	0.00554225
1281	COL3A1	1.84102	10.0187	39.1692	5.62e-09	3.79e-07
8614	STC2	1.83109	1.51105	23.2931	3.96e-06	5.82e-05
3552	IL1A	1.82518	2.50506	23.8136	3.15e-06	4.91e-05
154215	NKAIN2	1.82509	-1.37448	13.813	0.000302679	0.00185974
28954	REM1	1.81104	0.20218	46.1139	3.97e-10	4.67e-08
63923	TNN	1.80961	-0.351633	24.7059	2.14e-06	3.62e-05
7432	VIP	1.8056	0.194949	12.8055	0.00049187	0.0027271
6474	SHOX2	1.80324	-1.34644	18.1562	3.96e-05	0.000360396
8029	CUBN	1.79419	4.95151	8.055	0.00529289	0.0181741
4023	LPL	1.79398	2.60316	16.3237	9.24e-05	0.000713301
255631	COL24A1	1.78222	2.97521	45.999	4.14e-10	4.83e-08
51179	HAO2	1.77777	-1.93674	18.515	3.36e-05	0.000314772
285852	TREML4	1.77758	-0.1193	13.7319	0.00031468	0.0019162
200931	SLC51A	1.76961	5.53989	33.6512	5.04e-08	1.94e-06
2297	FOXD1	1.76693	-1.69435	8.53627	0.00412889	0.0149655
11228	RASSF8	1.76279	3.60944	48.3146	1.75e-10	2.65e-08
2849	GPR26	1.76196	-1.9145	18.0365	4.18e-05	0.000377489
710	SERPING1	1.76182	6.5526	44.6294	6.92e-10	7.16e-08
441282	AKR1B15	1.75937	-2.09349	24.4985	2.34e-06	3.88e-05
51311	TLR8	1.75419	3.81729	31.3321	1.3e-07	3.91e-06
285834	HCG22	1.75209	-2.33945	8.32768	0.00459698	0.0162521
2307	FOXS1	1.75087	-0.446874	23.9878	2.92e-06	4.63e-05
4353	MPO	1.74972	-2.06701	20.6882	1.26e-05	0.00014486
253738	EBF3	1.74764	1.19983	28.0971	5.01e-07	1.12e-05
27180	SIGLEC9	1.74762	2.45094	49.5762	1.1e-10	1.78e-08
91752	ZNF804A	1.74596	1.58728	21.774	7.74e-06	9.87e-05
3557	IL1RN	1.74248	5.67721	16.4464	8.72e-05	0.000681588
26166	RGS22	1.74197	-0.913224	26.7822	8.76e-07	1.75e-05
432	ASGR1	1.74167	-0.540688	30.3536	1.95e-07	5.42e-06
5739	PTGIR	1.74106	1.87589	34.1191	4.17e-08	1.72e-06
51471	NAT8B	1.73931	1.16776	20.6052	1.3e-05	0.000149291
6591	SNAI2	1.73904	3.92535	54.1323	2.14e-11	5.57e-09
199675	MCEMP1	1.73665	0.194488	14.6061	0.000207326	0.00136733
3593	IL12B	1.7341	-1.37237	16.2879	9.39e-05	0.000721881
1278	COL1A2	1.73397	9.14832	42.1438	1.78e-09	1.56e-07
10319	LAMC3	1.7332	3.72879	20.1567	1.59e-05	0.000173591
55083	KIF26B	1.73072	3.2371	48.5572	1.6e-10	2.44e-08
6539	SLC6A12	1.72969	1.24155	16.888	7.1e-05	0.000579018
389136	VGLL3	1.72911	3.20613	29.5502	2.72e-07	6.97e-06
7305	TYROBP	1.72749	4.96157	59.4161	3.36e-12	1.54e-09
3371	TNC	1.72522	7.77772	14.0606	0.00026886	0.00168728
122011	CSNK1A1L	1.72098	-1.05091	13.3296	0.000381817	0.00223731
2327	FMO2	1.71917	0.923159	36.9904	1.32e-08	7.24e-07
5159	PDGFRB	1.71647	6.37531	52.2803	4.14e-11	8.75e-09
56833	SLAMF8	1.71142	4.24301	47.3206	2.53e-10	3.36e-08
170482	CLEC4C	1.70979	-1.71108	11.4596	0.000949468	0.00464058
114798	SLITRK1	1.70927	-2.13976	12.3271	0.000620621	0.00329314
4496	MT1H	1.70897	2.29297	12.7922	0.000495039	0.00274009
212	ALAS2	1.70853	-0.315012	28.0242	5.17e-07	1.15e-05
339221	ENPP7	1.70245	1.58824	6.25687	0.013657	0.0389009
256076	COL6A5	1.7021	3.14817	17.1666	6.24e-05	0.000520378
138883	OR1N1	1.70161	-1.86696	11.2846	0.00103508	0.00498034
160364	CLEC12A	1.69977	2.45816	43.0691	1.25e-09	1.15e-07
10288	LILRB2	1.69853	4.6602	32.9133	6.8e-08	2.4e-06
84627	ZNF469	1.69732	3.92621	34.6361	3.39e-08	1.47e-06
6098	ROS1	1.69209	1.38197	19.1845	2.47e-05	0.000245064
85285	KRTAP4-1	1.69138	-1.6975	10.9556	0.0012181	0.00567893
586	BCAT1	1.69133	4.2689	35.0632	2.85e-08	1.28e-06
249	ALPL	1.69099	4.1266	21.6119	8.31e-06	0.000104806
53829	P2RY13	1.68853	4.2493	39.0041	5.99e-09	3.92e-07
1180	CLCN1	1.68375	0.132602	6.5472	0.0116911	0.034286
23452	ANGPTL2	1.68352	5.41168	61.6004	1.59e-12	9.58e-10
6708	SPTA1	1.6792	-2.12862	15.0294	0.00016964	0.00116536
1634	DCN	1.67886	7.50934	42.6312	1.48e-09	1.33e-07
160728	SLC5A8	1.67676	1.906	9.32816	0.00275549	0.0108759
120892	LRRK2	1.67668	5.60574	28.4553	4.31e-07	1e-05
1230	CCR1	1.67354	4.30057	37.2643	1.19e-08	6.7e-07
90523	MLIP	1.66771	-0.469974	9.76884	0.00220488	0.00913791
119774	OR52K2	1.66056	-1.65486	14.154	0.000257133	0.00162625
57125	PLXDC1	1.65698	3.73728	52.1258	4.38e-11	9.07e-09
151056	PLB1	1.65498	3.97043	9.19085	0.00295459	0.0114561
51266	CLEC1B	1.65356	-0.285924	30.5421	1.8e-07	5.09e-06
147111	NOTUM	1.65311	-1.32953	14.5855	0.000209369	0.00137865
6357	CCL13	1.65195	2.87326	20.878	1.15e-05	0.000136244
150372	NFAM1	1.65059	4.43753	36.4099	1.67e-08	8.54e-07
5648	MASP1	1.64967	3.80325	11.5783	0.000895556	0.00440972
55065	SLC52A1	1.64965	2.43588	18.9289	2.78e-05	0.000269457
8499	PPFIA2	1.6494	1.26943	25.8028	1.33e-06	2.47e-05
84141	EVA1A	1.6487	1.24177	24.5044	2.33e-06	3.88e-05
83401	ELOVL3	1.64787	-1.51817	14.7249	0.000195957	0.00130828
7022	TFAP2C	1.64414	2.05528	26.0588	1.19e-06	2.26e-05
777	CACNA1E	1.64365	1.84797	21.6847	8.05e-06	0.000102237
6495	SIX1	1.64039	-1.27482	10.5885	0.00146199	0.00657734
165	AEBP1	1.6371	6.41744	52.8785	3.34e-11	7.59e-09
3861	KRT14	1.63706	-2.15869	6.44504	0.0123469	0.0358263
6324	SCN1B	1.637	1.99811	46.3603	3.62e-10	4.36e-08
118738	ZNF488	1.63669	2.0491	9.0763	0.003132	0.0120073
3036	HAS1	1.62855	-0.325272	11.8246	0.000793495	0.00400138
3620	IDO1	1.62788	5.23351	8.45961	0.00429491	0.0154425
283078	MKX	1.62373	-0.417284	25.1345	1.78e-06	3.14e-05
1306	COL15A1	1.62146	6.68554	38.935	6.15e-09	3.99e-07
3753	KCNE1	1.61857	0.67108	35.5341	2.36e-08	1.11e-06
131873	COL6A6	1.6175	2.39999	36.2808	1.75e-08	8.87e-07
1594	CYP27B1	1.61628	2.17449	35.0403	2.88e-08	1.29e-06
1290	COL5A2	1.61558	6.81125	38.4491	7.44e-09	4.68e-07
9420	CYP7B1	1.61485	3.26773	31.4189	1.25e-07	3.8e-06
114088	TRIM9	1.60945	1.67983	22.9945	4.51e-06	6.43e-05
4625	MYH7	1.60586	-2.16033	17.8266	4.6e-05	0.000407856
117289	TAGAP	1.60523	5.61259	27.9306	5.38e-07	1.18e-05
100507050	TPBGL	1.60369	-0.601603	24.9336	1.94e-06	3.36e-05
283600	SLC25A47	1.59196	-0.235153	14.6888	0.000199338	0.00132624
56265	CPXM1	1.59019	3.49993	20.8961	1.14e-05	0.000135462
3355	HTR1F	1.58993	-1.59235	17.6669	4.95e-05	0.00043263
1089	CEACAM4	1.58726	0.583063	17.8569	4.54e-05	0.00040324
220108	FAM124A	1.5848	1.94141	33.901	4.56e-08	1.84e-06
2828	GPR4	1.58295	2.30451	24.4203	2.42e-06	3.98e-05
5228	PGF	1.58274	2.12199	36.9159	1.36e-08	7.36e-07
91662	NLRP12	1.58042	0.701503	20.314	1.49e-05	0.000164095
3434	IFIT1	1.58032	3.35138	33.2944	5.83e-08	2.14e-06
3779	KCNMB1	1.57981	2.05396	52.6984	3.56e-11	7.93e-09
2212	FCGR2A	1.57916	5.51666	27.529	6.37e-07	1.35e-05
3481	IGF2	1.57762	4.5255	23.8348	3.12e-06	4.88e-05
59341	TRPV4	1.57596	1.25226	41.1382	2.62e-09	2.12e-07
3795	KHK	1.57552	3.48578	12.6606	0.000527685	0.00288703
6913	TBX15	1.57458	-1.22764	9.67787	0.00230844	0.00947232
64084	CLSTN2	1.57442	2.6496	15.6178	0.000128541	0.000926088
4502	MT2A	1.5738	6.38831	31.2152	1.36e-07	4.07e-06
9332	CD163	1.57012	5.63669	44.2882	7.87e-10	7.73e-08
768	CA9	1.56958	-0.135908	12.5882	0.000546567	0.00297033
713	C1QB	1.56671	6.74941	46.8062	3.06e-10	3.81e-08
3310	HSPA6	1.56262	1.79565	22.3572	5.97e-06	8.02e-05
10581	IFITM2	1.56126	6.33295	41.0643	2.69e-09	2.15e-07
8828	NRP2	1.56052	5.04877	44.0781	8.52e-10	8.26e-08
51554	ACKR4	1.55815	2.817	33.2086	6.03e-08	2.19e-06
1807	DPYS	1.55785	-2.2594	14.7873	0.000190244	0.0012774
3274	HRH2	1.55604	2.04356	19.9988	1.71e-05	0.00018337
11031	RAB31	1.55467	5.63783	44.608	6.97e-10	7.19e-08
4318	MMP9	1.5524	6.01991	13.6626	0.000325321	0.00196403
8676	STX11	1.55198	3.47797	28.0679	5.08e-07	1.13e-05
4745	NELL1	1.54915	0.237002	15.4474	0.00013927	0.000989889
5174	PDZK1	1.54117	3.51735	10.161	0.00181033	0.00782515
54757	FAM20A	1.53983	4.58832	47.7807	2.14e-10	2.97e-08
169693	TMEM252	1.5373	0.567594	11.6459	0.00086628	0.0042946
8291	DYSF	1.53518	5.47034	30.151	2.12e-07	5.8e-06
55790	CSGALNACT1	1.53265	4.17374	37.7092	9.96e-09	5.87e-07
22829	NLGN4Y	1.53035	1.91205	5.83535	0.017146	0.0466442
6004	RGS16	1.52794	2.8212	23.5992	3.46e-06	5.26e-05
26740	OR1J2	1.52585	-1.63235	8.45371	0.00430797	0.0154738
8875	VNN2	1.52542	3.71312	19.4014	2.24e-05	0.00022743
9507	ADAMTS4	1.52346	4.38966	9.69813	0.00228495	0.00939783
50507	NOX4	1.52322	0.460998	15.6449	0.000126913	0.00091655
392636	AGMO	1.5221	1.94301	13.662	0.000325417	0.00196403
5054	SERPINE1	1.52194	4.63176	9.02777	0.00321044	0.0122613
200010	SLC5A9	1.52122	3.71096	10.5701	0.00147547	0.00662441
9050	PSTPIP2	1.51904	4.11834	41.3689	2.39e-09	1.98e-07
6402	SELL	1.51903	5.38068	10.9079	0.00124724	0.00579177
6615	SNAI1	1.51871	2.20762	20.706	1.25e-05	0.000144339
259307	IL4I1	1.5169	3.42521	17.9309	4.39e-05	0.000392058
11149	BVES	1.51678	2.01991	50.953	6.69e-11	1.26e-08
3760	KCNJ3	1.512	2.76662	6.33649	0.0130857	0.037532
2819	GPD1	1.51076	4.15031	10.5513	0.00148936	0.006674
353514	LILRA5	1.51049	2.21391	11.1478	0.00110745	0.00527124
2846	LPAR4	1.51003	-1.05199	16.0071	0.000107082	0.000800142
64106	NPFFR1	1.50995	1.44242	13.5269	0.000347227	0.00207198
6688	SPI1	1.50523	5.38319	38.0661	8.65e-09	5.27e-07
64581	CLEC7A	1.50464	4.28455	32.215	9.05e-08	2.99e-06
2047	EPHB1	1.50411	1.42279	21.0901	1.05e-05	0.000126188
4481	MSR1	1.50407	3.8649	32.6482	7.58e-08	2.63e-06
3575	IL7R	1.50341	6.80011	23.1123	4.28e-06	6.19e-05
84168	ANTXR1	1.502	6.43438	50.9794	6.62e-11	1.26e-08
10630	PDPN	1.50183	4.5034	18.1612	3.95e-05	0.000359724
23544	SEZ6L	1.49892	-0.48195	17.3265	5.8e-05	0.000489801
433	ASGR2	1.49839	-0.252375	26.1302	1.16e-06	2.2e-05
387758	FIBIN	1.49715	1.75039	18.6755	3.12e-05	0.000296603
9120	SLC16A6	1.49535	2.23999	30.2317	2.05e-07	5.63e-06
56163	RNF17	1.49402	-1.46248	9.08707	0.00311486	0.0119525
1618	DAZL	1.49356	-0.717689	7.96802	0.00553709	0.0188533
6401	SELE	1.49184	4.11759	6.01259	0.0155774	0.0431905
83661	MS4A8	1.48969	4.93585	10.526	0.00150825	0.00674289
6425	SFRP5	1.48849	1.1531	10.5081	0.00152178	0.00679191
9379	NRXN2	1.48681	2.22326	38.9894	6.02e-09	3.93e-07
3055	HCK	1.48585	5.08328	36.7999	1.43e-08	7.61e-07
7940	LST1	1.48336	3.31831	39.5831	4.78e-09	3.32e-07
84858	ZNF503	1.48116	3.28747	79.6688	4.5e-15	1.42e-11
2687	GGT5	1.4806	4.74061	51.6327	5.23e-11	1.03e-08
90134	KCNH7	1.47896	-0.876641	23.3453	3.87e-06	5.73e-05
1084	CEACAM3	1.47892	2.29985	18.1393	3.99e-05	0.000362896
7291	TWIST1	1.47389	1.25928	12.7094	0.000515326	0.00283409
4814	NINJ1	1.47333	5.09333	59.9767	2.77e-12	1.36e-09
3221	HOXC4	1.47228	1.03169	33.7843	4.78e-08	1.88e-06
115361	GBP4	1.46838	6.84529	19.8249	1.85e-05	0.000195264
85443	DCLK3	1.46618	-0.671811	17.1734	6.22e-05	0.000519311
4600	MX2	1.4657	5.2392	23.8322	3.13e-06	4.88e-05
79689	STEAP4	1.46504	4.52854	36.0701	1.91e-08	9.48e-07
128346	C1orf162	1.46281	3.6822	47.3983	2.46e-10	3.29e-08
7043	TGFB3	1.46254	3.93232	39.8534	4.3e-09	3.08e-07
219527	LRRC55	1.46204	0.13653	17.4734	5.42e-05	0.000464173
115019	SLC26A9	1.45902	-2.28674	9.86683	0.00209867	0.00879689
221935	SDK1	1.45696	5.03035	34.3982	3.73e-08	1.58e-06
4323	MMP14	1.45548	7.43729	54.3394	1.98e-11	5.24e-09
6678	SPARC	1.45312	7.96642	40.9953	2.76e-09	2.2e-07
6648	SOD2	1.45197	9.37739	33.2884	5.84e-08	2.15e-06
4608	MYBPH	1.45151	-1.12582	15.5547	0.000132411	0.000949116
92126	DSEL	1.4513	2.86085	49.7035	1.05e-10	1.74e-08
3937	LCP2	1.45103	6.73595	33.2316	5.98e-08	2.18e-06
6518	SLC2A5	1.45077	4.10496	23.6933	3.32e-06	5.1e-05
7124	TNF	1.44986	3.17536	21.5111	8.69e-06	0.000108486
138882	OR1N2	1.44881	-1.92543	9.08745	0.00311425	0.0119525
6614	SIGLEC1	1.44846	4.9005	42.0144	1.87e-09	1.62e-07
56975	FAM20C	1.44787	4.50678	39.1178	5.73e-09	3.81e-07
9242	MSC	1.44708	2.42627	26.0051	1.22e-06	2.29e-05
51334	PRR16	1.44652	2.94599	31.0657	1.45e-07	4.23e-06
6521	SLC4A1	1.44651	-1.74589	12.2166	0.000655017	0.00344708
1282	COL4A1	1.44396	7.93107	27.6585	6.03e-07	1.29e-05
64240	ABCG5	1.43946	1.77989	8.50217	0.0042019	0.0151646
94027	CGB7	1.43923	-1.87249	15.0865	0.000165122	0.00113914
1382	CRABP2	1.43829	0.724804	14.0237	0.00027365	0.00171327
11009	IL24	1.43103	3.20602	12.2132	0.000656099	0.0034502
80832	APOL4	1.43009	2.94349	26.0911	1.18e-06	2.23e-05
9935	MAFB	1.42611	4.85006	52.4635	3.88e-11	8.28e-09
4061	LY6E	1.42405	4.76728	32.6995	7.42e-08	2.59e-06
442213	PTCHD4	1.42366	-0.939855	9.72156	0.00225809	0.00930582
2529	FUT7	1.42328	-0.540502	13.7682	0.000309255	0.00188839
176	ACAN	1.42245	0.925715	12.4129	0.000595216	0.00317749
51208	CLDN18	1.42051	1.794	16.0733	0.000103817	0.000781831
5210	PFKFB4	1.41973	4.15543	38.9036	6.23e-09	4.01e-07
53353	LRP1B	1.41971	-0.122604	20.1327	1.61e-05	0.000175121
115727	RASGRP4	1.41665	3.17294	47.26	2.59e-10	3.4e-08
90362	FAM110B	1.41565	1.8784	40.8233	2.95e-09	2.32e-07
9902	MRC2	1.40973	5.33991	53.9678	2.26e-11	5.7e-09
50509	COL5A3	1.40957	4.66954	31.1355	1.41e-07	4.16e-06
84106	PRAM1	1.40884	1.95518	50.1193	9.05e-11	1.58e-08
5737	PTGFR	1.40776	2.93527	23.2109	4.1e-06	5.97e-05
27198	HCAR1	1.40758	-1.52599	15.7722	0.000119549	0.000874433
25806	VAX2	1.407	-2.00962	17.8829	4.49e-05	0.000399643
10409	BASP1	1.40688	5.32109	29.0661	3.34e-07	8.17e-06
283420	CLEC9A	1.40664	0.280896	26.8522	8.5e-07	1.71e-05
348	APOE	1.40264	6.10084	40.7796	3e-09	2.35e-07
728	C5AR1	1.40217	4.06454	22.8729	4.76e-06	6.74e-05
3764	KCNJ8	1.40197	0.66412	19.3368	2.31e-05	0.000232961
2865	FFAR3	1.40187	-1.92831	9.56645	0.00244213	0.00988837
51191	HERC5	1.40182	3.26323	49.7982	1.02e-10	1.7e-08
54360	CYTL1	1.40159	-0.995681	20.9076	1.14e-05	0.000134917
22808	MRAS	1.40154	3.05979	40.5002	3.35e-09	2.57e-07
51655	RASD1	1.39857	4.10144	27.5105	6.43e-07	1.36e-05
79057	PRRG3	1.39812	-0.617498	15.1783	0.000158107	0.00110117
9103	FCGR2C	1.39808	3.85649	23.4011	3.77e-06	5.63e-05
246778	IL27	1.39794	0.0664375	32.5119	8.01e-08	2.72e-06
133874	C5orf58	1.39636	2.15546	23.8698	3.08e-06	4.83e-05
246721	POLR2J2	1.39627	2.29512	17.7213	4.83e-05	0.00042473
64838	FNDC4	1.394	0.783084	24.2048	2.66e-06	4.3e-05
83872	HMCN1	1.394	4.26224	29.1676	3.2e-07	7.86e-06
8877	SPHK1	1.39398	2.71803	25.8328	1.31e-06	2.44e-05
3759	KCNJ2	1.39069	4.97877	33.6935	4.96e-08	1.92e-06
64109	CRLF2	1.3904	0.229396	17.6394	5.02e-05	0.00043651
10052	GJC1	1.38783	3.05314	27.6527	6.05e-07	1.29e-05
1289	COL5A1	1.38653	7.08842	33.7439	4.86e-08	1.9e-06
284422	SMIM24	1.38591	5.0467	7.53206	0.00694911	0.0225592
721	C4B	1.38473	3.08337	15.2632	0.000151903	0.00106711
2182	ACSL4	1.38291	6.57912	32.2758	8.83e-08	2.92e-06
89872	AQP10	1.38057	-2.15785	5.80242	0.0174552	0.0472747
3671	ISLR	1.38009	3.95523	23.5381	3.56e-06	5.36e-05
10673	TNFSF13B	1.37923	3.82337	31.2317	1.36e-07	4.04e-06
5593	PRKG2	1.37849	3.44173	7.183	0.0083463	0.0261467
6512	SLC1A7	1.37685	0.9456	11.6964	0.000845052	0.00421011
1545	CYP1B1	1.37526	2.73435	35.3888	2.5e-08	1.16e-06
9381	OTOF	1.37521	-1.22523	16.3029	9.33e-05	0.000717874
285848	PNPLA1	1.37472	-0.206947	23.4036	3.77e-06	5.63e-05
114548	NLRP3	1.37438	2.66035	24.1818	2.68e-06	4.32e-05
26468	LHX6	1.3711	1.84971	30.3407	1.96e-07	5.44e-06
11024	LILRA1	1.37002	1.99702	23.5871	3.48e-06	5.28e-05
117144	CATSPER1	1.36995	-1.81079	12.7851	0.000496754	0.00274833
79883	PODNL1	1.36968	2.20391	47.0498	2.8e-10	3.56e-08
388646	GBP7	1.36928	-1.79935	13.543	0.000344553	0.00206068
4688	NCF2	1.36868	4.99689	34.7419	3.25e-08	1.42e-06
3678	ITGA5	1.36842	5.92744	23.7872	3.19e-06	4.95e-05
64386	MMP25	1.36825	3.86954	29.4525	2.84e-07	7.14e-06
4854	NOTCH3	1.36815	5.35915	28.2475	4.7e-07	1.08e-05
5197	PF4V1	1.3647	-1.78978	7.18938	0.00831829	0.026086
85301	COL27A1	1.36379	5.16272	33.1225	6.25e-08	2.25e-06
3101	HK3	1.36365	2.96575	25.0464	1.84e-06	3.23e-05
321	APBA2	1.36281	3.19799	21.3016	9.55e-06	0.000117091
135892	TRIM50	1.35938	-1.54686	6.19745	0.0141001	0.0398996
6274	S100A3	1.35918	-0.115537	10.8316	0.00129542	0.00597084
7070	THY1	1.35881	4.9797	24.3974	2.44e-06	4.01e-05
29951	PDZRN4	1.35872	-0.459187	13.9464	0.000283947	0.00176259
8534	CHST1	1.35713	1.18841	33.3875	5.61e-08	2.09e-06
4016	LOXL1	1.35686	2.92248	33.4483	5.47e-08	2.05e-06
80380	PDCD1LG2	1.3558	3.03822	29.5911	2.68e-07	6.9e-06
29126	CD274	1.35503	4.52415	16.2464	9.57e-05	0.000732245
651	BMP3	1.35313	5.15876	6.92972	0.00954047	0.0291233
1013	CDH15	1.35268	-1.57858	10.9193	0.00124019	0.00576535
10871	CD300C	1.35185	0.837104	32.9485	6.71e-08	2.38e-06
60681	FKBP10	1.35148	4.55405	39.989	4.08e-09	2.97e-07
1109	AKR1C4	1.35127	-2.09613	9.98755	0.001975	0.00838423
3766	KCNJ10	1.35069	2.63682	20.9489	1.12e-05	0.000132968
9464	HAND2	1.35026	-0.385729	20.5505	1.34e-05	0.000152093
80114	BICC1	1.34938	4.38863	31.5023	1.21e-07	3.71e-06
286234	SPATA31E1	1.34911	1.2583	10.0614	0.00190307	0.00813285
1284	COL4A2	1.34756	7.7781	36.0191	1.95e-08	9.61e-07
64137	ABCG4	1.34714	-1.49078	15.94	0.000110502	0.000820184
80833	APOL3	1.34456	5.50189	33.6449	5.05e-08	1.94e-06
7127	TNFAIP2	1.34438	6.74688	24.0342	2.86e-06	4.56e-05
729230	CCR2	1.34405	3.96682	37.3188	1.16e-08	6.61e-07
123872	DNAAF1	1.34109	0.878609	21.1201	1.04e-05	0.000124864
50863	NTM	1.34076	1.70116	23.6889	3.33e-06	5.1e-05
4837	NNMT	1.3397	3.56589	16.7764	7.48e-05	0.000603762
2200	FBN1	1.33745	7.05431	39.1794	5.59e-09	3.79e-07
64127	NOD2	1.33505	3.61573	29.668	2.59e-07	6.74e-06
8406	SRPX	1.33499	1.60495	35.0466	2.87e-08	1.28e-06
284013	VMO1	1.33426	-0.0654315	20.8317	1.18e-05	0.000138411
56130	PCDHB6	1.33419	-1.85273	16.0842	0.00010329	0.000778968
1536	CYBB	1.33271	6.9936	37.1211	1.26e-08	6.93e-07
115908	CTHRC1	1.33187	2.54874	33.6172	5.11e-08	1.95e-06
80852	GRIP2	1.33154	2.30263	43.1119	1.23e-09	1.13e-07
22798	LAMB4	1.33151	-1.04226	26.8927	8.35e-07	1.69e-05
353345	GPR141	1.33057	1.60474	37.273	1.18e-08	6.7e-07
1291	COL6A1	1.3294	7.84356	32.5197	7.99e-08	2.72e-06
25907	TMEM158	1.32843	2.72216	13.4363	0.000362687	0.00214729
55816	DOK5	1.32818	-0.611318	14.2611	0.000244323	0.00156065
348932	SLC6A18	1.32561	-1.90239	6.02639	0.0154617	0.0429358
144195	SLC2A14	1.32551	-0.947539	15.0806	0.00016558	0.00114193
128646	SIRPD	1.32542	-0.966307	13.5039	0.000351087	0.0020897
6515	SLC2A3	1.32526	5.79484	18.863	2.86e-05	0.000276023
3142	HLX	1.32494	3.2134	38.2926	7.91e-09	4.89e-07
10561	IFI44	1.32486	4.01482	23.7186	3.29e-06	5.06e-05
50944	SHANK1	1.32436	-0.370631	26.1822	1.13e-06	2.17e-05
7077	TIMP2	1.32336	6.5999	53.9799	2.26e-11	5.7e-09
81248	OR52P1P	1.32258	-1.62492	8.2704	0.00473486	0.0166239
10326	SIRPB1	1.32191	3.11766	14.7206	0.000196357	0.00130971
1903	S1PR3	1.31968	3.17059	17.8855	4.48e-05	0.000399479
2596	GAP43	1.31859	-1.979	7.02519	0.00907077	0.0279634
11326	VSIG4	1.31597	3.65662	30.8006	1.62e-07	4.64e-06
27036	SIGLEC7	1.31477	1.31774	37.3535	1.15e-08	6.58e-07
9953	HS3ST3B1	1.31445	3.89668	31.0953	1.43e-07	4.21e-06
222865	TMEM130	1.3143	-2.19726	6.208	0.0140204	0.0397006
165530	CLEC4F	1.31274	0.461465	9.18068	0.00296992	0.0115065
387837	CLEC12B	1.31186	-1.48299	15.8341	0.000116125	0.000855431
5118	PCOLCE	1.31114	4.31421	26.3005	1.08e-06	2.08e-05
342527	SMTNL2	1.30845	-1.26971	15.1178	0.000162694	0.0011268
389197	C4orf50	1.30733	-0.593624	9.61321	0.00238508	0.00971509
340359	KLHL38	1.30559	-2.23493	9.1756	0.0029776	0.011522
1557	CYP2C19	1.30457	1.01025	9.01993	0.0032233	0.0122971
1559	CYP2C9	1.30386	3.7822	7.38764	0.0074952	0.0240402
84894	LINGO1	1.30228	0.802318	16.4159	8.85e-05	0.000688806
349136	WDR86	1.3017	1.82098	39.9545	4.14e-09	2.99e-07
2829	XCR1	1.30145	2.55084	15.6494	0.000126646	0.000914932
51733	UPB1	1.30082	0.155426	20.3355	1.47e-05	0.000162777
409	ARRB2	1.30049	5.7718	62.1799	1.3e-12	8.1e-10
604	BCL6	1.29971	5.49639	24.8744	1.99e-06	3.43e-05
25946	ZNF385A	1.29888	3.84721	44.6591	6.84e-10	7.15e-08
22797	TFEC	1.29862	4.37053	22.8431	4.82e-06	6.79e-05
5866	RAB3IL1	1.29825	2.47197	60.8647	2.04e-12	1.11e-09
6404	SELPLG	1.2951	4.6804	32.0617	9.64e-08	3.11e-06
51171	HSD17B14	1.29438	1.11225	44.6495	6.87e-10	7.15e-08
401498	TMEM215	1.29293	-2.22705	7.35491	0.00762504	0.0243752
79827	CLMP	1.29276	4.71794	37.1384	1.25e-08	6.93e-07
200373	CFAP221	1.2902	-0.4371	7.62168	0.0066311	0.021788
27132	CPNE7	1.28854	1.31772	15.4227	0.000140898	0.000999103
1053	CEBPE	1.2874	0.532784	15.7894	0.000118585	0.00086888
714	C1QC	1.28711	6.60483	44.4648	7.36e-10	7.44e-08
89822	KCNK17	1.28691	-1.46543	13.8057	0.000303747	0.00186414
3356	HTR2A	1.28491	0.468861	31.4896	1.22e-07	3.71e-06
1318	SLC31A2	1.28405	1.27591	57.0268	7.7e-12	2.85e-09
1524	CX3CR1	1.28361	1.76286	38.9646	6.08e-09	3.95e-07
6252	RTN1	1.28323	2.28836	37.9235	9.15e-09	5.46e-07
92840	REEP6	1.28133	3.41333	6.18381	0.014204	0.0401076
2853	GPR31	1.28099	-1.6615	9.50842	0.0025149	0.0101036
11131	CAPN11	1.28072	0.265458	11.8778	0.00077305	0.00391511
414152	C10orf105	1.27946	-1.99344	14.8864	0.000181515	0.00123013
2268	FGR	1.2791	4.32962	16.5158	8.44e-05	0.000665321
11245	GPR176	1.27434	2.68535	16.0035	0.000107264	0.000801215
126129	CPT1C	1.27428	0.920497	27.25	7.18e-07	1.48e-05
9687	GREB1	1.27305	1.82459	22.7927	4.93e-06	6.88e-05
1117	CHI3L2	1.27289	3.69657	14.9849	0.000173246	0.00118358
1803	DPP4	1.27248	5.91037	12.4726	0.000578163	0.00310925
55130	ODAD2	1.27178	-1.60793	8.94225	0.00335362	0.0126911
441161	OOEP	1.27095	-2.11798	10.0543	0.00190988	0.00815368
54658	UGT1A1	1.27093	2.76963	7.8173	0.00598822	0.0200754
1514	CTSL	1.26942	5.4522	36.8224	1.41e-08	7.58e-07
929	CD14	1.26924	5.2023	31.4956	1.22e-07	3.71e-06
257101	ZNF683	1.26816	-0.202954	9.84215	0.0021249	0.0088849
3743	KCNA7	1.26806	-2.26965	8.49057	0.00422705	0.0152394
4973	OLR1	1.26773	0.925769	9.27576	0.00282979	0.0110944
199	AIF1	1.26763	3.58572	40.1943	3.77e-09	2.81e-07
56917	MEIS3	1.26712	2.16329	39.6182	4.71e-09	3.29e-07
23258	DENND5A	1.26267	5.47139	35.5425	2.35e-08	1.11e-06
401097	C3orf80	1.26241	-0.209088	16.9499	6.9e-05	0.000565672
9934	P2RY14	1.26136	3.54767	35.4746	2.42e-08	1.13e-06
5724	PTAFR	1.26091	5.03415	26.2576	1.1e-06	2.12e-05
220382	FAM181B	1.26029	-0.654417	11.296	0.00102922	0.00495812
145864	HAPLN3	1.25759	4.07581	9.63422	0.00235989	0.00964225
157773	C8orf48	1.25633	-1.47119	15.3199	0.00014789	0.00104343
712	C1QA	1.25622	5.81318	35.6361	2.27e-08	1.09e-06
29940	DSE	1.25556	5.16636	41.4077	2.36e-09	1.97e-07
5031	P2RY6	1.25552	3.26635	35.1967	2.7e-08	1.24e-06
84870	RSPO3	1.25309	1.57762	12.7238	0.000511737	0.00281802
9056	SLC7A7	1.25287	4.9798	20.969	1.11e-05	0.000132002
128025	WDR64	1.24945	-0.475259	26.1521	1.15e-06	2.19e-05
8572	PDLIM4	1.24924	2.74325	20.7741	1.21e-05	0.000140854
255488	RNF144B	1.24719	4.26221	32.9632	6.67e-08	2.37e-06
4325	MMP16	1.24687	0.749041	15.8338	0.000116142	0.000855431
56901	NDUFA4L2	1.2452	2.44453	43.1219	1.22e-09	1.13e-07
84935	MEDAG	1.24464	1.19579	6.97393	0.00931987	0.0285845
10687	PNMA2	1.24406	0.611974	32.5119	8.02e-08	2.72e-06
94240	EPSTI1	1.24389	5.70411	29.8507	2.4e-07	6.41e-06
4921	DDR2	1.24334	6.07706	46.2316	3.79e-10	4.53e-08
4588	MUC6	1.24333	4.16496	15.1482	0.000160372	0.00111328
375686	SPATC1	1.24246	0.104713	22.2131	6.37e-06	8.45e-05
6506	SLC1A2	1.24221	1.26909	6.93839	0.00949677	0.0290192
719	C3AR1	1.24171	3.63717	41.8097	2.02e-09	1.74e-07
684	BST2	1.23915	4.68489	26.393	1.03e-06	2.01e-05
79727	LIN28A	1.23893	-1.76614	8.90325	0.00342109	0.012891
140885	SIRPA	1.23857	5.64722	34.9119	3.03e-08	1.34e-06
4978	OPCML	1.23767	-2.25076	8.01832	0.00539448	0.0184509
7096	TLR1	1.23692	4.62121	31.172	1.39e-07	4.11e-06
83690	CRISPLD1	1.23669	-0.387739	9.54414	0.00246985	0.00997955
53637	S1PR5	1.23628	-0.555449	16.2276	9.66e-05	0.000738214
7143	TNR	1.23622	0.890217	8.97131	0.00330424	0.0125402
1630	DCC	1.23593	3.22165	10.4178	0.00159198	0.00704274
3488	IGFBP5	1.23593	8.0302	16.065	0.000104222	0.00078432
3002	GZMB	1.23568	2.85714	8.63074	0.00393336	0.0143801
2634	GBP2	1.23469	7.14987	30.4977	1.84e-07	5.15e-06
10261	IGSF6	1.23387	4.80586	43.3365	1.13e-09	1.06e-07
339855	KY	1.23114	0.788878	17.8205	4.62e-05	0.000408502
57616	TSHZ3	1.23066	3.50892	41.7983	2.03e-09	1.74e-07
715	C1R	1.22994	6.76956	36.265	1.76e-08	8.87e-07
4060	LUM	1.2295	7.4023	23.1606	4.19e-06	6.08e-05
100129278	TDRD15	1.22897	-0.684007	9.19769	0.00294433	0.0114226
8578	SCARF1	1.22702	4.31437	52.9383	3.27e-11	7.51e-09
27202	C5AR2	1.22562	1.33309	17.1604	6.26e-05	0.000521394
57282	SLC4A10	1.22474	3.58931	15.6122	0.000128879	0.000927259
84439	HHIPL1	1.22454	1.83098	24.0004	2.91e-06	4.62e-05
10578	GNLY	1.22401	2.91606	14.526	0.000215371	0.00141172
10791	VAMP5	1.22279	3.29164	33.3502	5.7e-08	2.12e-06
57476	GRAMD1B	1.21861	3.93709	19.0635	2.61e-05	0.00025616
1438	CSF2RA	1.21838	3.21536	25.4062	1.58e-06	2.85e-05
10148	EBI3	1.21788	2.16452	16.7812	7.46e-05	0.000602651
56666	PANX2	1.21765	-0.279877	12.2452	0.000645928	0.00340604
113730	KLHDC7B	1.21704	1.70122	16.436	8.76e-05	0.00068332
84689	MS4A14	1.21646	2.01959	24.9138	1.95e-06	3.38e-05
57576	KIF17	1.21621	-0.0951692	25.9863	1.23e-06	2.31e-05
51148	CERCAM	1.21552	4.26833	36.3215	1.72e-08	8.8e-07
2850	GPR27	1.21543	0.266381	20.1711	1.58e-05	0.00017256
653361	NCF1	1.21531	3.64757	20.5538	1.33e-05	0.000151948
3973	LHCGR	1.21464	-1.94819	8.08673	0.0052066	0.0179438
11174	ADAMTS6	1.21254	2.61692	23.1389	4.23e-06	6.13e-05
3595	IL12RB2	1.20868	2.7841	26.9136	8.28e-07	1.68e-05
643418	LIPN	1.20855	-1.14078	8.10621	0.00515435	0.0177997
945	CD33	1.20799	2.76803	46.433	3.52e-10	4.27e-08
169044	COL22A1	1.20597	1.09969	6.57948	0.0114915	0.0338087
83643	CCDC3	1.20426	2.89483	13.5724	0.000339719	0.00203523
1959	EGR2	1.20421	3.18149	14.3661	0.000232403	0.00150085
27012	KCNV1	1.20409	2.13752	8.49822	0.00421045	0.0151907
9229	DLGAP1	1.20273	1.20082	28.5256	4.18e-07	9.81e-06
716	C1S	1.20222	7.52647	34.1707	4.09e-08	1.69e-06
4542	MYO1F	1.20216	5.86147	35.8875	2.05e-08	1e-06
149345	SHISA4	1.19969	1.15871	44.8523	6.36e-10	6.75e-08
3383	ICAM1	1.19944	5.95213	13.9849	0.000278774	0.00173763
2710	GK	1.19766	6.1125	25.132	1.78e-06	3.14e-05
158131	OR1Q1	1.19747	-1.72473	6.45939	0.0122525	0.0356065
79901	CYBRD1	1.19574	6.34748	14.8559	0.000184159	0.00124525
3586	IL10	1.19567	0.867519	17.3589	5.71e-05	0.000484068
2495	FTH1	1.19452	7.92117	36.0785	1.9e-08	9.47e-07
125336	LOXHD1	1.19262	-0.353026	13.0321	0.000440775	0.00251443
6559	SLC12A3	1.19163	-0.639909	11.7375	0.000828141	0.00414149
25925	ZNF521	1.19162	3.92814	35.0807	2.83e-08	1.28e-06
167127	UGT3A2	1.19152	-1.70829	9.0666	0.00314752	0.0120559
5142	PDE4B	1.19059	5.9692	16.0288	0.000106002	0.00079432
2894	GRID1	1.18943	1.51883	29.5497	2.72e-07	6.97e-06
266727	MDGA1	1.18906	3.47642	11.3294	0.00101243	0.00489059
51348	KLRF1	1.18881	0.161826	33.4671	5.43e-08	2.04e-06
7424	VEGFC	1.18823	1.9526	17.6294	5.04e-05	0.000438204
4130	MAP1A	1.18684	4.15342	44.35	7.69e-10	7.62e-08
25878	MXRA5	1.18643	7.74293	26.4834	9.95e-07	1.95e-05
1134	CHRNA1	1.1861	0.31659	8.58262	0.00403172	0.0146647
58504	ARHGAP22	1.18585	2.10493	31.4361	1.25e-07	3.78e-06
683	BST1	1.18557	2.86717	32.6358	7.62e-08	2.63e-06
8778	SIGLEC5	1.18519	1.78238	11.8118	0.000798486	0.00402079
9021	SOCS3	1.18484	6.81934	8.86744	0.00348429	0.0130755
56129	PCDHB7	1.18253	-0.744818	17.9667	4.32e-05	0.000386968
54734	RAB39A	1.18231	1.3155	40.5659	3.26e-09	2.52e-07
5155	PDGFB	1.18226	3.23275	30.1856	2.09e-07	5.73e-06
4744	NEFH	1.18009	0.193332	29.5796	2.69e-07	6.91e-06
6519	SLC3A1	1.17751	4.87442	13.1934	0.000407728	0.00235904
1555	CYP2B6	1.17748	4.63158	7.82097	0.00597679	0.0200466
3755	KCNG1	1.17706	1.61647	15.7844	0.000118866	0.000870643
30009	TBX21	1.17703	2.18428	21.4972	8.75e-06	0.000108968
6624	FSCN1	1.17545	4.72645	22.6592	5.23e-06	7.23e-05
340527	NHSL2	1.17448	2.80635	28.1313	4.94e-07	1.12e-05
3458	IFNG	1.17175	1.72267	19.5761	2.07e-05	0.000212882
7941	PLA2G7	1.17066	4.39251	19.6412	2.01e-05	0.00020771
9732	DOCK4	1.17062	5.73371	36.5781	1.56e-08	8.1e-07
255809	C19orf38	1.17027	1.63329	31.0471	1.46e-07	4.26e-06
341	APOC1	1.1701	1.90565	15.6552	0.000126302	0.000913579
1805	DPT	1.16995	1.87125	8.44127	0.00433565	0.0155494
2737	GLI3	1.16948	3.94001	29.7685	2.49e-07	6.57e-06
51267	CLEC1A	1.16923	1.60808	24.2586	2.6e-06	4.22e-05
126364	LRRC25	1.16652	3.17639	32.804	7.11e-08	2.5e-06
50943	FOXP3	1.16591	3.13457	17.1953	6.16e-05	0.000514686
10135	NAMPT	1.1654	8.43472	20.4561	1.39e-05	0.000156485
57333	RCN3	1.16468	5.04082	39.6348	4.68e-09	3.29e-07
54972	TMEM132A	1.16451	4.35413	20.2915	1.5e-05	0.000165161
1292	COL6A2	1.16428	7.95674	30.0054	2.25e-07	6.12e-06
6387	CXCL12	1.16427	5.5682	35.2275	2.67e-08	1.23e-06
969	CD69	1.16401	4.04149	14.5286	0.000215107	0.00141072
220965	FAM13C	1.16401	2.11016	27.9534	5.33e-07	1.18e-05
53947	A4GALT	1.16164	3.02309	24.6739	2.17e-06	3.66e-05
339768	ESPNL	1.16132	0.230482	15.1766	0.000158236	0.00110171
2022	ENG	1.16104	6.24993	32.3418	8.59e-08	2.87e-06
4599	MX1	1.15818	5.76818	21.6114	8.32e-06	0.000104806
169792	GLIS3	1.15514	5.21001	22.4211	5.81e-06	7.86e-05
338773	TMEM119	1.15473	4.58477	21.3241	9.45e-06	0.000116059
143503	OR51E1	1.15468	0.988167	29.0613	3.34e-07	8.18e-06
349667	RTN4RL2	1.15434	-0.710078	21.4495	8.94e-06	0.000110587
8993	PGLYRP1	1.15306	0.0980546	39.2834	5.37e-09	3.66e-07
159686	CFAP58	1.1528	-1.34737	10.479	0.00154408	0.00687109
3956	LGALS1	1.15273	5.68636	26.0214	1.21e-06	2.28e-05
400831	C20orf202	1.15202	-1.51165	17.2446	6.02e-05	0.000505079
23072	HECW1	1.15146	0.801894	19.995	1.71e-05	0.000183586
4129	MAOB	1.15145	3.73364	9.98271	0.00197982	0.00839794
2847	MCHR1	1.15112	-0.77556	10.6159	0.00144213	0.00651237
92737	DNER	1.15096	-0.60985	7.88025	0.00579535	0.0195405
4256	MGP	1.15014	3.16474	17.3197	5.81e-05	0.000490755
5502	PPP1R1A	1.1501	-1.11043	13.6999	0.000319555	0.00193696
3689	ITGB2	1.15004	6.50657	20.5377	1.34e-05	0.000152704
133584	EGFLAM	1.14965	1.97888	20.908	1.14e-05	0.000134917
2322	FLT3	1.14763	1.9965	23.3316	3.89e-06	5.75e-05
1439	CSF2RB	1.14757	6.72725	21.4067	9.11e-06	0.00011232
56670	SUCNR1	1.14569	1.62706	14.9807	0.000173588	0.00118516
84628	NTNG2	1.1455	2.24175	24.5018	2.34e-06	3.88e-05
4017	LOXL2	1.14258	5.13935	24.868	1.99e-06	3.44e-05
57722	IGDCC4	1.14214	3.96409	23.8708	3.07e-06	4.83e-05
862	RUNX1T1	1.142	4.15883	52.648	3.63e-11	7.99e-09
283417	DPY19L2	1.14175	1.04555	20.4328	1.41e-05	0.00015762
443	ASPA	1.13886	2.93688	13.1983	0.000406762	0.00235474
23630	KCNE5	1.13794	-1.2307	8.28564	0.00469777	0.016522
80320	SP6	1.13777	3.2862	29.1801	3.18e-07	7.83e-06
7837	PXDN	1.13692	6.12373	28.3034	4.6e-07	1.06e-05
8807	IL18RAP	1.13665	2.6428	21.2556	9.74e-06	0.000118896
344901	OSTN	1.13624	-0.550138	8.77758	0.00364819	0.0135796
30846	EHD2	1.13548	5.32	37.5408	1.06e-08	6.21e-07
9976	CLEC2B	1.13383	3.54524	36.8268	1.41e-08	7.58e-07
4327	MMP19	1.13339	3.95336	16.3346	9.19e-05	0.00071019
6752	SSTR2	1.1331	2.57725	23.0813	4.34e-06	6.24e-05
170954	PPP1R18	1.13162	6.35793	23.0239	4.45e-06	6.38e-05
9447	AIM2	1.13067	3.15887	10.7215	0.00136832	0.00624823
139735	ZFP92	1.12987	1.07162	35.1633	2.74e-08	1.25e-06
84630	TTBK1	1.12971	1.24584	35.4778	2.42e-08	1.13e-06
1004	CDH6	1.12913	2.64269	23.6226	3.43e-06	5.21e-05
1513	CTSK	1.12819	5.49614	22.5393	5.51e-06	7.57e-05
23213	SULF1	1.12722	5.71648	23.6634	3.37e-06	5.14e-05
221336	BEND6	1.12711	-0.0204809	26.0535	1.2e-06	2.26e-05
57091	CASS4	1.12617	2.95455	20.4774	1.38e-05	0.000155658
941	CD80	1.12276	2.84951	12.89	0.000472128	0.00265528
51454	GULP1	1.12271	4.37285	33.3422	5.71e-08	2.12e-06
3034	HAL	1.12201	1.82718	37.3236	1.16e-08	6.61e-07
2719	GPC3	1.12187	1.48272	9.08941	0.00311114	0.0119447
3773	KCNJ16	1.12118	-0.0787341	6.22674	0.0138799	0.0394084
338645	LUZP2	1.12018	1.95557	5.89012	0.0166444	0.045533
5360	PLTP	1.11985	4.55699	46.5263	3.4e-10	4.18e-08
114132	SIGLEC11	1.11977	0.144867	14.578	0.000210109	0.00138266
4223	MEOX2	1.11905	1.29803	7.72601	0.00627978	0.0208674
25984	KRT23	1.118	0.459926	9.59772	0.00240383	0.00978013
231	AKR1B1	1.11787	4.41704	33.0376	6.47e-08	2.31e-06
10538	BATF	1.11764	2.01313	12.0712	0.00070322	0.00365073
57758	SCUBE2	1.11726	3.19998	19.408	2.24e-05	0.000226856
28316	CDH20	1.11602	-1.05091	11.1787	0.00109068	0.00520316
641700	ECSCR	1.11526	2.63288	21.5983	8.36e-06	0.000105231
285590	SH3PXD2B	1.11458	5.8026	34.112	4.18e-08	1.72e-06
340075	ARSI	1.11365	0.719589	19.9793	1.73e-05	0.000184612
50515	CHST11	1.11327	5.44629	25.6931	1.4e-06	2.57e-05
4616	GADD45B	1.11279	4.82165	31.1312	1.41e-07	4.16e-06
168544	ZNF467	1.11188	2.4584	35.0338	2.89e-08	1.29e-06
10060	ABCC9	1.11118	2.31904	18.927	2.78e-05	0.00026957
5654	HTRA1	1.11088	3.82263	28.8289	3.68e-07	8.87e-06
857	CAV1	1.11087	5.37652	23.8317	3.13e-06	4.88e-05
7040	TGFB1	1.11046	5.75085	35.9932	1.97e-08	9.66e-07
8825	LIN7A	1.11027	2.70808	13.2755	0.000391898	0.0022856
2359	FPR3	1.10965	4.77784	33.6773	4.99e-08	1.93e-06
10437	IFI30	1.1085	1.79955	19.0516	2.63e-05	0.000257192
56675	NRIP3	1.10773	0.829677	24.7239	2.12e-06	3.6e-05
4671	NAIP	1.10706	2.9807	49.8009	1.02e-10	1.7e-08
6398	SECTM1	1.10686	6.25234	21.0883	1.05e-05	0.000126188
1893	ECM1	1.10653	4.26332	31.636	1.15e-07	3.54e-06
27287	VENTX	1.10603	-0.517357	16.895	7.08e-05	0.000578135
79839	CCDC102B	1.10513	3.39624	44.1226	8.38e-10	8.19e-08
441452	SPATA31C1	1.10508	-0.611122	10.0575	0.00190676	0.0081453
114783	LMTK3	1.10405	2.34502	29.265	3.07e-07	7.62e-06
84898	PLXDC2	1.10255	6.6767	90.9806	1.49e-16	7.86e-13
7325	UBE2E2	1.10238	3.23235	29.7291	2.53e-07	6.64e-06
63940	GPSM3	1.10186	5.19044	26.0073	1.22e-06	2.29e-05
3592	IL12A	1.10107	-0.11023	20.6274	1.29e-05	0.000148053
222698	NKAPL	1.10021	-1.79297	13.1554	0.000415271	0.00239276
138881	OR1L8	1.10009	-2.10337	8.19539	0.00492195	0.017157
6508	SLC4A3	1.1	-0.274392	16.0397	0.000105463	0.000791967
7454	WAS	1.09967	4.70006	21.3927	9.17e-06	0.00011296
3687	ITGAX	1.09957	6.0607	11.6592	0.000860616	0.00427455
6772	STAT1	1.09954	8.54811	21.5502	8.54e-06	0.000107124
167465	ZNF366	1.0982	3.04091	29.6439	2.62e-07	6.78e-06
1890	TYMP	1.0974	6.05233	19.745	1.92e-05	0.000200745
1356	CP	1.09718	4.14166	20.4371	1.41e-05	0.000157571
23179	RGL1	1.09687	5.22654	58.2678	5e-12	2.15e-09
241	ALOX5AP	1.09659	3.77533	28.9402	3.52e-07	8.56e-06
4337	MOCS1	1.09614	4.67156	33.9641	4.44e-08	1.81e-06
10867	TSPAN9	1.09503	4.16131	33.0585	6.41e-08	2.3e-06
2995	GYPC	1.09373	4.20682	28.1966	4.81e-07	1.09e-05
392617	ELFN1	1.09135	0.28827	14.0698	0.000267685	0.0016815
11167	FSTL1	1.09106	6.80386	23.5358	3.56e-06	5.37e-05
50865	HEBP1	1.09083	4.37922	31.857	1.05e-07	3.3e-06
440836	ODF3B	1.09009	4.61391	26.9664	8.1e-07	1.65e-05
11314	CD300A	1.09002	3.75862	28.6519	3.97e-07	9.42e-06
284654	RSPO1	1.0895	0.172129	11.3747	0.000990051	0.00480446
1462	VCAN	1.08947	7.0779	29.8294	2.42e-07	6.46e-06
1012	CDH13	1.08827	3.55495	19.4279	2.22e-05	0.000225148
6581	SLC22A3	1.08596	2.34095	11.6236	0.00087583	0.00433306
6504	SLAMF1	1.08563	4.31993	23.331	3.89e-06	5.75e-05
364	AQP7	1.08435	3.77109	7.45954	0.00721798	0.0232925
525	ATP6V1B1	1.08247	-0.571626	23.6688	3.36e-06	5.14e-05
4222	MEOX1	1.08239	2.90254	11.1271	0.00111884	0.0053111
3487	IGFBP4	1.08209	7.44555	39.5522	4.84e-09	3.34e-07
55323	LARP6	1.08198	0.73034	15.6163	0.000128628	0.000926289
84631	SLITRK2	1.08173	-0.757037	9.54648	0.00246693	0.00996968
2153	F5	1.08134	3.10528	19.2063	2.45e-05	0.000243336
1178	CLC	1.0809	2.38312	9.78402	0.00218807	0.00908249
5176	SERPINF1	1.08018	5.26118	34.8338	3.13e-08	1.37e-06
23500	DAAM2	1.08004	4.19261	57.1989	7.25e-12	2.73e-09
161145	TMEM229B	1.07908	4.78686	40.2974	3.62e-09	2.73e-07
91543	RSAD2	1.07839	4.42583	11.2679	0.0010436	0.0050148
3212	HOXB2	1.07714	2.60396	27.8824	5.49e-07	1.2e-05
9454	HOMER3	1.07685	2.11203	56.7804	8.39e-12	3e-09
26011	TENM4	1.07612	3.32064	7.73332	0.00625593	0.020803
80896	NPL	1.07588	4.0125	40.4922	3.36e-09	2.57e-07
169611	OLFML2A	1.07468	4.53793	24.7916	2.06e-06	3.52e-05
5552	SRGN	1.0726	6.40035	20.4581	1.39e-05	0.000156425
1414	CRYBB1	1.07251	-0.953041	18.4858	3.4e-05	0.000318426
23433	RHOQ	1.07247	5.41757	43.2101	1.18e-09	1.11e-07
64859	NABP1	1.07052	7.15341	27.1307	7.55e-07	1.55e-05
57555	NLGN2	1.06978	4.03669	28.424	4.37e-07	1.01e-05
7538	ZFP36	1.06949	8.45364	23.5798	3.49e-06	5.29e-05
9963	SLC23A1	1.06899	4.28928	12.7165	0.00051356	0.00282511
219537	SMTNL1	1.06878	2.08594	12.0863	0.000698054	0.00362926
10462	CLEC10A	1.06734	3.67319	24.4343	2.41e-06	3.96e-05
151887	CCDC80	1.06694	5.17648	18.194	3.89e-05	0.000355366
170692	ADAMTS18	1.06676	0.0447319	9.29449	0.00280299	0.0110221
7431	VIM	1.06605	7.0937	32.5135	8.01e-08	2.72e-06
10894	LYVE1	1.06591	2.56307	8.18139	0.00495771	0.0172475
222659	PXT1	1.06573	-0.579262	17.3659	5.69e-05	0.000482695
5745	PTH1R	1.06357	0.0732727	22.9268	4.65e-06	6.6e-05
3554	IL1R1	1.06357	6.49022	39.6961	4.57e-09	3.22e-07
114991	ZNF618	1.06332	4.70896	58.336	4.88e-12	2.15e-09
57381	RHOJ	1.06311	3.98789	31.9918	9.92e-08	3.17e-06
84701	COX4I2	1.0629	-1.23663	11.9205	0.000757056	0.00385462
64321	SOX17	1.05974	0.753487	12.8561	0.000479948	0.00268568
64407	RGS18	1.05957	2.65139	32.4409	8.25e-08	2.79e-06
4168	MCF2	1.05922	-1.0281	13.0237	0.000442554	0.0025205
5272	SERPINB9	1.05883	5.8885	16.6759	7.84e-05	0.000625954
90249	UNC5A	1.05878	0.205969	18.3579	3.61e-05	0.000333922
100507203	SMLR1	1.05874	1.68241	6.38962	0.0127185	0.036683
160428	ALDH1L2	1.05846	5.12997	27.8745	5.51e-07	1.2e-05
283208	P4HA3	1.05846	1.36764	29.642	2.62e-07	6.78e-06
4131	MAP1B	1.05826	5.3248	27.2233	7.26e-07	1.5e-05
503582	ARGFX	1.05653	-2.42562	8.11195	0.00513905	0.0177526
114990	VASN	1.05644	3.50754	29.863	2.39e-07	6.39e-06
50489	CD207	1.0545	0.696645	7.33267	0.00771456	0.0245795
8543	LMO4	1.05389	6.00328	73.8917	2.76e-14	4.3e-11
7042	TGFB2	1.05177	1.24362	15.2184	0.000155144	0.00108482
55509	BATF3	1.05127	1.38686	13.9623	0.000281801	0.00175133
162517	FBXO39	1.05053	-0.91372	14.3612	0.000232945	0.00150297
22795	NID2	1.05007	4.85021	23.3504	3.86e-06	5.73e-05
57823	SLAMF7	1.04984	6.98844	26.6395	9.31e-07	1.84e-05
9839	ZEB2	1.04984	7.346	50.6322	7.51e-11	1.35e-08
23316	CUX2	1.04894	-1.57505	5.82901	0.0172051	0.0467604
57593	EBF4	1.04841	2.37778	37.6894	1e-08	5.89e-07
3556	IL1RAP	1.04774	3.93041	29.9671	2.29e-07	6.18e-06
4607	MYBPC3	1.04661	1.02355	22.0775	6.76e-06	8.88e-05
23136	EPB41L3	1.04642	6.72998	49.5538	1.11e-10	1.78e-08
1593	CYP27A1	1.04541	4.51367	23.0935	4.32e-06	6.22e-05
80019	UBTD1	1.04367	1.12659	20.0002	1.71e-05	0.000183341
6799	SULT1A2	1.04361	4.46271	8.5943	0.00400761	0.014601
3679	ITGA7	1.04343	4.04716	45.483	5.02e-10	5.52e-08
4900	NRGN	1.04302	1.89779	32.0058	9.86e-08	3.16e-06
151790	WDR49	1.04298	-0.448223	9.53462	0.00248177	0.0100144
55303	GIMAP4	1.04186	5.18442	21.4723	8.85e-06	0.000109888
143458	LDLRAD3	1.0416	3.14797	28.661	3.95e-07	9.4e-06
871	SERPINH1	1.04152	6.34012	33.7108	4.92e-08	1.91e-06
128178	EDARADD	1.04139	-0.502679	14.7449	0.000194105	0.00129838
124935	SLC43A2	1.0402	5.6397	23.8398	3.12e-06	4.88e-05
2701	GJA4	1.03925	1.93293	14.7981	0.000189272	0.00127209
58475	MS4A7	1.03829	4.84543	28.8986	3.58e-07	8.69e-06
5020	OXT	1.03773	-1.87437	8.91562	0.00339955	0.0128168
399473	SPRED3	1.03658	1.56844	17.37	5.68e-05	0.000481991
5156	PDGFRA	1.03598	6.72052	29.2245	3.12e-07	7.71e-06
8745	ADAM23	1.0356	1.93906	28.5905	4.07e-07	9.62e-06
10267	RAMP1	1.03489	0.926325	6.10086	0.0148529	0.0415015
942	CD86	1.03474	3.86604	22.6644	5.22e-06	7.22e-05
8605	PLA2G4C	1.03439	3.4748	23.3577	3.85e-06	5.72e-05
116511	MAS1L	1.03381	-1.10052	5.91796	0.0163953	0.045037
2977	GUCY1A2	1.03223	2.94633	17.69	4.9e-05	0.000428927
390245	KDM4E	1.03219	-1.81501	9.92299	0.00204018	0.00860215
7345	UCHL1	1.03169	-0.142338	8.44495	0.00432744	0.0155279
55510	DDX43	1.03096	1.54447	21.1841	1.01e-05	0.000122118
3037	HAS2	1.03066	3.77921	20.2269	1.54e-05	0.000169243
10457	GPNMB	1.03052	6.20448	21.2386	9.82e-06	0.000119597
7227	TRPS1	1.02904	5.11717	25.5234	1.5e-06	2.73e-05
219654	ZCCHC24	1.02887	4.31434	43.7774	9.55e-10	9.17e-08
1293	COL6A3	1.0288	8.61171	14.6021	0.000207718	0.00136906
6275	S100A4	1.02683	3.65344	20.3779	1.44e-05	0.000160458
54518	APBB1IP	1.02666	4.93838	19.2092	2.45e-05	0.000243336
3232	HOXD3	1.02651	1.34555	24.1523	2.72e-06	4.37e-05
8829	NRP1	1.02636	6.18778	51.4655	5.56e-11	1.09e-08
24147	FJX1	1.02482	0.39323	8.77975	0.00364414	0.0135693
1240	CMKLR1	1.02432	4.75315	30.0382	2.22e-07	6.06e-06
81794	ADAMTS10	1.02412	3.55566	20.8794	1.15e-05	0.000136244
27128	CYTH4	1.02393	5.64351	20.51	1.36e-05	0.000154101
80781	COL18A1	1.02374	6.16675	30.0911	2.17e-07	5.93e-06
2537	IFI6	1.02351	5.12212	11.2254	0.00106578	0.00510973
10398	MYL9	1.02236	5.03118	29.4719	2.81e-07	7.1e-06
401562	LCNL1	1.01984	0.48602	7.18454	0.00833953	0.026141
11182	SLC2A6	1.01929	3.31865	16.4887	8.55e-05	0.000672276
26064	RAI14	1.01759	5.46896	23.4042	3.77e-06	5.63e-05
3903	LAIR1	1.0171	5.11568	27.1974	7.34e-07	1.51e-05
85360	SYDE1	1.01638	3.04605	35.5716	2.33e-08	1.1e-06
2535	FZD2	1.01627	1.37462	31.7806	1.08e-07	3.38e-06
80328	ULBP2	1.01625	-1.60753	7.18543	0.00833562	0.0261365
85376	RIMBP3	1.01579	-1.31087	10.1354	0.00183372	0.00789394
55363	HEMGN	1.01573	-1.70876	7.45092	0.00725062	0.023355
1806	DPYD	1.0155	5.61589	48.2024	1.83e-10	2.7e-08
4883	NPR3	1.01514	-0.391973	13.7714	0.00030877	0.00188619
54796	BNC2	1.01506	4.56812	27.5114	6.42e-07	1.36e-05
23743	BHMT2	1.01413	0.784281	22.461	5.71e-06	7.75e-05
83881	MIXL1	1.01278	1.94873	21.8469	7.49e-06	9.62e-05
3625	INHBB	1.01163	0.82089	10.2294	0.00174932	0.00761598
7169	TPM2	1.00997	4.64562	30.2718	2.02e-07	5.57e-06
122786	FRMD6	1.00972	4.02069	36.9802	1.33e-08	7.25e-07
140886	PABPC5	1.00968	-0.295758	22.4565	5.72e-06	7.76e-05
79633	FAT4	1.00928	5.97658	39.2587	5.42e-09	3.68e-07
4811	NID1	1.0092	6.70608	44.2987	7.84e-10	7.73e-08
54873	PALMD	1.00918	3.13515	23.6005	3.46e-06	5.26e-05
10516	FBLN5	1.0089	4.19313	39.3707	5.19e-09	3.55e-07
775	CACNA1C	1.00884	4.44547	23.4259	3.73e-06	5.59e-05
8404	SPARCL1	1.00878	6.59624	34.0198	4.34e-08	1.78e-06
5923	RASGRF1	1.00878	1.60665	9.22704	0.00290072	0.0113074
647135	SRGAP2B	1.00776	1.62136	41.6443	2.15e-09	1.81e-07
6926	TBX3	1.00605	5.53353	20.3106	1.49e-05	0.000164177
2823	GPM6A	1.00582	-0.364195	7.87424	0.00581349	0.0195797
10266	RAMP2	1.00575	2.99689	20.8486	1.17e-05	0.000137519
7450	VWF	1.00543	7.54202	15.9187	0.000111612	0.00082726
56159	TEX11	1.0032	0.965756	7.91309	0.00569729	0.0192621
51177	PLEKHO1	1.00284	5.30355	19.4444	2.2e-05	0.000224095
752	FMNL1	1.00261	5.6841	20.8359	1.18e-05	0.000138228
54504	CPVL	1.00234	4.52777	34.1371	4.14e-08	1.71e-06
155038	GIMAP8	1.00208	4.45389	29.4383	2.85e-07	7.18e-06
558	AXL	1.00194	5.15796	47.0051	2.85e-10	3.58e-08
5742	PTGS1	1.00016	5.32087	21.2386	9.82e-06	0.000119597
8325	FZD8	-1.00139	3.21278	32.2017	9.1e-08	3e-06
553158	PRR5-ARHGAP8	-1.00449	0.860441	11.3341	0.00101008	0.00488037
1128	CHRM1	-1.00625	0.373451	9.61692	0.00238061	0.00970251
54798	DCHS2	-1.00668	0.98083	12.1112	0.000689619	0.00359426
10107	TRIM10	-1.00721	2.82424	12.4748	0.000577559	0.00310678
5407	PNLIPRP1	-1.00733	-0.51779	6.78242	0.0103153	0.0310134
55930	MYO5C	-1.00932	7.3206	20.3127	1.49e-05	0.000164108
148753	FAM163A	-1.01055	-0.184507	11.8494	0.000783912	0.00396252
145741	C2CD4A	-1.01116	2.55379	7.93539	0.00563167	0.0190891
319089	TTC6	-1.01316	2.79541	8.05291	0.00529861	0.0181878
9620	CELSR1	-1.01394	4.75278	28.5194	4.2e-07	9.82e-06
3880	KRT19	-1.01427	9.25748	6.85214	0.00994071	0.0300756
146223	CMTM4	-1.0158	7.32645	27.2156	7.28e-07	1.5e-05
4233	MET	-1.0159	6.38957	27.7491	5.81e-07	1.26e-05
6513	SLC2A1	-1.01597	5.95462	34.713	3.28e-08	1.43e-06
200879	LIPH	-1.01745	6.66427	9.17853	0.00297316	0.0115112
127254	ERICH3	-1.0187	-1.52082	7.5853	0.00675833	0.0221064
7274	TTPA	-1.01884	2.58156	8.75928	0.00368253	0.0136761
10351	ABCA8	-1.0196	5.03361	14.7107	0.000197281	0.00131382
83953	FCAMR	-1.01995	2.2577	10.9395	0.00122783	0.00571923
79071	ELOVL6	-1.02113	6.12407	18.5592	3.29e-05	0.000309854
54848	ARHGEF38	-1.02193	5.03205	17.9649	4.32e-05	0.00038712
445	ASS1	-1.02336	8.29106	13.3416	0.000379623	0.00222878
3800	KIF5C	-1.02868	2.88057	15.0305	0.000169548	0.00116511
140801	RPL10L	-1.02953	1.13355	6.85299	0.00993624	0.0300664
83887	TTLL2	-1.02954	-0.487064	13.7914	0.000305824	0.00187416
6860	SYT4	-1.03276	-1.63727	6.11959	0.0147037	0.0411719
23327	NEDD4L	-1.03519	7.84003	23.9362	2.99e-06	4.72e-05
255738	PCSK9	-1.03643	4.12213	7.06984	0.00885937	0.0274311
1080	CFTR	-1.03793	8.00897	8.468	0.00427641	0.0153945
139760	GPR119	-1.04179	-1.86486	5.7152	0.0183026	0.0490391
89870	TRIM15	-1.04298	5.045	8.73429	0.00372997	0.0138134
7857	SCG2	-1.04319	1.79351	13.0256	0.000442151	0.00252006
100529240	ZNF816-ZNF321P	-1.04333	2.32922	33.2979	5.82e-08	2.14e-06
816	CAMK2B	-1.04451	-0.265464	11.8377	0.000788394	0.00398422
92292	GLYATL1	-1.0471	-0.06773	11.3697	0.00099246	0.00481394
353324	SPATA12	-1.04829	0.92154	39.918	4.2e-09	3.02e-07
162387	MFSD6L	-1.04844	2.12406	22.534	5.53e-06	7.58e-05
57495	NWD2	-1.04888	0.202377	6.15701	0.0144103	0.0405222
29070	CCDC113	-1.05015	1.85079	30.5078	1.83e-07	5.14e-06
25803	SPDEF	-1.05155	4.89692	9.77298	0.00220029	0.00912453
344805	TMPRSS7	-1.05316	-2.21191	7.15983	0.00844879	0.02637
8437	RASAL1	-1.05363	3.63804	19.2339	2.42e-05	0.000241834
7113	TMPRSS2	-1.05403	8.54791	8.13199	0.00508601	0.0176178
54869	EPS8L1	-1.05711	4.80469	22.0621	6.81e-06	8.93e-05
79669	C3orf52	-1.05924	5.67543	27.6843	5.97e-07	1.28e-05
3135	HLA-G	-1.06106	3.06414	10.8111	0.00130866	0.00602532
55808	ST6GALNAC1	-1.06154	8.05931	8.69615	0.00380359	0.0140148
59351	PBOV1	-1.06503	1.58508	20.7331	1.23e-05	0.000142914
29986	SLC39A2	-1.06636	0.468655	9.24742	0.00287082	0.0112261
440585	FAM183A	-1.06911	-1.45556	7.33232	0.00771599	0.0245804
130576	LYPD6B	-1.07216	1.29847	11.1374	0.00111316	0.00529006
4199	ME1	-1.07519	4.56523	28.9308	3.53e-07	8.58e-06
80150	ASRGL1	-1.07854	4.05339	26.5593	9.63e-07	1.9e-05
55607	PPP1R9A	-1.08142	5.66888	25.5614	1.48e-06	2.7e-05
9751	SNPH	-1.08482	3.68477	30.5059	1.83e-07	5.14e-06
5540	NPY4R	-1.0854	-0.713432	9.62228	0.00237417	0.00968933
27199	OXGR1	-1.08756	1.43045	9.87908	0.00208576	0.00875242
84133	ZNRF3	-1.08843	-0.497136	27.2921	7.05e-07	1.47e-05
85480	TSLP	-1.08887	-0.22915	16.6745	7.84e-05	0.000626098
65268	WNK2	-1.08972	7.87996	17.2597	5.98e-05	0.000502149
412	STS	-1.09301	5.60985	38.4816	7.35e-09	4.63e-07
23017	FAIM2	-1.09502	1.38524	11.1069	0.0011301	0.00535249
547	KIF1A	-1.09924	0.119931	12.0246	0.000719451	0.00371945
84952	CGNL1	-1.0998	3.43133	35.3697	2.52e-08	1.17e-06
3694	ITGB6	-1.10072	5.66467	14.852	0.000184495	0.00124704
64388	GREM2	-1.10111	1.86847	6.74439	0.0105258	0.0315475
127665	ZNF648	-1.1049	-0.755595	7.33543	0.00770341	0.0245596
4008	LMO7	-1.10555	7.76152	25.125	1.78e-06	3.15e-05
8689	KRT36	-1.11638	-2.11053	6.20638	0.0140326	0.0397299
220963	SLC16A9	-1.11776	4.91927	8.19035	0.0049348	0.017195
7262	PHLDA2	-1.12144	4.01899	23.2481	4.04e-06	5.9e-05
9856	KIAA0319	-1.12403	2.32942	23.0683	4.37e-06	6.27e-05
10913	EDAR	-1.12604	2.16517	24.2445	2.61e-06	4.23e-05
140469	MYO3B	-1.12626	-0.284718	12.836	0.000484638	0.00270047
5644	PRSS1	-1.12631	-0.399889	11.6425	0.000867728	0.00429976
9376	SLC22A8	-1.12811	-1.60177	7.96521	0.00554516	0.0188655
7380	UPK3A	-1.13034	-1.01818	13.1897	0.000408454	0.00236188
26762	HAVCR1	-1.13124	3.67661	7.90766	0.00571339	0.0193072
1944	EFNA3	-1.13344	1.45208	20.7279	1.23e-05	0.000143163
1804	DPP6	-1.13872	-1.32702	10.4514	0.00156548	0.00694585
389058	SP5	-1.14314	0.19603	12.8511	0.000481122	0.00268746
340146	SLC35D3	-1.14685	-2.03266	7.73597	0.00624729	0.0207889
79905	TMC7	-1.14771	4.39025	35.76	2.16e-08	1.05e-06
84951	TNS4	-1.14771	4.891	12.8302	0.000486005	0.00270595
79148	MMP28	-1.14875	4.40726	16.7689	7.51e-05	0.000605417
127707	KLHDC7A	-1.14877	1.59746	11.8296	0.000791569	0.00399358
56136	PCDHA13	-1.15028	-1.96341	9.10067	0.00309336	0.0118822
43849	KLK12	-1.15198	-0.15971	6.12076	0.0146944	0.0411568
767	CA8	-1.15442	3.10106	22.8543	4.8e-06	6.78e-05
280664	WFDC10B	-1.1548	-1.85103	8.99897	0.00325794	0.0124046
6469	SHH	-1.15501	3.76507	14.6311	0.000204881	0.00135458
114821	ZBED9	-1.15585	1.11365	35.2577	2.64e-08	1.22e-06
8792	TNFRSF11A	-1.15635	6.68048	24.8388	2.02e-06	3.46e-05
346689	KLRG2	-1.1624	-1.93761	9.44542	0.00259642	0.0103543
23563	CHST5	-1.16514	3.49326	9.88697	0.00207749	0.00872955
338707	B4GALNT4	-1.16736	0.306259	23.9797	2.93e-06	4.64e-05
2786	GNG4	-1.16743	1.33322	18.618	3.2e-05	0.000303125
374569	ASPG	-1.16992	3.3648	17.7481	4.77e-05	0.000420391
205	AK4	-1.17086	4.90284	24.6128	2.23e-06	3.75e-05
3642	INSM1	-1.17429	1.47857	16.5963	8.13e-05	0.000644673
419	ART3	-1.1753	1.10552	15.7916	0.000118466	0.000868311
8549	LGR5	-1.17774	4.38224	13.3991	0.000369242	0.00217874
222537	HS3ST5	-1.17785	-1.32772	16.3099	9.29e-05	0.000716856
340547	VSIG1	-1.17796	1.57222	6.58835	0.0114373	0.0336833
79628	SH3TC2	-1.18065	2.17726	34.6017	3.43e-08	1.47e-06
4071	TM4SF1	-1.18291	5.23823	31.5097	1.21e-07	3.7e-06
284716	RIMKLA	-1.18313	4.07857	14.3633	0.000232714	0.00150194
9048	ARTN	-1.18321	0.444178	22.994	4.51e-06	6.43e-05
222008	VSTM2A	-1.18475	2.10335	6.50936	0.0119297	0.0348358
127733	UBXN10	-1.18795	3.29329	29.8522	2.4e-07	6.41e-06
140803	TRPM6	-1.18826	6.70075	12.8747	0.000475639	0.00266822
387804	VSTM5	-1.18859	2.40671	30.2568	2.03e-07	5.59e-06
55203	LGI2	-1.18976	1.85534	11.617	0.000878643	0.00434163
3914	LAMB3	-1.19147	6.8406	38.8406	6.38e-09	4.09e-07
389692	MAFA	-1.19801	-1.57205	8.16716	0.00499433	0.0173549
79875	THSD4	-1.19832	5.81754	28.8305	3.68e-07	8.87e-06
4544	MTNR1B	-1.19841	-2.2373	9.02342	0.00321756	0.0122841
23057	NMNAT2	-1.20202	1.94141	32.5473	7.9e-08	2.71e-06
9914	ATP2C2	-1.20439	6.73894	17.5784	5.16e-05	0.000446395
283358	B4GALNT3	-1.20839	6.76989	13.7568	0.000310952	0.00189569
4543	MTNR1A	-1.21664	1.87852	9.14663	0.00302182	0.0116547
6000	RGS7	-1.21922	-1.91887	10.1589	0.00181219	0.00782995
23566	LPAR3	-1.21982	1.4501	14.6237	0.000205602	0.0013583
120400	NXPE1	-1.22174	8.17448	10.136	0.00183318	0.00789323
92291	CAPN13	-1.2242	4.94146	8.55815	0.00408272	0.0148145
57822	GRHL3	-1.22688	0.925389	23.1851	4.15e-06	6.02e-05
51083	GAL	-1.22798	-1.09125	6.72865	0.0106142	0.0317585
1950	EGF	-1.2289	2.66336	13.1706	0.000412238	0.00237992
64405	CDH22	-1.2303	-1.71981	9.80223	0.00216808	0.00901723
27289	RND1	-1.23272	2.58917	20.136	1.61e-05	0.000174948
57718	PPP4R4	-1.23303	-0.0101084	14.4794	0.000220194	0.00143694
65266	WNK4	-1.23446	5.3161	21.3433	9.37e-06	0.000115338
11317	RBPJL	-1.23487	-1.75867	6.79045	0.0102714	0.0309035
124220	ZG16B	-1.23827	3.58988	13.4357	0.000362794	0.00214729
150209	AIFM3	-1.23925	5.33106	15.6836	0.000124628	0.000905552
6997	TDGF1	-1.24093	1.92958	19.9638	1.74e-05	0.000185251
116379	IL22RA2	-1.24371	0.14561	8.02934	0.00536374	0.0183577
374	AREG	-1.24372	3.98085	16.0749	0.000103738	0.000781747
1131	CHRM3	-1.24395	3.98727	16.0571	0.000104606	0.000786928
114131	UCN3	-1.24536	1.3274	12.9871	0.000450452	0.00255651
30811	HUNK	-1.24648	4.27748	45.435	5.11e-10	5.59e-08
56521	DNAJC12	-1.24817	2.44216	32.0931	9.51e-08	3.1e-06
3909	LAMA3	-1.2573	7.51614	25.2076	1.72e-06	3.06e-05
9518	GDF15	-1.25987	3.47967	20.4239	1.41e-05	0.00015809
8744	TNFSF9	-1.26043	0.39276	13.3583	0.000376574	0.00221519
80157	CWH43	-1.26531	4.41045	7.40877	0.00741261	0.0238259
1014	CDH16	-1.27062	-1.47133	9.35004	0.00272507	0.0107778
83539	CHST9	-1.27104	-0.811347	14.7953	0.000189523	0.00127337
3775	KCNK1	-1.27111	5.10611	24.9325	1.94e-06	3.36e-05
766	CA7	-1.2752	4.87136	9.22411	0.00290503	0.011318
10590	SCGN	-1.27672	1.35704	14.407	0.00022792	0.00147686
64078	SLC28A3	-1.28447	3.2426	24.2726	2.58e-06	4.21e-05
29842	TFCP2L1	-1.28471	7.65951	13.2695	0.000393034	0.00229033
80117	ARL14	-1.28982	4.39961	15.257	0.000152344	0.00106914
80164	PRR36	-1.29402	-0.3644	36.0519	1.92e-08	9.52e-07
658	BMPR1B	-1.2947	-1.71887	11.8692	0.000776316	0.00392976
10020	GNE	-1.29869	7.24899	49.0779	1.32e-10	2.1e-08
866	SERPINA6	-1.30042	1.06326	10.7625	0.00134067	0.0061459
55753	OGDHL	-1.30414	0.540176	17.6599	4.97e-05	0.000433669
135398	C6orf141	-1.30496	2.77878	20.2828	1.51e-05	0.00016572
131177	FAM3D	-1.30497	7.31764	12.7479	0.000505805	0.00279191
2810	SFN	-1.30582	6.83373	13.8452	0.00029805	0.00183557
8447	DOC2B	-1.31691	4.44928	15.4625	0.000138285	0.000984207
195814	SDR16C5	-1.31702	3.35307	12.817	0.000489126	0.00271602
91683	SYT12	-1.31991	-0.202824	8.78463	0.00363504	0.013545
54084	TSPEAR	-1.3201	-0.536636	9.52087	0.0024991	0.0100573
1364	CLDN4	-1.32014	8.52342	14.1688	0.000255326	0.00161806
55214	P3H2	-1.32017	4.31895	12.2199	0.000653963	0.00344239
4884	NPTX1	-1.32213	-0.0585516	10.0303	0.00193306	0.00823929
10232	MSLN	-1.3256	2.3141	9.35552	0.0027175	0.0107519
57497	LRFN2	-1.33251	-1.67886	7.9658	0.00554347	0.0188628
727897	MUC5B	-1.33266	9.87279	6.58345	0.0114672	0.0337513
129049	SGSM1	-1.33664	2.98612	44.4219	7.48e-10	7.53e-08
54827	NXPE4	-1.33998	7.30355	9.75507	0.00222024	0.00919075
51156	SERPINA10	-1.34618	-0.795531	20.4684	1.39e-05	0.000156117
147	ADRA1B	-1.3477	-0.825911	11.47	0.000944573	0.00462093
389432	SAMD5	-1.35304	5.32893	75.3029	1.76e-14	3.39e-11
90161	HS6ST2	-1.35315	0.0852819	15.1618	0.000159346	0.00110834
167681	PRSS35	-1.35615	-1.76538	12.8374	0.000484323	0.00269943
6364	CCL20	-1.35692	4.07364	10.7365	0.00135809	0.00621317
387755	INSC	-1.35902	2.11106	22.3489	6e-06	8.04e-05
80125	CCDC33	-1.36131	-2.09512	15.64	0.000127203	0.000917706
56135	PCDHAC1	-1.3622	-0.714082	11.0954	0.00113656	0.00537688
51252	FAM178B	-1.36252	-1.10731	20.9777	1.1e-05	0.00013164
1103	CHAT	-1.36725	0.176581	12.1752	0.000668388	0.00350582
4009	LMX1A	-1.37233	-0.364677	13.1154	0.000423372	0.00242959
3866	KRT15	-1.37268	4.3769	11.4544	0.000951905	0.00465141
6750	SST	-1.37521	3.41366	7.44024	0.00729132	0.0234718
29850	TRPM5	-1.37911	2.11064	24.6961	2.15e-06	3.63e-05
55554	KLK15	-1.37991	1.59571	13.8216	0.000301441	0.00185322
54933	RHBDL2	-1.38326	3.68925	32.9808	6.62e-08	2.36e-06
57139	RGL3	-1.39014	3.20844	48.2508	1.8e-10	2.69e-08
60676	PAPPA2	-1.39568	2.4333	14.7251	0.000195942	0.00130828
25833	POU2F3	-1.39783	2.05509	20.4317	1.41e-05	0.00015762
8708	B3GALT1	-1.39889	4.3764	11.4051	0.000975277	0.00474653
9622	KLK4	-1.40044	-0.719312	10.0941	0.00187209	0.00802312
205147	AMER3	-1.40157	-0.779882	14.1159	0.000261849	0.00164965
5563	PRKAA2	-1.40236	3.15687	17.3926	5.62e-05	0.000477928
57528	KCTD16	-1.40296	-1.05382	12.9682	0.00045461	0.00257389
6590	SLPI	-1.40459	4.42734	12.8427	0.000483073	0.00269388
8908	GYG2	-1.41437	3.07066	36.7054	1.48e-08	7.8e-07
388611	CD164L2	-1.42011	-1.75077	11.4803	0.000939797	0.00460076
2049	EPHB3	-1.42298	5.70645	48.0994	1.9e-10	2.75e-08
146853	C17orf50	-1.42624	-0.374824	21.231	9.85e-06	0.000119934
646892	SH2D7	-1.43853	2.06332	20.0153	1.7e-05	0.000182194
81569	ACTL8	-1.44473	-2.18204	8.69071	0.00381421	0.0140427
22987	SV2C	-1.44478	1.20148	17.4917	5.37e-05	0.000461009
1428	CRYM	-1.44918	2.91981	29.0112	3.41e-07	8.33e-06
4246	SCGB2A1	-1.45257	0.262897	14.3347	0.000235899	0.0015174
55612	FERMT1	-1.45567	7.17193	19.6816	1.98e-05	0.00020455
655	BMP7	-1.45621	2.15874	32.2968	8.75e-08	2.9e-06
51559	NT5DC3	-1.46286	4.85205	130.718	3.44e-21	3.63e-17
6484	ST3GAL4	-1.46891	5.09326	12.0447	0.000712407	0.00368664
1412	CRYBA2	-1.47048	-0.384979	17.6985	4.88e-05	0.000427977
171177	RHOV	-1.47278	1.29576	31.6993	1.12e-07	3.48e-06
26577	PCOLCE2	-1.47355	-1.99418	9.30101	0.00279374	0.0109978
56704	JPH1	-1.47465	4.03873	29.4983	2.78e-07	7.05e-06
27178	IL37	-1.47932	-0.975949	15.8966	0.000112771	0.000834756
2918	GRM8	-1.47934	2.57785	15.543	0.000133141	0.000953055
54346	UNC93A	-1.48445	-1.31258	6.44233	0.0123648	0.0358635
4868	NPHS1	-1.4857	-0.850591	7.81358	0.00599982	0.0201111
85415	RHPN2	-1.49307	6.10852	31.4055	1.26e-07	3.82e-06
10529	NEBL	-1.49374	5.2484	50.8214	7.02e-11	1.3e-08
100289462	DEFB4B	-1.49456	-1.97443	7.7828	0.00609671	0.0203745
222546	RFX6	-1.49498	0.908216	18.0102	4.23e-05	0.000381754
79820	CATSPERB	-1.50615	4.30702	18.8604	2.87e-05	0.000276233
10317	B3GALT5	-1.51872	8.34304	14.0402	0.0002715	0.00170133
9052	GPRC5A	-1.52878	8.5068	17.6816	4.92e-05	0.000430341
90527	DUOXA1	-1.53149	1.59609	9.98473	0.00197781	0.00839436
284948	SH2D6	-1.542	2.70369	24.4247	2.42e-06	3.97e-05
1969	EPHA2	-1.56543	5.96237	35.7104	2.2e-08	1.06e-06
641371	ACOT1	-1.56589	-1.48096	6.27409	0.0135312	0.038621
9982	FGFBP1	-1.57298	2.89856	12.9231	0.000464628	0.00262218
125115	KRT40	-1.5794	-0.622119	17.7852	4.69e-05	0.000413975
729665	CCDC175	-1.5812	1.02159	29.8202	2.43e-07	6.47e-06
388336	SHISA6	-1.58211	0.138062	48.0512	1.93e-10	2.75e-08
30812	SOX8	-1.58564	1.31693	20.6977	1.25e-05	0.00014447
114771	PGLYRP3	-1.58724	-2.35624	8.79561	0.00361467	0.0134881
2302	FOXJ1	-1.59498	0.752804	12.8797	0.000474501	0.00266366
350	APOH	-1.60086	-2.28382	9.4236	0.0026253	0.0104458
164237	WFDC13	-1.60159	-0.94701	23.4899	3.63e-06	5.46e-05
57057	TBX20	-1.60705	-1.37857	15.9895	0.00010797	0.000804504
64090	GAL3ST2	-1.60926	4.13058	17.293	5.89e-05	0.000495853
5078	PAX4	-1.61644	-1.01119	18.6975	3.09e-05	0.000294042
374860	ANKRD30B	-1.62023	0.260826	17.3169	5.82e-05	0.000490991
57115	PGLYRP4	-1.62158	-0.775101	8.71046	0.00377579	0.0139341
1360	CPB1	-1.62323	0.490108	6.70907	0.0107253	0.0320046
100131378	C11orf91	-1.62595	-0.0210169	25.8888	1.28e-06	2.39e-05
80144	FRAS1	-1.62897	4.02075	17.5647	5.19e-05	0.000448482
387914	SHISA2	-1.62899	0.42481	31.9101	1.03e-07	3.24e-06
7068	THRB	-1.63133	4.27666	21.0934	1.05e-05	0.000126145
10344	CCL26	-1.63353	-1.09113	23.2256	4.08e-06	5.94e-05
22943	DKK1	-1.63447	-1.12282	14.3175	0.00023784	0.00152756
6317	SERPINB3	-1.63591	-0.42072	8.31963	0.00461611	0.0162952
84125	LRRIQ1	-1.63667	-1.92895	23.2418	4.05e-06	5.91e-05
53904	MYO3A	-1.65193	0.747553	22.807	4.9e-06	6.86e-05
7166	TPH1	-1.65973	4.74426	30.1438	2.13e-07	5.81e-06
242	ALOX12B	-1.66654	0.563981	26.1884	1.13e-06	2.17e-05
6819	SULT1C2	-1.67036	4.61826	17.0203	6.68e-05	0.00055051
150921	TCF23	-1.67626	-2.18767	11.2389	0.00105867	0.00507912
340784	HMX3	-1.67894	-1.33323	16.1524	0.000100044	0.000759186
400935	IL17REL	-1.68721	2.66785	15.5104	0.000135202	0.000965847
55867	SLC22A11	-1.6902	-2.05526	18.5044	3.37e-05	0.000316014
6340	SCNN1G	-1.69031	2.34741	7.83612	0.00592986	0.0199177
3170	FOXA2	-1.69989	4.01334	22.0327	6.9e-06	9e-05
3754	KCNF1	-1.7006	-1.45988	20.9397	1.12e-05	0.00013344
5800	PTPRO	-1.70393	4.58763	53.0701	3.12e-11	7.24e-09
10071	MUC12	-1.71037	11.1063	12.6781	0.000523211	0.00287073
140730	RIMS4	-1.71251	-0.228286	11.7311	0.000830754	0.00415161
9717	SEC14L5	-1.72334	1.04391	22.8405	4.83e-06	6.79e-05
5266	PI3	-1.7248	7.14532	9.28812	0.00281207	0.0110454
200844	CFAP20DC	-1.72884	1.8999	55.271	1.43e-11	4.25e-09
283455	KSR2	-1.72906	3.88218	45.6737	4.67e-10	5.28e-08
284434	NWD1	-1.73025	1.24496	34.3909	3.74e-08	1.58e-06
6570	SLC18A1	-1.73994	1.87099	47.1844	2.66e-10	3.43e-08
4316	MMP7	-1.74563	2.99181	10.7723	0.00133414	0.00612128
3918	LAMC2	-1.74666	6.60944	36.6052	1.54e-08	8.04e-07
3236	HOXD10	-1.75405	3.30534	13.5008	0.000351615	0.00209226
643236	TMEM72	-1.75507	3.2126	30.3378	1.96e-07	5.44e-06
5950	RBP4	-1.76702	1.42008	24.6556	2.19e-06	3.68e-05
9892	SNAP91	-1.76983	-0.985304	9.48338	0.00254698	0.0102014
84443	FRMPD3	-1.77171	0.668517	32.6957	7.44e-08	2.59e-06
2557	GABRA4	-1.77749	-1.15076	10.0085	0.00195435	0.00831495
2561	GABRB2	-1.78017	1.90946	31.797	1.07e-07	3.38e-06
79747	ADGB	-1.78524	1.04122	24.5482	2.29e-06	3.82e-05
1001	CDH3	-1.79609	3.33241	12.7465	0.000506135	0.00279291
285175	UNC80	-1.80047	-0.677047	28.6658	3.95e-07	9.4e-06
338557	FFAR4	-1.82018	4.88708	19.8631	1.82e-05	0.000192794
129807	NEU4	-1.82084	4.58489	31.6505	1.14e-07	3.53e-06
5121	PCP4	-1.82355	-2.56751	12.9864	0.00045061	0.00255672
2587	GALR1	-1.82503	-0.627553	19.5257	2.12e-05	0.000216742
5268	SERPINB5	-1.82729	4.64971	11.183	0.00108836	0.00519323
28965	SLC27A6	-1.82753	-1.08942	16.0209	0.000106394	0.000796113
4057	LTF	-1.8308	3.04124	14.4312	0.00022531	0.00146445
203413	CT83	-1.83434	-2.03957	15.3007	0.00014924	0.00105153
375759	C9orf50	-1.83501	0.410442	53.8058	2.4e-11	5.96e-09
1261	CNGA3	-1.83691	-1.20783	11.0751	0.00114806	0.00541936
92211	CDHR1	-1.83744	6.94174	31.1958	1.38e-07	4.09e-06
6286	S100P	-1.84542	3.81053	17.5747	5.17e-05	0.000446972
2568	GABRP	-1.84935	2.34506	16.266	9.49e-05	0.000727437
1129	CHRM2	-1.86504	-2.03007	11.9536	0.000744887	0.00381547
3670	ISL1	-1.88091	0.454139	33.2994	5.81e-08	2.14e-06
10886	NPFFR2	-1.90161	-2.30909	16.9787	6.81e-05	0.000559052
8710	SERPINB7	-1.91344	1.16098	11.6911	0.000847224	0.00421795
340745	LRIT2	-1.92977	0.644589	32.5879	7.77e-08	2.67e-06
57453	DSCAML1	-1.94082	1.88008	47.2433	2.6e-10	3.4e-08
28234	SLCO1B3	-1.9527	-0.546765	10.243	0.00173741	0.00757347
728276	CLEC19A	-1.96478	-0.792294	23.2171	4.09e-06	5.96e-05
123745	PLA2G4E	-1.98392	-0.308983	40.8981	2.87e-09	2.27e-07
3209	HOXA13	-2.00242	4.74268	6.65058	0.0110643	0.03284
140686	WFDC3	-2.01255	0.568912	60.8199	2.07e-12	1.11e-09
11254	SLC6A14	-2.01968	5.31623	9.49238	0.0025354	0.0101686
283748	PLA2G4D	-2.02231	-0.395327	36.2946	1.74e-08	8.85e-07
23650	TRIM29	-2.03464	3.63847	28.0589	5.09e-07	1.14e-05
29943	PADI1	-2.03796	-0.835068	22.9309	4.64e-06	6.59e-05
153572	IRX2	-2.0423	0.251316	11.3554	0.000999508	0.00484146
3860	KRT13	-2.0587	-1.28342	9.29065	0.00280847	0.0110342
54905	CYP2W1	-2.06398	1.79159	37.9233	9.15e-09	5.46e-07
442038	SULT1C3	-2.06952	0.643297	22.557	5.47e-06	7.52e-05
8581	LY6D	-2.082	-1.62277	16.1088	0.000102106	0.00077142
5697	PYY	-2.08877	4.99175	22.5095	5.59e-06	7.62e-05
1152	CKB	-2.09098	7.79525	21.5339	8.61e-06	0.000107592
3237	HOXD11	-2.12058	1.64093	18.818	2.92e-05	0.000280845
642968	FAM163B	-2.13645	-0.914517	13.3221	0.000383199	0.00224354
163782	KANK4	-2.15195	1.41585	37.1395	1.25e-08	6.93e-07
4604	MYBPC1	-2.16022	0.511323	22.2615	6.23e-06	8.3e-05
362	AQP5	-2.1638	-1.4066	20.8213	1.18e-05	0.000138748
51473	DCDC2	-2.16581	1.0632	23.6959	3.32e-06	5.09e-05
8796	SCEL	-2.17964	1.20942	17.9696	4.31e-05	0.00038662
391253	SPINT4	-2.19055	-1.9183	32.3986	8.39e-08	2.81e-06
10637	LEFTY1	-2.20116	4.42674	26.0002	1.22e-06	2.3e-05
27035	NOX1	-2.21876	5.87476	28.2647	4.67e-07	1.07e-05
8456	FOXN1	-2.2396	-0.46604	22.1535	6.54e-06	8.63e-05
203	AK1	-2.24093	2.65154	61.1604	1.84e-12	1.08e-09
6318	SERPINB4	-2.24326	-1.37936	19.4644	2.18e-05	0.0002222
8715	NOL4	-2.31531	0.191882	49.5863	1.1e-10	1.78e-08
7134	TNNC1	-2.32027	-0.357028	28.2165	4.77e-07	1.09e-05
84929	FIBCD1	-2.32132	1.64011	46.1155	3.96e-10	4.67e-08
30815	ST6GALNAC6	-2.32938	6.72917	56.4795	9.32e-12	3.18e-09
5539	PPY	-2.33023	-1.83771	21.8067	7.62e-06	9.75e-05
2709	GJB5	-2.34878	-0.186407	17.7883	4.68e-05	0.000413787
11005	SPINK5	-2.46549	4.1887	26.8365	8.56e-07	1.72e-05
1280	COL2A1	-2.47117	0.830232	70.2111	9.04e-14	8.68e-11
150084	IGSF5	-2.47797	-0.752516	36.4726	1.62e-08	8.37e-07
83698	CALN1	-2.50475	-0.884326	16.4607	8.66e-05	0.000678578
3849	KRT2	-2.51865	-1.43294	24.3151	2.53e-06	4.14e-05
57094	CPA6	-2.52516	2.19002	45.0677	5.87e-10	6.29e-08
9153	SLC28A2	-2.54352	5.4084	17.6293	5.04e-05	0.000438204
390261	OR6M1	-2.55325	-1.4772	19.7036	1.96e-05	0.000203226
81285	OR51E2	-2.56637	0.331064	50.2009	8.79e-11	1.56e-08
2707	GJB3	-2.5685	3.30372	48.219	1.82e-10	2.7e-08
54763	ROPN1	-2.57185	-2.1874	29.1957	3.16e-07	7.8e-06
64063	PRSS22	-2.59801	3.00083	33.4876	5.39e-08	2.03e-06
221662	RBM24	-2.61732	1.69152	51.8435	4.85e-11	9.84e-09
644168	DRGX	-2.61861	0.0549019	26.7828	8.75e-07	1.75e-05
55600	ITLN1	-2.64418	8.55051	29.6734	2.59e-07	6.73e-06
127534	GJB4	-2.64649	-0.0437642	35.4207	2.47e-08	1.15e-06
93010	B3GNT7	-2.66663	7.74014	38.1979	8.21e-09	5.03e-07
56776	FMN2	-2.73345	1.01635	35.0939	2.82e-08	1.28e-06
26154	ABCA12	-2.7414	3.79596	33.2811	5.86e-08	2.15e-06
219875	OR4D5	-2.80419	-0.888212	27.5375	6.35e-07	1.35e-05
338661	TMEM225	-2.86823	-0.533343	32.6621	7.54e-08	2.62e-06
4892	NRAP	-2.87761	0.941301	38.112	8.5e-09	5.19e-07
342035	GLDN	-2.88584	3.69296	29.7257	2.53e-07	6.64e-06
219873	OR10S1	-2.90253	-1.53928	29.549	2.73e-07	6.97e-06
10406	WFDC2	-2.92668	4.91703	37.4535	1.1e-08	6.39e-07
644943	RASSF10	-2.97784	0.948982	39.8276	4.35e-09	3.1e-07
338662	OR8D4	-3.00235	-0.771041	33.848	4.65e-08	1.86e-06
390264	OR10G4	-3.10347	-2.41352	22.9899	4.52e-06	6.44e-05
105378803	LRRC53	-3.1578	-1.89379	45.938	4.23e-10	4.91e-08
401661	OR51C1P	-3.1595	-1.72779	52.7028	3.56e-11	7.93e-09
126123	IZUMO2	-3.17475	-2.87466	36.7062	1.48e-08	7.8e-07
4915	NTRK2	-3.18383	4.47373	55.869	1.16e-11	3.74e-09
9271	PIWIL1	-3.26986	-0.310077	16.7919	7.43e-05	0.000600334
189	AGXT	-3.38831	-0.524014	50.0991	9.12e-11	1.58e-08
360205	PRAC2	-3.38969	-1.12352	26.804	8.68e-07	1.74e-05
2742	GLRA2	-3.49487	1.64676	64.7809	5.42e-13	3.95e-10
79490	OR10G6	-3.53005	-2.02382	33.1852	6.09e-08	2.21e-06
219874	OR6T1	-3.60203	-0.777542	41.2711	2.49e-09	2.03e-07
2128	EVX1	-3.62668	-1.74534	37.4301	1.11e-08	6.42e-07
388468	POTEC	-3.72625	0.162109	57.7506	5.98e-12	2.43e-09
84366	PRAC1	-3.78855	2.68861	17.0049	6.73e-05	0.000553606
5172	SLC26A4	-3.85709	0.798551	131.605	2.76e-21	3.63e-17
51557	LGSN	-3.87381	0.301446	60.6953	2.16e-12	1.11e-09
84620	ST6GAL2	-3.97774	3.03943	57.4214	6.71e-12	2.58e-09
204962	SLC44A5	-4.63227	-0.187035	33.8286	4.69e-08	1.86e-06
10481	HOXB13	-4.66389	5.34133	21.9434	7.18e-06	9.31e-05
479	ATP12A	-4.8527	-0.576256	55.1792	1.47e-11	4.26e-09
9073	CLDN8	-5.45242	3.65835	47.0924	2.75e-10	3.53e-08
3239	HOXD13	-5.81387	3.02875	36.5473	1.58e-08	8.18e-07
337959	KRTAP13-2	-6.5506	-1.02046	70.3108	8.75e-14	8.68e-11
10022	INSL5	-7.06058	2.74331	81.9369	2.24e-15	9.45e-12
3238	HOXD12	-7.84114	0.525756	52.6054	3.69e-11	8.03e-09
344191	EVX2	-8.98318	0.468506	70.2201	9.01e-14	8.68e-11

## Sheet: Normal(CD vs UC)
Entrez ID	Symbol	logFC	logCPM	F	PValue	FDR
6555	SLC10A2	11.1469	3.70536	23.6669	3.36e-06	6.73e-05
337	APOA4	10.5029	5.37789	19.915	1.78e-05	0.000260066
140628	GATA5	9.63888	3.01033	44.1401	8.32e-10	5.56e-08
5968	REG1B	9.62595	7.75141	25.6077	1.45e-06	3.35e-05
338	APOB	9.22627	9.0094	19.014	2.67e-05	0.000362002
5967	REG1A	9.00122	9.73643	43.4369	1.09e-09	7e-08
345	APOC3	8.93557	3.15033	18.6175	3.2e-05	0.000421119
4547	MTTP	8.6643	5.44282	19.7609	1.91e-05	0.000275558
5068	REG3A	8.52819	7.14588	29.5115	2.77e-07	8.59e-06
5651	TMPRSS15	8.34313	2.88242	19.3422	2.3e-05	0.00032377
54097	FAM3B	8.08575	4.89026	55.4268	1.35e-11	1.41e-09
2172	FABP6	8.04593	6.24882	22.3411	6.02e-06	0.000109017
130120	REG3G	7.80423	0.554423	21.2072	9.96e-06	0.000163529
9154	SLC28A1	7.44245	1.81202	18.9281	2.78e-05	0.000373641
4922	NTS	7.42093	2.20704	26.5316	9.75e-07	2.43e-05
167	CRISP1	7.31842	-1.09759	16.0093	0.000112599	0.00116284
730130	TMEM229A	7.21011	0.187616	28.8259	3.69e-07	1.1e-05
335	APOA1	7.18983	3.98758	17.8548	4.54e-05	0.000562591
340895	MALRD1	7.17381	5.2288	24.0785	2.81e-06	5.82e-05
8170	SLC14A2	7.09334	4.58318	42.247	1.71e-09	1.05e-07
6370	CCL25	7.02593	3.40997	19.6195	2.03e-05	0.000291367
5232	PGK2	7.02188	-0.234596	17.4318	5.52e-05	0.000659333
229	ALDOB	7.00288	8.23067	25.9949	1.23e-06	2.93e-05
6561	SLC13A1	6.99323	1.71008	20.6257	1.29e-05	0.000203108
2538	G6PC1	6.82108	2.07529	21.7458	7.83e-06	0.000134748
5308	PITX2	6.77456	5.16729	38.341	7.77e-09	4.1e-07
2066	ERBB4	6.7713	1.52001	36.1549	1.84e-08	8.69e-07
6514	SLC2A2	6.66831	2.12446	16.2056	9.76e-05	0.00103487
1671	DEFA6	6.5086	5.36893	20.0798	1.65e-05	0.000245174
11136	SLC7A9	6.41913	3.82835	21.2537	9.75e-06	0.000160698
1800	DPEP1	6.39261	5.00035	40.9701	2.79e-09	1.6e-07
1670	DEFA5	6.3765	6.52741	20.1311	1.61e-05	0.000240248
2939	GSTA2	6.14604	1.73903	19.0224	2.66e-05	0.000361172
221833	SP8	6.08097	-2.07783	17.5107	5.65e-05	0.000671144
8972	MGAM	5.86892	6.71445	30.6668	1.71e-07	5.79e-06
1816	DRD5	5.79131	1.05205	30.5516	1.8e-07	6.03e-06
9971	NR1H4	5.78162	4.84717	48.1783	1.84e-10	1.48e-08
341116	MS4A10	5.7684	3.42684	17.7876	4.69e-05	0.000575546
728588	MS4A18	5.52824	1.10022	11.8697	0.000776151	0.00543614
2028	ENPEP	5.45064	6.15598	25.3389	1.63e-06	3.69e-05
6783	SULT1E1	5.35249	2.48076	20.8842	1.15e-05	0.00018447
4225	MEP1B	5.3297	5.69037	36.9535	1.34e-08	6.53e-07
646625	URAD	5.28409	3.74817	39.4268	5.08e-09	2.77e-07
1373	CPS1	5.08909	5.87494	14.7404	0.000194519	0.00180934
3284	HSD3B2	5.08081	4.20416	24.9555	1.92e-06	4.23e-05
125931	CEACAM20	4.97817	3.00038	15.5046	0.000135567	0.00135786
130749	CPO	4.92885	2.12932	15.41	0.000141744	0.00140441
6550	SLC9A3	4.87572	7.74336	53.4488	2.73e-11	2.69e-09
3929	LBP	4.81701	-0.134903	10.9634	0.00124604	0.00784773
171389	NLRP6	4.73662	4.06368	23.503	3.61e-06	7.12e-05
290	ANPEP	4.70479	10.9829	53.2002	2.98e-11	2.9e-09
57733	GBA3	4.64204	4.67124	47.0187	2.83e-10	2.11e-08
142683	ITLN2	4.63171	2.35591	14.2928	0.000240656	0.00212526
3224	HOXC8	4.58067	-0.167545	31.3387	1.3e-07	4.61e-06
10568	SLC34A2	4.51293	1.88095	19.2737	2.38e-05	0.000331779
151126	ZNF385B	4.40034	0.291604	43.5565	1.04e-09	6.71e-08
5948	RBP2	4.3114	4.67766	14.16	0.000256399	0.00223994
64208	POPDC3	4.29399	1.04617	35.2571	2.64e-08	1.19e-06
3223	HOXC6	4.28983	1.12088	43.4136	1.1e-09	7.04e-08
159963	SLC5A12	4.25245	3.39782	12.5494	0.00055698	0.0041826
56033	BARX1	4.21071	-2.42237	16.3687	9.04e-05	0.000975656
1543	CYP1A1	4.17005	0.211587	11.8583	0.000780479	0.00545561
13	AADAC	4.12834	1.93787	12.5786	0.00054913	0.00413394
3225	HOXC9	4.11003	-1.08928	29.7333	2.52e-07	7.94e-06
8403	SOX14	4.10702	-1.13495	8.33681	0.00457539	0.0217102
2346	FOLH1	3.87123	2.35569	20.4755	1.38e-05	0.000213616
84699	CREB3L3	3.86597	4.87976	14.386	0.000230204	0.00205356
3222	HOXC5	3.85689	-1.75803	27.69	5.95e-07	1.62e-05
6289	SAA2	3.84325	1.96678	18.7163	3.06e-05	0.000404316
158326	FREM1	3.8353	5.03264	39.5915	4.76e-09	2.61e-07
8988	HSPB3	3.82517	-2.10048	15.2332	0.000154069	0.00150256
63904	DUSP21	3.81831	-1.35843	23.6586	3.37e-06	6.75e-05
6291	SAA4	3.81773	-1.70017	10.3404	0.00165479	0.00976127
23436	CELA3B	3.80988	1.17377	27.4265	6.66e-07	1.77e-05
64241	ABCG8	3.73047	2.31926	21.5575	8.52e-06	0.000144117
100170765	ERICH4	3.72494	0.857963	16.298	9.35e-05	0.00100275
1755	DMBT1	3.68801	10.5765	16.9881	6.78e-05	0.000780912
84457	PHYHIPL	3.66702	1.77168	16.4287	8.79e-05	0.000955051
339	APOBEC1	3.66195	2.44357	30.0391	2.22e-07	7.14e-06
6357	CCL13	3.6254	2.87326	58.4597	4.67e-12	5.69e-10
114805	GALNT13	3.56666	-0.176417	26.1406	1.15e-06	2.78e-05
4253	MIA2	3.55222	0.0246937	43.2472	1.17e-09	7.47e-08
6532	SLC6A4	3.50026	3.39065	26.1643	1.14e-06	2.77e-05
118471	PRAP1	3.49907	5.78627	29.0041	3.42e-07	1.03e-05
2326	FMO1	3.49456	1.56654	17.8511	4.55e-05	0.000562591
1559	CYP2C9	3.49448	3.7822	30.8653	1.58e-07	5.4e-06
200931	SLC51A	3.49253	5.53989	80.0881	3.95e-15	9.93e-13
400258	C14orf180	3.48293	-1.3956	23.6138	3.44e-06	6.85e-05
1600	DAB1	3.47107	2.72818	16.2374	9.61e-05	0.0010232
83876	MRO	3.40808	0.430659	25.4695	1.54e-06	3.52e-05
338376	IFNE	3.40442	-1.14649	13.1834	0.000409713	0.00325001
1180	CLCN1	3.35262	0.132602	16.2023	9.77e-05	0.00103593
7104	TM4SF4	3.29607	0.827099	9.39276	0.00266665	0.0141676
124872	B4GALNT2	3.29296	7.45594	21.9052	7.3e-06	0.000126886
10136	CELA3A	3.27991	0.0639745	20.6058	1.3e-05	0.00020432
79853	TM4SF20	3.27913	4.88332	14.4283	0.000225622	0.00202135
284099	C17orf78	3.25861	3.17276	14.2242	0.000248663	0.00218774
8029	CUBN	3.21632	4.95151	16.4743	8.61e-05	0.000939816
63982	ANO3	3.21195	-1.56614	9.85228	0.0021141	0.011805
27294	DHDH	3.16152	-0.307909	14.3804	0.000230825	0.0020565
169693	TMEM252	3.1305	0.567594	31.8114	1.07e-07	3.9e-06
54716	SLC6A20	3.12866	4.28078	18.3465	3.63e-05	0.000468501
1271	CNTFR	3.12561	3.39914	21.1459	1.02e-05	0.000167415
1132	CHRM4	3.09825	0.752008	21.9869	7.04e-06	0.000124006
1557	CYP2C19	3.08502	1.01025	31.6651	1.13e-07	4.12e-06
1056	CEL	3.0683	2.86883	11.6027	0.000884866	0.00601994
91646	TDRD12	3.05778	0.749926	14.2682	0.000243497	0.00214855
256394	SERPINA11	3.0541	-1.80078	19.2423	2.41e-05	0.000334552
2938	GSTA1	3.03711	4.65617	11.8411	0.000787097	0.00549096
56241	SUSD2	3.03322	3.67975	17.664	4.96e-05	0.000600998
339221	ENPP7	3.03028	1.58824	12.3191	0.000623049	0.00458901
2104	ESRRG	3.02826	2.93586	40.3308	3.57e-09	2.01e-07
50700	RDH8	3.02632	-2.53641	9.13245	0.0030437	0.0156894
6355	CCL8	2.97326	2.68942	37.2921	1.17e-08	5.81e-07
256076	COL6A5	2.96303	3.14817	33.4745	5.42e-08	2.16e-06
729767	CEACAM18	2.95852	-0.403252	7.2255	0.00816163	0.033706
222545	GPRC6A	2.9527	-1.79253	16.3825	8.99e-05	0.000971883
8435	SOAT2	2.94012	-0.921986	9.92685	0.00203622	0.0114698
6288	SAA1	2.93981	2.01151	13.7158	0.000317114	0.00265426
29881	NPC1L1	2.89868	0.452135	10.1684	0.00180365	0.0104156
3938	LCT	2.88316	2.48854	16.8278	7.3e-05	0.000825598
6581	SLC22A3	2.87466	2.34095	50.1834	8.85e-11	7.75e-09
4889	NPY5R	2.87344	-1.01128	18.9981	2.69e-05	0.000364243
116039	OSR2	2.86373	2.60497	25.6326	1.43e-06	3.33e-05
2719	GPC3	2.84917	1.48272	37.1691	1.23e-08	6.05e-07
23742	NPAP1	2.76877	-0.634108	13.599	0.000335411	0.00277088
1576	CYP3A4	2.75806	4.7381	6.7857	0.0102974	0.0401331
4023	LPL	2.75372	2.60316	24.9895	1.89e-06	4.17e-05
5009	OTC	2.74855	3.25198	16.5088	8.47e-05	0.000929149
1555	CYP2B6	2.74415	4.63158	27.8362	5.6e-07	1.54e-05
7512	XPNPEP2	2.73858	5.31187	9.77882	0.00219381	0.0121729
8529	CYP4F2	2.7282	4.03454	14.0026	0.000276427	0.00238142
4311	MME	2.71793	5.68664	8.69872	0.00379859	0.0186782
57795	BRINP2	2.70437	-1.70604	14.1818	0.000253748	0.00222046
1562	CYP2C18	2.70342	4.32979	26.9277	8.23e-07	2.12e-05
3283	HSD3B1	2.70156	-0.330566	13.453	0.000359795	0.00292883
146760	RTN4RL1	2.69133	0.240694	34.0492	4.29e-08	1.79e-06
7180	CRISP2	2.6627	-2.43474	8.19385	0.00492586	0.0229345
64240	ABCG5	2.6422	1.77989	18.9213	2.79e-05	0.000374568
6372	CXCL6	2.64119	3.74869	16.8692	7.16e-05	0.000814092
2792	GNGT1	2.61044	-2.30343	12.1811	0.000666463	0.00484625
6906	SERPINA7	2.59554	-2.44236	9.47461	0.00264849	0.0140959
116448	OLIG1	2.58599	-0.876518	28.2617	4.68e-07	1.33e-05
83639	TEX101	2.57906	-0.941575	17.5354	5.26e-05	0.000632139
27012	KCNV1	2.54915	2.13752	26.824	8.6e-07	2.19e-05
398	ARHGDIG	2.52603	0.940631	17.2445	6.02e-05	0.000705953
79623	GALNT14	2.48834	1.13634	9.71049	0.00227074	0.0124927
246	ALOX15	2.47494	2.57436	39.6161	4.72e-09	2.59e-07
3543	IGLL1	2.47254	-0.231463	16.0471	0.000105096	0.00109903
3795	KHK	2.43798	3.48578	21.1131	1.04e-05	0.000169361
27132	CPNE7	2.43467	1.31772	37.2112	1.21e-08	5.97e-07
4852	NPY	2.42947	-0.419418	16.2195	9.7e-05	0.00102972
25984	KRT23	2.42691	0.459926	27.6694	6.01e-07	1.63e-05
7652	ZNF99	2.41932	-2.11818	18.9779	2.72e-05	0.000366674
3426	CFI	2.41488	4.64092	52.4148	3.95e-11	3.74e-09
285852	TREML4	2.38966	-0.1193	7.02569	0.00906838	0.0364252
5251	PHEX	2.38079	1.01734	30.6411	1.73e-07	5.83e-06
131540	ZDHHC19	2.3602	-0.751381	27.8764	5.5e-07	1.52e-05
9227	LRAT	2.33969	-1.12582	9.56725	0.00244115	0.0132291
51471	NAT8B	2.33648	1.16776	28.05	5.11e-07	1.43e-05
339479	BRINP3	2.32997	3.41854	13.2562	0.000395571	0.00315441
6512	SLC1A7	2.32817	0.9456	24.5484	2.29e-06	4.87e-05
375612	LHFPL3	2.30796	2.0205	27.5577	6.3e-07	1.69e-05
51301	GCNT4	2.3026	4.09318	24.8853	1.98e-06	4.33e-05
1232	CCR3	2.30195	1.70431	42.0902	1.82e-09	1.1e-07
1358	CPA2	2.29178	-0.304131	10.2492	0.00173202	0.0101209
135892	TRIM50	2.29123	-1.54686	10.8956	0.00125488	0.00789404
284415	VSTM1	2.28938	0.033061	34.0241	4.33e-08	1.81e-06
6718	AKR1D1	2.28512	-1.67332	26.9964	7.99e-07	2.06e-05
55065	SLC52A1	2.28171	2.43588	25.9054	1.27e-06	3.01e-05
53345	TM6SF2	2.27193	2.79199	12.9364	0.000461658	0.00357439
54596	L1TD1	2.253	5.59044	16.3473	9.13e-05	0.000984408
80339	PNPLA3	2.24566	1.18362	29.8146	2.44e-07	7.74e-06
765	CA6	2.2453	-1.73191	7.4407	0.00728956	0.0309506
343035	RD3	2.24207	-2.04651	19.1775	2.48e-05	0.000342736
22895	RPH3A	2.23995	-1.15946	16.9959	6.76e-05	0.0007785
94234	FOXQ1	2.23322	1.97792	33.5978	5.15e-08	2.08e-06
55089	SLC38A4	2.23301	4.23206	57.9345	5.61e-12	6.69e-10
9027	NAT8	2.23298	0.066349	29.4503	2.84e-07	8.76e-06
2297	FOXD1	2.22726	-1.69435	10.0498	0.0019142	0.010905
85285	KRTAP4-1	2.22548	-1.6975	18.4286	3.49e-05	0.000453712
2219	FCN1	2.22538	3.44233	13.852	0.000297075	0.00252417
60675	PROK2	2.22319	1.98593	6.31267	0.013254	0.0484747
8825	LIN7A	2.21666	2.70808	35.9686	1.99e-08	9.28e-07
1178	CLC	2.20943	2.38312	27.7914	5.7e-07	1.57e-05
146279	TEKT5	2.20481	-0.890829	28.0814	5.05e-07	1.42e-05
85329	LGALS12	2.20166	0.446261	30.2958	2e-07	6.55e-06
2327	FMO2	2.19992	0.923159	41.3046	2.45e-09	1.44e-07
80201	HKDC1	2.19963	6.1015	16.7288	7.65e-05	0.000855084
1807	DPYS	2.19616	-2.2594	14.9945	0.000172459	0.00164322
6519	SLC3A1	2.19571	4.87442	32.3132	8.69e-08	3.29e-06
1053	CEBPE	2.19053	0.532784	31.0272	1.48e-07	5.12e-06
91752	ZNF804A	2.18996	1.58728	24.7386	2.11e-06	4.56e-05
152330	CNTN4	2.17012	3.71163	78.6413	6.19e-15	1.4e-12
4488	MSX2	2.15857	1.25104	20.4709	1.38e-05	0.000213901
200373	CFAP221	2.14883	-0.4371	15.0947	0.000164478	0.00158433
3221	HOXC4	2.14191	1.03169	48.3062	1.76e-10	1.43e-08
392636	AGMO	2.13897	1.94301	19.6704	1.99e-05	0.000285892
9075	CLDN2	2.13865	4.01693	6.75855	0.0104469	0.0405662
200315	APOBEC3A	2.13765	2.56099	12.4866	0.00057426	0.00429252
10215	OLIG2	2.13721	-0.831013	25.48	1.53e-06	3.51e-05
114783	LMTK3	2.13712	2.34502	76.5181	1.2e-14	2.49e-12
6518	SLC2A5	2.13009	4.10496	36.485	1.62e-08	7.76e-07
79955	PDZD7	2.12043	0.970295	9.59669	0.00240508	0.0130686
55500	ETNK1	2.11969	8.56233	50.2901	8.51e-11	7.52e-09
3226	HOXC10	2.11914	-2.03346	7.37219	0.00755621	0.0318661
1244	ABCC2	2.11522	2.92134	13.4395	0.000362136	0.00294562
56964	WDR93	2.11183	0.681768	22.2152	6.36e-06	0.00011457
117154	DACH2	2.10884	-2.52303	12.8045	0.000492105	0.00376003
6543	SLC8A2	2.10326	-1.33528	24.4893	2.35e-06	4.99e-05
7546	ZIC2	2.09703	-2.0735	14.363	0.000232747	0.00207095
150	ADRA2A	2.05582	5.44669	57.9543	5.57e-12	6.69e-10
59272	ACE2	2.05427	5.97905	12.7345	0.000509097	0.00386841
60495	HPSE2	2.0531	2.41623	35.8906	2.05e-08	9.49e-07
8638	OASL	2.04845	4.59647	32.4372	8.26e-08	3.15e-06
401498	TMEM215	2.04748	-2.22705	8.85046	0.00351466	0.0176507
4099	MAG	2.04614	-2.44714	6.84193	0.00999465	0.0392431
84624	FNDC1	2.03433	4.11912	13.8033	0.000304092	0.00257564
9627	SNCAIP	2.03267	3.57885	55.359	1.38e-11	1.44e-09
1116	CHI3L1	2.01264	6.26339	6.49381	0.0120291	0.0450379
79949	PLEKHS1	2.01165	5.61696	23.036	4.43e-06	8.48e-05
284422	SMIM24	2.00941	5.0467	11.6069	0.00088305	0.00601204
7366	UGT2B15	2.00377	0.616539	10.1039	0.00186293	0.01067
910	CD1B	1.99919	-0.332461	6.75426	0.0104707	0.0406215
10720	UGT2B11	1.98151	-0.665408	28.3554	4.5e-07	1.29e-05
89872	AQP10	1.98047	-2.15785	6.88127	0.00978843	0.0386095
24	ABCA4	1.97534	0.273501	10.6872	0.00139186	0.00853456
4143	MAT1A	1.96593	-1.31991	14.5968	0.000208246	0.00190779
6898	TAT	1.96396	0.905107	28.8686	3.62e-07	1.08e-05
2819	GPD1	1.95998	4.15031	13.2615	0.000394562	0.00314874
55897	MESP1	1.95466	1.51121	30.3654	1.94e-07	6.37e-06
1907	EDN2	1.95066	2.34848	9.59181	0.00241102	0.0130883
84647	PLA2G12B	1.94473	1.49032	10.2246	0.00175349	0.0102121
7827	NPHS2	1.93887	0.116877	15.9958	0.000107653	0.00112078
143471	PSMA8	1.93631	-1.99781	11.7761	0.000812603	0.0056354
5313	PKLR	1.93526	0.661495	12.9733	0.000453478	0.00352828
81831	NETO2	1.93112	4.43568	42.6319	1.48e-09	9.17e-08
4129	MAOB	1.92882	3.73364	20.3902	1.44e-05	0.000220347
6820	SULT2B1	1.92797	1.89289	31.1514	1.4e-07	4.89e-06
339416	ANKRD45	1.92572	-0.101274	13.9451	0.000284124	0.00243482
202559	KHDRBS2	1.92463	0.245255	18.4464	3.46e-05	0.000450875
401115	C4orf48	1.89886	2.09654	44.374	7.62e-10	5.14e-08
9963	SLC23A1	1.89854	4.28928	29.1512	3.22e-07	9.75e-06
63923	TNN	1.89757	-0.351633	19.4639	2.18e-05	0.000308022
4283	CXCL9	1.89533	6.95319	8.69961	0.00379684	0.0186739
148	ADRA1A	1.87724	0.271113	18.0757	4.11e-05	0.000518455
91662	NLRP12	1.8757	0.701503	17.7325	4.81e-05	0.000586912
8547	FCN3	1.87337	2.9e-05	8.79614	0.00361369	0.0180037
51554	ACKR4	1.87317	2.817	35.6506	2.25e-08	1.04e-06
2214	FCGR3A	1.87	4.99596	19.9507	1.75e-05	0.000257156
196446	MYRFL	1.86373	3.3278	9.37295	0.00269359	0.0142712
3605	IL17A	1.86021	-0.0142717	11.0705	0.00115063	0.00737211
57758	SCUBE2	1.85551	3.19998	39.7944	4.4e-09	2.43e-07
10004	NAALADL1	1.84881	4.4694	11.9208	0.000756953	0.00532986
4353	MPO	1.84618	-2.06701	10.8657	0.00127365	0.00797884
135935	NOBOX	1.83245	-2.08847	11.6323	0.00087207	0.00595783
170850	KCNG3	1.81656	2.46656	14.8478	0.000184867	0.00173639
51066	SSUH2	1.81562	1.49746	18.8253	2.91e-05	0.000389414
3002	GZMB	1.79416	2.85714	12.8213	0.000488101	0.0037398
875	CBS	1.78885	0.707051	36.3795	1.69e-08	8.07e-07
922	CD5L	1.78789	-1.60867	7.2258	0.00816034	0.033706
84630	TTBK1	1.78234	1.24584	64.8939	5.22e-13	7.53e-11
284958	NT5DC4	1.78129	0.115826	14.9534	0.000175848	0.0016663
126859	AXDND1	1.77755	2.88117	23.2583	4.02e-06	7.81e-05
4620	MYH2	1.77518	-2.27752	7.70679	0.00634304	0.0278798
4337	MOCS1	1.76882	4.67156	65.932	3.69e-13	5.61e-11
2651	GCNT2	1.75991	5.15754	52.9076	3.31e-11	3.15e-09
57105	CYSLTR2	1.75925	2.79677	54.5143	1.87e-11	1.89e-09
51087	YBX2	1.75089	5.31819	17.9079	4.43e-05	0.000552622
319101	KRT73	1.74739	-1.57864	7.07021	0.00885764	0.0358103
25975	EGFL6	1.74228	2.38235	7.62316	0.00662596	0.0288354
1089	CEACAM4	1.72991	0.583063	13.3657	0.000375241	0.00303585
92840	REEP6	1.72768	3.41333	8.57701	0.00404335	0.0196033
10642	IGF2BP1	1.72493	-1.85009	8.80428	0.00359868	0.0179585
3761	KCNJ4	1.72442	-1.14689	9.27918	0.00282488	0.0148108
3038	HAS3	1.71827	4.03651	29.1916	3.16e-07	9.63e-06
90523	MLIP	1.70633	-0.469974	8.93869	0.00335974	0.0170642
23544	SEZ6L	1.70534	-0.48195	17.7492	4.77e-05	0.000583779
1748	DLX4	1.70373	-2.04611	16.6406	7.97e-05	0.000885347
346562	GNAT3	1.69695	-2.01791	6.42693	0.0124671	0.0463
6574	SLC20A1	1.69349	8.07084	39.2585	5.42e-09	2.94e-07
3769	KCNJ13	1.68551	3.97601	11.7839	0.000809483	0.00561745
443	ASPA	1.6843	2.93688	22.101	6.69e-06	0.000119185
2906	GRIN2D	1.68236	2.27275	16.8284	7.3e-05	0.000825598
51454	GULP1	1.67778	4.37285	56.3117	9.89e-12	1.09e-09
340359	KLHL38	1.67174	-2.23493	9.34299	0.00273484	0.0144406
11024	LILRA1	1.66791	1.99702	24.9966	1.89e-06	4.17e-05
219995	MS4A15	1.6668	-2.04758	6.55115	0.0116665	0.0440576
2169	FABP2	1.66169	6.37837	8.26685	0.00474357	0.02229
1441	CSF3R	1.66149	6.20194	10.4077	0.00160005	0.00951311
4025	LPO	1.65896	-1.61265	9.21289	0.00292165	0.0152162
161145	TMEM229B	1.64585	4.78686	70.746	7.6e-14	1.32e-11
360226	PRSS41	1.64541	-2.1224	11.1193	0.00112317	0.00723349
163351	GBP6	1.64529	-1.28439	7.56734	0.00682205	0.0294461
9478	CABP1	1.63676	0.648698	20.9098	1.14e-05	0.000182649
147646	C19orf84	1.63584	-2.17134	8.28813	0.00469175	0.0220928
4139	MARK1	1.63538	2.90948	82.4158	1.93e-15	5.4e-13
199713	NLRP7	1.63468	1.41462	23.4411	3.71e-06	7.28e-05
114132	SIGLEC11	1.63194	0.144867	22.8772	4.75e-06	8.99e-05
282969	FUOM	1.62989	2.81939	66.0592	3.54e-13	5.42e-11
220382	FAM181B	1.62731	-0.654417	15.3178	0.00014804	0.00145805
2139	EYA2	1.62606	3.62989	11.1646	0.00109831	0.00710371
8519	IFITM1	1.62487	5.81545	47.1529	2.69e-10	2.02e-08
11131	CAPN11	1.62368	0.265458	13.7376	0.000313817	0.00263372
768	CA9	1.62187	-0.135908	9.70692	0.00227484	0.0125107
123264	SLC51B	1.61118	4.32907	20.4883	1.37e-05	0.000212697
460	ASTN1	1.61061	-0.900126	7.80031	0.0060414	0.0268549
5730	PTGDS	1.60729	5.09334	15.6981	0.000123782	0.00126195
11096	ADAMTS5	1.60252	3.75152	39.6133	4.72e-09	2.59e-07
115362	GBP5	1.60081	7.19451	11.9652	0.000740649	0.00524488
2864	FFAR1	1.59663	-1.40062	7.89618	0.00574755	0.0258432
6425	SFRP5	1.59376	1.1531	9.60234	0.00239822	0.0130567
84215	ZNF541	1.59168	-1.11711	26.6318	9.34e-07	2.34e-05
5314	PKHD1	1.58919	2.3988	17.8511	4.55e-05	0.000562591
4635	MYL4	1.58133	-1.89417	9.34229	0.0027358	0.0144406
3101	HK3	1.58099	2.96575	25.2905	1.66e-06	3.74e-05
4973	OLR1	1.57773	0.925769	9.2845	0.00281726	0.0147819
6527	SLC5A4	1.57444	0.784281	10.3185	0.00167297	0.00984944
135932	TMEM139	1.5672	3.94522	22.3705	5.94e-06	0.0001077
390072	OR52N4	1.56679	-1.27164	7.85888	0.00586009	0.0262153
1496	CTNNA2	1.56347	-1.8869	11.3672	0.000993704	0.00658851
4616	GADD45B	1.56191	4.82165	46.7944	3.08e-10	2.26e-08
260429	PRSS33	1.56182	-0.444376	16.054	0.000104758	0.00109604
57282	SLC4A10	1.56046	3.58931	19.9314	1.76e-05	0.000258681
4625	MYH7	1.55997	-2.16033	12.0059	0.000726062	0.00516061
100507588	TGFBR3L	1.54508	-0.0671213	24.43	2.41e-06	5.11e-05
54658	UGT1A1	1.54036	2.76963	9.41381	0.00263835	0.0140632
56163	RNF17	1.53923	-1.46248	6.75387	0.0104729	0.0406224
9099	USP2	1.5382	5.1907	13.3116	0.000385138	0.00309045
336	APOA2	1.53655	-0.147925	10.7907	0.00132203	0.00820406
171019	ADAMTS19	1.53649	0.27819	13.031	0.000441	0.00345153
3752	KCND3	1.53394	5.13834	14.3442	0.000234834	0.0020843
2334	AFF2	1.53237	2.3616	10.1971	0.00177781	0.010309
6566	SLC16A1	1.53007	6.92477	28.1731	4.85e-07	1.37e-05
90427	BMF	1.52156	5.22074	105.049	2.75e-18	1.76e-15
80731	THSD7B	1.51883	-1.93305	7.93015	0.00564702	0.0254868
9635	CLCA2	1.51579	1.93561	13.4135	0.000366699	0.00297549
286234	SPATA31E1	1.50723	1.2583	11.3452	0.00100453	0.0066353
3755	KCNG1	1.5072	1.61647	20.2051	1.56e-05	0.000234192
146429	SLC22A31	1.50692	-0.722033	7.48431	0.00712495	0.0303871
200010	SLC5A9	1.49785	3.71096	8.21048	0.00488371	0.0228036
10840	ALDH1L1	1.49548	4.85579	8.24002	0.00480973	0.0225356
3485	IGFBP2	1.49496	5.82786	23.8706	3.07e-06	6.23e-05
3204	HOXA7	1.49413	2.63683	30.1826	2.09e-07	6.82e-06
57016	AKR1B10	1.49155	6.42131	11.0956	0.00113647	0.00729688
4886	NPY1R	1.4889	3.06324	8.88382	0.00345524	0.0174322
4923	NTSR1	1.48505	-1.36423	7.68679	0.00640953	0.0281136
10326	SIRPB1	1.48296	3.11766	14.169	0.000255293	0.00223212
387837	CLEC12B	1.48166	-1.48299	11.8671	0.000777115	0.00543929
285180	RUFY4	1.47668	0.931444	19.0381	2.64e-05	0.000359285
5593	PRKG2	1.4762	3.44173	6.80728	0.0101801	0.0398008
644844	PHGR1	1.47503	9.68543	10.3437	0.00165202	0.00975059
93082	NEURL3	1.47386	0.83046	28.3633	4.48e-07	1.29e-05
79901	CYBRD1	1.47124	6.34748	17.5865	5.14e-05	0.000618806
9436	NCR2	1.46855	-2.19291	6.76031	0.0104371	0.0405411
221806	VWDE	1.45489	1.15545	16.4496	8.71e-05	0.000946798
100507203	SMLR1	1.45196	1.68241	9.26481	0.00284557	0.0148934
9033	PKD2L1	1.45072	-1.72515	11.8608	0.000779525	0.00545074
84866	TMEM25	1.43918	3.24188	16.5121	8.46e-05	0.000929118
3218	HOXB8	1.43847	3.63133	17.669	4.95e-05	0.000600537
5535	PPP3R2	1.43476	-1.95204	9.91833	0.00204496	0.0115071
284759	SIRPB2	1.43339	2.03332	16.0149	0.000106692	0.00111157
6011	GRK1	1.43288	-2.12019	10.2873	0.00169931	0.00997241
136306	SVOPL	1.43105	1.37077	10.9411	0.00122687	0.00775751
785	CACNB4	1.43049	2.15624	21.236	9.83e-06	0.000161695
653361	NCF1	1.41332	3.64757	21.5017	8.73e-06	0.000146843
2209	FCGR1A	1.4132	2.56334	9.20425	0.00293453	0.0152494
339145	CIBAR2	1.40953	0.460743	7.37638	0.0075396	0.0318024
926	CD8B	1.40453	2.05871	20.1379	1.61e-05	0.000239855
8842	PROM1	1.4041	7.21415	11.7101	0.000839367	0.00577927
59340	HRH4	1.39792	0.0566495	25.1992	1.73e-06	3.86e-05
100507055	LRCOL1	1.39535	-1.99967	8.55133	0.00409705	0.0198228
129607	CMPK2	1.39274	4.35911	29.7698	2.49e-07	7.86e-06
3904	LAIR2	1.38841	-1.07347	7.99905	0.00544866	0.0248111
393	ARHGAP4	1.37765	5.62746	52.3364	4.06e-11	3.83e-09
5443	POMC	1.37553	-0.883406	11.0827	0.00114372	0.00733231
50943	FOXP3	1.37467	3.13457	18.5567	3.29e-05	0.000430817
146894	CD300LG	1.37118	-2.0151	6.9114	0.00963345	0.0381366
148523	CIART	1.37099	1.10856	27.3207	6.96e-07	1.83e-05
8786	RGS11	1.36968	3.23102	15.8986	0.000112667	0.00116284
597	BCL2A1	1.3685	3.91643	10.1436	0.00182621	0.0105114
2207	FCER1G	1.36635	5.46687	19.8187	1.86e-05	0.000269591
128025	WDR64	1.36536	-0.475259	21.893	7.34e-06	0.000127155
4332	MNDA	1.36316	4.8642	13.2013	0.000406181	0.00322805
123	PLIN2	1.36295	5.62417	31.2618	1.34e-07	4.74e-06
160364	CLEC12A	1.36172	2.45816	22.1867	6.44e-06	0.000115825
79783	SUGCT	1.36109	3.01561	34.5853	3.46e-08	1.49e-06
202309	GAPT	1.35241	3.45978	16.3303	9.21e-05	0.000991261
143503	OR51E1	1.35165	0.988167	30.2507	2.03e-07	6.66e-06
7940	LST1	1.35128	3.31831	26.2971	1.08e-06	2.65e-05
56977	STOX2	1.34744	3.69198	44.4735	7.34e-10	5e-08
401562	LCNL1	1.34531	0.48602	8.75904	0.00368299	0.0182671
9687	GREB1	1.34213	1.82459	19.0241	2.66e-05	0.000361128
22949	PTGR1	1.33923	5.90817	21.9391	7.19e-06	0.000125927
27288	RBMXL2	1.33919	-0.951526	11.4771	0.000941312	0.00630446
24141	LAMP5	1.3387	0.534117	21.4503	8.93e-06	0.000149531
2357	FPR1	1.33152	4.52345	6.59606	0.0113904	0.0432987
8277	TKTL1	1.33144	-1.97252	8.94178	0.00335444	0.0170457
10964	IFI44L	1.32262	4.91312	8.19248	0.00492936	0.0229458
83888	FGFBP2	1.32261	-1.31337	13.8926	0.000291365	0.00248578
4094	MAF	1.32194	6.8692	22.9199	4.66e-06	8.86e-05
972	CD74	1.32113	10.9674	26.9939	8e-07	2.06e-05
2829	XCR1	1.31948	2.55084	12.7422	0.000507202	0.00385956
347252	IGFBPL1	1.31501	-1.45052	11.4775	0.000941128	0.00630446
2702	GJA5	1.31239	1.46718	18.9881	2.71e-05	0.000365654
10718	NRG3	1.30662	-1.56072	7.33097	0.00772146	0.0323691
203447	NRK	1.30432	-0.704613	9.06231	0.0031544	0.0161771
3112	HLA-DOB	1.303	2.59208	12.7153	0.000513864	0.00390322
3568	IL5RA	1.30137	1.88965	35.9283	2.02e-08	9.41e-07
10538	BATF	1.29933	2.01313	12.3897	0.000601985	0.00447443
1636	ACE	1.29727	6.05479	8.70739	0.00378173	0.0186169
90050	FAM181A	1.2883	-1.71433	9.73562	0.00224214	0.0123746
10750	GRAP	1.28743	0.141241	10.1294	0.00183925	0.010572
2040	STOM	1.28607	6.76863	30.01	2.25e-07	7.22e-06
89790	SIGLEC10	1.28519	3.94539	27.2641	7.13e-07	1.86e-05
387758	FIBIN	1.28459	1.75039	10.2238	0.00175424	0.0102121
3205	HOXA9	1.28322	4.28522	34.405	3.72e-08	1.58e-06
6999	TDO2	1.27698	3.40451	8.37006	0.00449762	0.0214175
29951	PDZRN4	1.27364	-0.459187	8.60347	0.00398879	0.0194101
216	ALDH1A1	1.27289	6.68207	20.5716	1.32e-05	0.00020687
9235	IL32	1.26982	6.48104	33.6939	4.95e-08	2.03e-06
157848	NKX6-3	1.26602	-1.36106	8.82434	0.00356193	0.0178299
256158	HMCN2	1.26035	5.92047	14.4281	0.000225637	0.00202135
387733	IFITM5	1.26014	-1.21962	8.40445	0.00441864	0.0210889
24146	CLDN15	1.25928	5.15346	23.302	3.94e-06	7.68e-05
2633	GBP1	1.2592	7.30559	10.5197	0.00151302	0.00912129
367	AR	1.25898	1.63787	11.1521	0.0011051	0.00713886
54857	GDPD2	1.25613	3.69904	11.5792	0.000895164	0.00607825
3360	HTR4	1.25532	4.73072	14.0478	0.000270517	0.00234105
91319	DERL3	1.25273	6.56391	24.6473	2.19e-06	4.7e-05
89858	SIGLEC12	1.25221	3.10395	9.07543	0.00313338	0.0160889
5698	PSMB9	1.25211	5.78881	23.2531	4.03e-06	7.82e-05
83881	MIXL1	1.25154	1.94873	25.458	1.54e-06	3.53e-05
164633	CABP7	1.25152	-0.135279	17.204	6.13e-05	0.00071674
55423	SIRPG	1.25107	3.01203	14.5257	0.000215397	0.00195365
9572	NR1D1	1.25035	4.44823	25.7766	1.35e-06	3.16e-05
115361	GBP4	1.24851	6.84529	11.8496	0.000783808	0.00547163
57159	TRIM54	1.24552	-1.64633	10.2123	0.00176434	0.0102591
5148	PDE6G	1.24325	0.0372	20.3932	1.43e-05	0.000220203
3559	IL2RA	1.24303	3.85483	10.3567	0.00164131	0.00969819
4050	LTB	1.24007	4.23721	9.34759	0.00272846	0.0144198
64081	PBLD	1.23997	6.67658	19.0662	2.61e-05	0.000356101
84249	PSD2	1.23883	-1.93575	7.01645	0.00911273	0.0365393
4318	MMP9	1.23581	6.01991	7.16739	0.0084152	0.0345103
2263	FGFR2	1.23464	6.23155	11.1129	0.00112675	0.00724553
28955	DEXI	1.23438	-1.62341	11.1292	0.0011177	0.00720487
3004	GZMM	1.23363	1.27383	22.9598	4.58e-06	8.71e-05
3200	HOXA3	1.2335	4.6403	22.7434	5.04e-06	9.47e-05
57476	GRAMD1B	1.23299	3.93709	15.736	0.000121597	0.00124268
199	AIF1	1.23035	3.58572	30.4987	1.84e-07	6.12e-06
945	CD33	1.22965	2.76803	38.5879	7.05e-09	3.74e-07
51176	LEF1	1.22912	4.22214	11.4962	0.000932503	0.00626135
100423062	IGLL5	1.22565	4.77973	24.8113	2.04e-06	4.44e-05
341640	FREM2	1.22545	1.36786	6.89038	0.00974126	0.0384697
390792	KRT39	1.22244	-0.856958	7.73273	0.00625784	0.0275891
219537	SMTNL1	1.22244	2.08594	12.3354	0.000618129	0.00456553
11027	LILRA2	1.22224	1.45124	7.61714	0.00664683	0.0288964
952	CD38	1.21887	5.9941	23.3139	3.92e-06	7.65e-05
9001	HAP1	1.21816	0.620673	14.3642	0.000232613	0.00207068
2731	GLDC	1.21767	2.78854	18.6129	3.21e-05	0.000421741
83641	FAM107B	1.21748	6.87218	104.747	2.99e-18	1.84e-15
7780	SLC30A2	1.21564	-1.48768	8.78432	0.00363563	0.0180831
684	BST2	1.21539	4.68489	20.5537	1.33e-05	0.000208075
157773	C8orf48	1.21503	-1.47119	10.8024	0.00131432	0.00816568
11040	PIM2	1.21427	7.49196	22.1973	6.41e-06	0.000115379
388595	TMEM82	1.21222	2.77502	11.2444	0.00105582	0.00690072
4440	MSI1	1.21099	2.15385	19.1516	2.51e-05	0.000345898
53829	P2RY13	1.20879	4.2493	16.6729	7.85e-05	0.000873039
50865	HEBP1	1.20705	4.37922	31.6065	1.16e-07	4.18e-06
6517	SLC2A4	1.2067	1.67851	25.3642	1.61e-06	3.66e-05
192683	SCAMP5	1.20477	4.42625	27.1968	7.34e-07	1.9e-05
93517	SDR42E1	1.20265	5.44444	33.7895	4.77e-08	1.97e-06
171558	PTCRA	1.20152	-1.62244	9.7041	0.00227808	0.012522
7471	WNT1	1.20029	-0.50654	14.2594	0.000244521	0.00215578
6688	SPI1	1.19834	5.38319	20.0433	1.68e-05	0.000248718
6356	CCL11	1.19558	3.41953	9.86448	0.00210115	0.0117576
196410	METTL7B	1.19421	4.94219	12.5863	0.000547085	0.00412148
401024	FSIP2	1.19302	6.83076	12.0642	0.000705638	0.00505971
5579	PRKCB	1.19164	5.82735	18.8435	2.89e-05	0.000386596
168620	BHLHA15	1.19099	3.16131	19.4972	2.15e-05	0.000304844
2687	GGT5	1.1902	4.74061	27.6481	6.06e-07	1.64e-05
3113	HLA-DPA1	1.18971	7.95604	25.4038	1.58e-06	3.6e-05
7454	WAS	1.18876	4.70006	20.0952	1.64e-05	0.000243654
2623	GATA1	1.1873	-0.730623	18.2995	3.7e-05	0.000477509
128646	SIRPD	1.18513	-0.966307	7.24372	0.00808377	0.0334958
91703	ACY3	1.18322	3.36362	9.81618	0.00215289	0.0119804
64407	RGS18	1.18299	2.65139	32.1108	9.44e-08	3.53e-06
7052	TGM2	1.17966	6.88491	9.52587	0.00249278	0.0134507
54677	CROT	1.17945	4.60766	47.8963	2.05e-10	1.59e-08
57569	ARHGAP20	1.17871	3.26277	29.1783	3.18e-07	9.66e-06
6753	SSTR3	1.1771	0.596165	11.5384	0.000913289	0.00616762
270	AMPD1	1.17651	3.15198	19.9977	1.71e-05	0.000252995
90332	EXOC3L2	1.17327	2.09443	25.644	1.43e-06	3.31e-05
3310	HSPA6	1.17222	1.79565	9.60375	0.00239651	0.013055
154214	RNF217	1.17214	4.67907	100.414	9.95e-18	4.89e-15
343171	OR2W3	1.17198	-0.195079	6.7111	0.0107137	0.0413423
3274	HRH2	1.16807	2.04356	8.88563	0.00345204	0.0174285
339766	MROH2A	1.16728	-0.510997	13.3712	0.00037424	0.00302891
127845	GOLT1A	1.16726	1.94873	7.84503	0.00590243	0.0263695
713	C1QB	1.16646	6.74941	21.9468	7.16e-06	0.000125704
285533	RNF175	1.16585	0.642728	7.71646	0.00631113	0.0277511
50489	CD207	1.16392	0.696645	7.47297	0.00716739	0.0305188
55640	FLVCR2	1.16014	4.38652	49.6516	1.07e-10	9.18e-09
3488	IGFBP5	1.15887	8.0302	11.6193	0.000877688	0.00598266
26166	RGS22	1.15674	-0.913224	9.67377	0.00231322	0.0127006
54575	UGT1A10	1.15643	5.23113	7.39012	0.00748543	0.0316144
126306	JSRP1	1.15597	1.84389	12.9123	0.000467075	0.00360749
9056	SLC7A7	1.15484	4.9798	14.6405	0.000203969	0.00188233
3195	TLX1	1.15197	-0.655765	7.01651	0.00911243	0.0365393
3689	ITGB2	1.15045	6.50657	16.7919	7.43e-05	0.000836878
80133	MROH9	1.14838	0.543942	17.7794	4.7e-05	0.000577387
30835	CD209	1.14797	4.97026	29.1461	3.23e-07	9.76e-06
3131	HLF	1.1451	2.17458	19.9713	1.73e-05	0.000255315
27036	SIGLEC7	1.14483	1.31774	22.414	5.83e-06	0.0001062
5450	POU2AF1	1.14414	6.86476	20.328	1.48e-05	0.000224951
2628	GATM	1.14013	3.88085	12.5629	0.000553324	0.0041581
7305	TYROBP	1.13793	4.96157	22.0586	6.82e-06	0.000120835
10288	LILRB2	1.13256	4.6602	12.3233	0.000621781	0.00458447
8419	BFSP2	1.12857	0.809027	15.4141	0.000141468	0.00140233
27074	LAMP3	1.12628	4.74127	6.67832	0.0109022	0.0419103
8676	STX11	1.12578	3.47797	12.1408	0.000679696	0.00492214
10409	BASP1	1.12569	5.32109	15.4754	0.000137446	0.00137212
3937	LCP2	1.12369	6.73595	16.775	7.48e-05	0.000841456
54576	UGT1A8	1.12325	3.69288	6.32761	0.0131482	0.0482025
9246	UBE2L6	1.12323	6.13189	16.9233	6.99e-05	0.000797346
57030	SLC17A7	1.12305	-0.727424	11.0937	0.00113753	0.00730148
1896	EDA	1.12254	2.24157	12.6911	0.00051993	0.00393938
6375	XCL1	1.1192	-1.12881	11.356	0.000999224	0.00662096
57823	SLAMF7	1.11871	6.98844	24.6762	2.17e-06	4.65e-05
10148	EBI3	1.11787	2.16452	11.2924	0.00103106	0.0067682
10449	ACAA2	1.11306	7.27316	27.2216	7.26e-07	1.89e-05
91522	COL23A1	1.11217	2.03382	18.7341	3.04e-05	0.000402481
2823	GPM6A	1.11189	-0.364195	7.86192	0.00585083	0.0261805
85479	DNAJC5B	1.11051	0.2548	11.9364	0.000751179	0.00530345
55312	RFK	1.1078	6.09105	24.9445	1.93e-06	4.24e-05
5341	PLEK	1.10768	6.58703	8.14237	0.00505876	0.0234044
93492	TPTE2	1.10709	0.764663	14.5463	0.000213305	0.00194134
8807	IL18RAP	1.10625	2.6428	16.3064	9.31e-05	0.00100032
397	ARHGDIB	1.10484	7.08977	21.614	8.31e-06	0.000141609
51311	TLR8	1.10421	3.81729	10.491	0.00153485	0.00921871
3560	IL2RB	1.1032	5.14645	20.354	1.46e-05	0.000223147
6536	SLC6A9	1.10297	5.60055	22.5671	5.45e-06	0.000101197
4600	MX2	1.10292	5.2392	11.3525	0.00100095	0.00662405
943	TNFRSF8	1.10227	0.968524	6.34659	0.0130151	0.0478292
939	CD27	1.10193	3.60424	22.3952	5.88e-06	0.00010681
6404	SELPLG	1.09975	4.6804	19.1063	2.56e-05	0.000351256
126259	TMIGD2	1.0994	1.00029	22.6655	5.21e-06	9.75e-05
714	C1QC	1.09749	6.60483	26.9948	8e-07	2.06e-05
170591	S100Z	1.09663	-0.356689	13.2634	0.000394198	0.00314821
54578	UGT1A6	1.09573	3.26166	7.03089	0.0090435	0.0363776
2995	GYPC	1.09567	4.20682	23.0104	4.48e-06	8.56e-05
80326	WNT10A	1.09524	2.03447	28.7513	3.81e-07	1.12e-05
94240	EPSTI1	1.09442	5.70411	19.2058	2.45e-05	0.000339244
433	ASGR2	1.09334	-0.252375	10.1746	0.001798	0.0103944
3109	HLA-DMB	1.08819	5.46052	15.285	0.000150349	0.00147514
4049	LTA	1.0873	1.62601	6.52709	0.0118172	0.044454
8863	PER3	1.08701	5.09776	17.8924	4.47e-05	0.000555579
389643	NUGGC	1.08533	4.05341	19.1014	2.57e-05	0.000351587
3766	KCNJ10	1.08507	2.63682	11.1681	0.0010964	0.00709355
126014	OSCAR	1.08323	1.58186	9.42884	0.00261832	0.0139812
339390	CLEC4G	1.08312	-1.5974	7.05585	0.00892504	0.0360196
25893	TRIM58	1.08278	2.29863	7.01881	0.0091014	0.036527
916	CD3E	1.08141	5.25187	14.927	0.000178055	0.00168155
286530	P2RY8	1.08066	4.70949	16.0789	0.000103547	0.00108498
330	BIRC3	1.08037	7.68978	20.147	1.6e-05	0.00023921
4121	MAN1A1	1.07978	7.40635	94.5301	5.31e-17	2.29e-14
5184	PEPD	1.07922	5.29422	20.7693	1.21e-05	0.000193037
3594	IL12RB1	1.0783	3.70029	17.7479	4.77e-05	0.000583799
729230	CCR2	1.07577	3.96682	19.8257	1.85e-05	0.000269274
4948	OCA2	1.07552	-0.54592	6.57043	0.0115471	0.0437369
27124	INPP5J	1.07467	4.86825	9.64941	0.00234186	0.0128259
51084	CRYL1	1.07447	6.02332	20.0395	1.68e-05	0.000248969
683	BST1	1.06945	2.86717	22.0596	6.82e-06	0.000120835
203328	SUSD3	1.06912	2.28995	14.4537	0.000222909	0.00200116
133874	C5orf58	1.06794	2.15546	11.3139	0.00102017	0.00671344
120376	COLCA2	1.06676	3.48304	20.4577	1.39e-05	0.000214695
9046	DOK2	1.06569	3.32183	24.1435	2.73e-06	5.69e-05
57512	GPR158	1.06385	-0.0625506	11.6143	0.000879832	0.00599534
3122	HLA-DRA	1.06362	9.25967	16.8009	7.4e-05	0.00083406
3936	LCP1	1.0633	7.92581	13.9497	0.000283504	0.00243049
55801	IL26	1.05944	0.730256	12.5838	0.000547736	0.00412491
54579	UGT1A5	1.05804	2.37945	6.61551	0.0112729	0.0429448
132158	GLYCTK	1.05606	4.95473	37.0772	1.28e-08	6.25e-07
50487	PLA2G3	1.05552	0.104054	6.56146	0.0116025	0.0438916
64386	MMP25	1.05536	3.86954	14.5419	0.000213753	0.00194207
64843	ISL2	1.05457	0.231135	20.0072	1.71e-05	0.000252084
610	HCN2	1.0543	-0.469179	15.9444	0.000110273	0.00114355
3662	IRF4	1.05286	7.43004	20.148	1.6e-05	0.00023921
3115	HLA-DPB1	1.05216	7.14915	19.2664	2.38e-05	0.000332011
6926	TBX3	1.04962	5.53353	18.2026	3.87e-05	0.000494754
2826	CCR10	1.04884	1.12424	17.2834	5.91e-05	0.000695123
554	AVPR2	1.04825	0.950842	23.0992	4.31e-06	8.28e-05
28982	FLVCR1	1.04653	4.90318	26.6707	9.18e-07	2.31e-05
79722	ANKRD55	1.04576	0.433094	12.2356	0.000648949	0.00474175
441027	TMEM150C	1.04534	2.93821	66.0757	3.52e-13	5.42e-11
10864	SLC22A7	1.04533	-1.01664	6.7019	0.0107662	0.0415087
241	ALOX5AP	1.045	3.77533	21.5564	8.52e-06	0.000144117
136895	C7orf31	1.04371	4.21774	41.6601	2.14e-09	1.27e-07
78989	COLEC11	1.04356	-0.734203	12.0435	0.000712825	0.00509568
873	CBR1	1.04247	5.38258	22.7878	4.94e-06	9.31e-05
10462	CLEC10A	1.04188	3.67319	19.2196	2.44e-05	0.000337572
9934	P2RY14	1.04098	3.54767	20.0516	1.67e-05	0.000247964
11314	CD300A	1.04066	3.75862	21.3784	9.22e-06	0.000153733
973	CD79A	1.03973	6.48069	11.9891	0.000732034	0.00519432
130	ADH6	1.03937	4.49593	14.0671	0.00026803	0.00232521
1840	DTX1	1.03876	3.47148	7.10461	0.00869836	0.0353651
3108	HLA-DMA	1.03867	6.36213	17.561	5.2e-05	0.000625421
2328	FMO3	1.03855	1.24165	16.6174	8.05e-05	0.000892469
80781	COL18A1	1.03496	6.16675	25.3124	1.64e-06	3.72e-05
1728	NQO1	1.03409	6.26133	12.1017	0.00069281	0.00499393
8530	CST7	1.0339	3.03682	15.373	0.000144238	0.00142711
8644	AKR1C3	1.03302	6.33886	8.58141	0.00403424	0.0195726
10410	IFITM3	1.02675	7.60756	18.0713	4.11e-05	0.000518481
79762	C1orf115	1.02574	6.19712	14.2189	0.000249288	0.00218959
23708	GSPT2	1.02519	3.4912	74.0878	2.6e-14	5.03e-12
54440	SASH3	1.02434	5.4793	15.1773	0.000158182	0.00153488
27240	SIT1	1.02405	2.19889	9.48272	0.00254783	0.0136787
2793	GNGT2	1.02357	1.12692	20.6443	1.28e-05	0.000202027
249	ALPL	1.02257	4.1266	6.63536	0.0111543	0.0426084
11326	VSIG4	1.02037	3.65662	15.6047	0.000129334	0.00130833
9368	SLC9A3R1	1.01961	7.06807	29.7217	2.54e-07	7.96e-06
122618	PLD4	1.01742	2.46857	9.3437	0.00273385	0.0144406
56155	TEX14	1.01704	2.21859	9.46597	0.00256953	0.0137768
51237	MZB1	1.01697	6.77045	15.7771	0.000119273	0.00122307
3149	HMGB3	1.01513	5.13639	35.1159	2.79e-08	1.24e-06
3203	HOXA6	1.01501	2.82492	14.3621	0.00023284	0.00207095
221749	PXDC1	1.01404	3.18541	16.6803	7.82e-05	0.000870978
140456	ASB11	1.0114	-1.807	7.03084	0.00904373	0.0363776
64757	MTARC1	1.01002	5.26219	15.0355	0.000169146	0.00161813
344148	NCKAP5	1.00979	4.09068	25.2651	1.68e-06	3.77e-05
401262	CRIP3	1.00948	0.186289	7.6627	0.0064906	0.028369
64127	NOD2	1.00915	3.61573	14.0851	0.000265729	0.00230809
3199	HOXA2	1.00757	2.7892	22.8997	4.7e-06	8.91e-05
339977	LRRC66	1.00724	4.97137	10.9118	0.00124483	0.00784244
9796	PHYHIP	1.00544	1.15948	10.7164	0.00137175	0.00844559
8821	INPP4B	1.00339	5.8978	49.4772	1.14e-10	9.67e-09
712	C1QA	1.00252	5.81318	19.148	2.52e-05	0.000346234
4261	CIITA	1.00034	7.57566	9.49053	0.00253778	0.0136407
255349	TMEM211	-1.00568	-1.70942	8.56359	0.00407134	0.0197096
100529240	ZNF816-ZNF321P	-1.00691	2.32922	32.5329	7.95e-08	3.06e-06
2560	GABRB1	-1.00868	-1.29465	13.4736	0.000356249	0.00290556
117532	TMC2	-1.00897	-0.0605528	22.5588	5.47e-06	0.000101197
203111	ERICH5	-1.01842	0.403178	10.2356	0.00174387	0.0101761
153579	BTNL9	-1.01887	2.55155	24.5749	2.26e-06	4.83e-05
7704	ZBTB16	-1.01926	3.02359	19.1721	2.49e-05	0.000343353
220441	RNF152	-1.02023	6.29395	26.0524	1.2e-06	2.87e-05
29106	SCG3	-1.02599	0.858905	33.0572	6.42e-08	2.51e-06
2009	EML1	-1.02827	3.54422	23.5185	3.59e-06	7.09e-05
222166	MTURN	-1.03383	4.08838	96.911	2.68e-17	1.26e-14
259308	FAM205A	-1.03551	-1.57605	12.7887	0.000495897	0.00378581
79898	ZNF613	-1.03676	3.25278	120.824	4.16e-20	3.38e-17
55282	LRRC36	-1.04167	-0.239986	27.5108	6.42e-07	1.72e-05
9721	GPRIN2	-1.04221	3.77811	10.7115	0.00137509	0.00845629
7057	THBS1	-1.04575	8.21125	20.3446	1.46e-05	0.000223918
1382	CRABP2	-1.04608	0.724804	7.8104	0.00600974	0.0267488
54839	LRRC49	-1.04759	2.04221	94.7967	4.91e-17	2.16e-14
90853	SPOCD1	-1.04946	0.390702	14.7993	0.000189166	0.0017689
57045	TWSG1	-1.05274	4.91214	70.5521	8.09e-14	1.38e-11
79057	PRRG3	-1.05322	-0.617498	8.3224	0.00460952	0.0218273
165679	SPTSSB	-1.05622	-0.184117	12.6865	0.000521099	0.00394541
23052	ENDOD1	-1.06114	6.34453	42.0142	1.87e-09	1.13e-07
7436	VLDLR	-1.0678	2.87678	15.5704	0.000131436	0.00132591
7481	WNT11	-1.07192	0.326574	8.03835	0.00533875	0.0244068
57057	TBX20	-1.07318	-1.37857	7.2742	0.00795525	0.0330605
9465	AKAP7	-1.07587	4.21829	55.9674	1.12e-11	1.18e-09
5768	QSOX1	-1.07796	7.83096	42.9074	1.33e-09	8.43e-08
1770	DNAH9	-1.07883	1.37854	15.6416	0.000127112	0.00129092
646851	FAM227A	-1.08306	1.67935	82.3697	1.96e-15	5.4e-13
7291	TWIST1	-1.0927	1.25928	6.77897	0.0103342	0.0402469
114897	C1QTNF1	-1.09477	4.10323	29.9678	2.29e-07	7.31e-06
3037	HAS2	-1.09663	3.77921	25.9961	1.23e-06	2.93e-05
83445	GSG1	-1.0969	-1.2011	20.6028	1.3e-05	0.000204441
816	CAMK2B	-1.09765	-0.265464	14.5125	0.000216756	0.00196063
2302	FOXJ1	-1.09827	0.752804	6.49836	0.012	0.0449551
284217	LAMA1	-1.0994	2.85861	13.6688	0.000324351	0.00270279
129807	NEU4	-1.09981	4.58489	12.3461	0.00061491	0.00454718
10810	WASF3	-1.09999	2.10687	41.3968	2.37e-09	1.39e-07
4929	NR4A2	-1.10203	5.12632	9.35277	0.0027213	0.0143928
8600	TNFSF11	-1.10436	1.91732	6.89688	0.00970778	0.0383709
79747	ADGB	-1.10465	1.04122	10.6309	0.00143144	0.00871911
845	CASQ2	-1.10701	-1.35758	8.56591	0.00406647	0.0196928
4355	MPP2	-1.10878	1.62287	34.4409	3.66e-08	1.57e-06
285513	GPRIN3	-1.10892	7.18164	111.019	5.44e-19	4.1e-16
161835	FSIP1	-1.11033	1.2829	20.2343	1.54e-05	0.000231632
9829	DNAJC6	-1.11086	1.83513	43.9442	8.96e-10	5.9e-08
23255	MTCL1	-1.111	4.12501	25.6219	1.44e-06	3.33e-05
344905	ATP13A5	-1.11273	-1.90852	8.05225	0.00530043	0.0242771
5407	PNLIPRP1	-1.11337	-0.51779	10.4913	0.00153461	0.00921871
3776	KCNK2	-1.11358	-1.49534	8.01295	0.00540953	0.0246699
9514	GAL3ST1	-1.11365	2.09546	12.1779	0.000667511	0.0048509
10446	LRRN2	-1.11373	3.88772	16.2127	9.73e-05	0.00103194
81025	GJA9	-1.11829	-1.56447	36.6245	1.53e-08	7.38e-07
55289	ACOXL	-1.11996	1.54109	17.4714	5.42e-05	0.000649226
147381	CBLN2	-1.12335	0.355087	13.6906	0.000320982	0.00267895
1368	CPM	-1.1299	6.43694	29.7275	2.53e-07	7.95e-06
7020	TFAP2A	-1.13112	1.30816	6.49281	0.0120355	0.0450538
2043	EPHA4	-1.13127	4.52661	59.7415	3e-12	3.85e-10
30812	SOX8	-1.13164	1.31693	11.2244	0.00106631	0.00695205
4291	MLF1	-1.13198	1.43413	24.0819	2.8e-06	5.82e-05
23089	PEG10	-1.13248	2.0152	33.5068	5.35e-08	2.15e-06
145447	ABHD12B	-1.13271	1.92198	7.74721	0.00621079	0.027447
343702	XKR7	-1.13295	-1.09092	18.7379	3.03e-05	0.000402105
8013	NR4A3	-1.13382	4.11698	6.81457	0.0101408	0.0396692
9914	ATP2C2	-1.13562	6.73894	16.5111	8.46e-05	0.000929118
79875	THSD4	-1.13767	5.81754	27.4782	6.51e-07	1.74e-05
30820	KCNIP1	-1.14395	-2.17211	7.8135	0.00600008	0.026717
6649	SOD3	-1.14449	4.80557	24.0773	2.81e-06	5.82e-05
9723	SEMA3E	-1.14522	0.367262	14.7654	0.000192231	0.00179359
2331	FMOD	-1.14623	5.79066	41.7011	2.11e-09	1.26e-07
151258	SLC38A11	-1.14732	2.20627	25.3332	1.63e-06	3.69e-05
766	CA7	-1.15096	4.87136	8.09047	0.00519651	0.0239153
80210	ARMC9	-1.15241	4.03924	65.3663	4.46e-13	6.59e-11
23475	QPRT	-1.15282	4.07462	46.9958	2.86e-10	2.11e-08
246176	GAS2L2	-1.1543	-2.15708	10.979	0.00120404	0.0076425
2846	LPAR4	-1.15971	-1.05199	9.88013	0.00208466	0.0116838
2115	ETV1	-1.16242	2.85574	56.5208	9.19e-12	1.04e-09
2918	GRM8	-1.16363	2.57785	10.2677	0.00171605	0.0100471
29842	TFCP2L1	-1.16534	7.65951	11.5804	0.000894633	0.0060766
72	ACTG2	-1.1654	3.91423	18.6372	3.17e-05	0.000417869
23138	N4BP3	-1.17597	2.13087	65.0879	4.89e-13	7.18e-11
2258	FGF13	-1.17866	1.18312	34.8702	3.08e-08	1.35e-06
56521	DNAJC12	-1.18131	2.44216	30.4992	1.84e-07	6.12e-06
4166	CHST6	-1.18198	2.61763	27.556	6.3e-07	1.69e-05
154091	SLC2A12	-1.18377	1.49326	15.415	0.000141412	0.00140233
7022	TFAP2C	-1.1843	2.05528	15.4319	0.000140291	0.00139263
1674	DES	-1.18572	3.61172	7.49903	0.00707025	0.0302043
92211	CDHR1	-1.18667	6.94174	14.0182	0.000274366	0.00236656
285175	UNC80	-1.1871	-0.677047	13.7823	0.000307162	0.00259732
83887	TTLL2	-1.18968	-0.487064	21.2855	9.61e-06	0.000159278
8708	B3GALT1	-1.1926	4.3764	8.89204	0.00344075	0.0173798
1950	EGF	-1.19369	2.66336	13.2857	0.000389975	0.00311921
6857	SYT1	-1.19391	0.810834	45.0083	6e-10	4.2e-08
51673	TPPP3	-1.19432	2.27875	26.1017	1.17e-06	2.82e-05
11189	CELF3	-1.19787	0.923818	28.5765	4.1e-07	1.2e-05
27129	HSPB7	-1.20361	0.663094	27.6359	6.09e-07	1.65e-05
63910	SLC17A9	-1.20696	5.13806	38.8546	6.35e-09	3.4e-07
81031	SLC2A10	-1.21153	4.7402	45.8713	4.34e-10	3.12e-08
342850	ANKRD62	-1.22019	-0.475546	7.94522	0.00560301	0.0253172
131177	FAM3D	-1.22348	7.31764	11.976	0.000736754	0.0052208
10021	HCN4	-1.23175	-0.0509985	21.521	8.66e-06	0.00014582
79625	NDNF	-1.23837	2.75471	13.6427	0.000328437	0.00273039
4661	MYT1	-1.24027	-1.96963	10.17	0.00180216	0.0104099
131034	CPNE4	-1.24151	-0.330307	6.76244	0.0104253	0.0405272
8325	FZD8	-1.2466	3.21278	53.5691	2.61e-11	2.59e-09
8941	CDK5R2	-1.24927	-1.46177	12.3219	0.000622207	0.00458601
6456	SH3GL2	-1.25114	-1.40383	14.8201	0.000187304	0.00175615
9048	ARTN	-1.25495	0.444178	27.9066	5.43e-07	1.51e-05
773	CACNA1A	-1.25849	3.304	33.7196	4.9e-08	2.02e-06
64090	GAL3ST2	-1.25894	4.13058	11.4964	0.000932371	0.00626135
5083	PAX9	-1.2631	-1.43744	10.242	0.00173827	0.010149
388015	RTL1	-1.26397	-0.0133694	21.4718	8.85e-06	0.000148222
27035	NOX1	-1.26668	5.87476	10.133	0.00183588	0.0105642
40	ASIC2	-1.26679	0.431429	14.7097	0.000197376	0.0018293
150094	SIK1	-1.27101	2.55521	7.04021	0.00899907	0.0362503
23413	NCS1	-1.27139	2.40629	28.9122	3.56e-07	1.07e-05
7499	XG	-1.27562	-1.20762	13.6511	0.000327118	0.00272156
81849	ST6GALNAC5	-1.28083	0.535468	27.6656	6.02e-07	1.63e-05
79148	MMP28	-1.2849	4.40726	22.7813	4.96e-06	9.33e-05
5919	RARRES2	-1.28919	5.06479	30.4364	1.88e-07	6.24e-06
3768	KCNJ12	-1.2944	0.550738	19.2691	2.38e-05	0.000332011
114131	UCN3	-1.29754	1.3274	15.5624	0.000131933	0.0013293
4919	ROR1	-1.29983	3.01047	63.2182	9.17e-13	1.28e-10
340120	ANKRD34B	-1.30149	-2.04309	6.96574	0.00936031	0.0373352
134829	CLVS2	-1.30171	-1.22199	7.19043	0.00831372	0.0341871
115207	KCTD12	-1.30449	6.8666	101.514	7.32e-18	3.86e-15
26153	KIF26A	-1.30774	2.72072	41.7773	2.05e-09	1.23e-07
90113	VWA5B2	-1.30795	1.60838	36.5307	1.59e-08	7.64e-07
6750	SST	-1.31034	3.41366	7.32767	0.00773484	0.0323831
115749	C12orf56	-1.31057	-1.51853	9.28931	0.00281037	0.0147567
195814	SDR16C5	-1.3116	3.35307	13.6545	0.000326593	0.00271827
340745	LRIT2	-1.31331	0.644589	18.2156	3.85e-05	0.00049261
127833	SYT2	-1.31947	4.01763	103.883	3.79e-18	2.22e-15
6616	SNAP25	-1.32275	0.185281	23.6395	3.4e-06	6.79e-05
8218	CLTCL1	-1.32556	2.84623	76.746	1.12e-14	2.36e-12
440279	UNC13C	-1.33335	-1.44071	13.8484	0.000297587	0.00252662
11227	GALNT5	-1.33336	6.67251	33.0619	6.4e-08	2.51e-06
143162	FRMPD2	-1.33625	-2.0988	13.8778	0.000293427	0.00250034
79628	SH3TC2	-1.33671	2.17726	47.6555	2.24e-10	1.72e-08
157695	TDRP	-1.34226	2.13344	82.3545	1.97e-15	5.4e-13
729238	SFTPA2	-1.3424	1.44722	10.4229	0.00158789	0.0094559
390264	OR10G4	-1.34384	-2.41352	8.86011	0.00349737	0.0175862
63895	PIEZO2	-1.34525	2.65443	35.5042	2.39e-08	1.1e-06
80164	PRR36	-1.34649	-0.3644	42.7518	1.41e-09	8.86e-08
127254	ERICH3	-1.35271	-1.52082	13.7576	0.000310827	0.00261799
55214	P3H2	-1.35955	4.31895	14.0786	0.000266563	0.00231437
54777	CFAP46	-1.36263	-1.27346	27.0901	7.68e-07	1.99e-05
10020	GNE	-1.36633	7.24899	59.1067	3.74e-12	4.7e-10
4246	SCGB2A1	-1.36744	0.262897	14.9353	0.000177356	0.00167702
1136	CHRNA3	-1.36745	1.3543	26.7858	8.74e-07	2.21e-05
4747	NEFL	-1.36867	-1.82049	8.40993	0.00440618	0.0210532
51090	PLLP	-1.37155	3.88149	40.5976	3.22e-09	1.83e-07
7276	TTR	-1.37447	-1.46975	12.9769	0.000452695	0.00352478
65265	C8orf33	-1.40277	4.84942	132.23	2.37e-21	2.94e-18
643236	TMEM72	-1.40312	3.2126	22.0563	6.83e-06	0.000120854
145581	LRFN5	-1.40772	0.644252	15.6601	0.000126011	0.00128108
4660	PPP1R12B	-1.41414	7.70602	154.845	1.16e-23	2.73e-20
10886	NPFFR2	-1.41494	-2.30909	9.24901	0.0028685	0.0149874
222537	HS3ST5	-1.41544	-1.32772	28.4934	4.24e-07	1.23e-05
219874	OR6T1	-1.42301	-0.777542	11.1336	0.00111527	0.00719162
2562	GABRB3	-1.42357	0.762807	10.1134	0.00185403	0.010631
1301	COL11A1	-1.42397	-0.00624233	9.44398	0.00259832	0.0138989
57528	KCTD16	-1.42769	-1.05382	14.6109	0.000206853	0.00190395
81569	ACTL8	-1.43273	-2.18204	11.2651	0.00104507	0.00684742
389058	SP5	-1.43564	0.19603	21.5669	8.48e-06	0.000143674
2318	FLNC	-1.43822	3.80872	46.079	4.02e-10	2.93e-08
2259	FGF14	-1.44069	-1.24201	29.1981	3.16e-07	9.62e-06
8744	TNFSF9	-1.44125	0.39276	18.4533	3.45e-05	0.00045001
553	AVPR1B	-1.44259	-0.370961	30.4411	1.88e-07	6.24e-06
219873	OR10S1	-1.44618	-1.53928	12.9604	0.000456325	0.0035452
26509	MYOF	-1.44658	7.44257	88.6528	2.96e-16	1.1e-13
390261	OR6M1	-1.44813	-1.4772	10.8708	0.00127041	0.00796618
140686	WFDC3	-1.44813	0.568912	35.9016	2.04e-08	9.49e-07
1264	CNN1	-1.45025	2.61055	30.4777	1.85e-07	6.16e-06
10529	NEBL	-1.45283	5.2484	52.9143	3.3e-11	3.15e-09
283455	KSR2	-1.45573	3.88218	36.1035	1.88e-08	8.83e-07
2069	EREG	-1.46072	3.27103	14.6731	0.000200832	0.00185662
5266	PI3	-1.4608	7.14532	7.34319	0.00767206	0.0322111
55600	ITLN1	-1.46267	8.55051	10.435	0.00157836	0.0094175
9717	SEC14L5	-1.46546	1.04391	19.8749	1.81e-05	0.000264078
57216	VANGL2	-1.47116	4.25177	56.6929	8.65e-12	9.88e-10
54933	RHBDL2	-1.47187	3.68925	41.3404	2.42e-09	1.42e-07
23432	GPR161	-1.47401	3.73764	103.281	4.48e-18	2.56e-15
3866	KRT15	-1.4749	4.3769	14.6238	0.00020559	0.00189646
5078	PAX4	-1.48616	-1.01119	18.0753	4.11e-05	0.000518455
5396	PRRX1	-1.48882	5.03509	14.5859	0.000209326	0.00191503
338661	TMEM225	-1.48982	-0.533343	13.7139	0.000317403	0.00265537
338662	OR8D4	-1.49398	-0.771041	13.5079	0.000350425	0.00286359
57119	EPPIN	-1.49616	-1.61984	6.79242	0.0102607	0.0400269
219875	OR4D5	-1.51067	-0.888212	12.2296	0.000650872	0.00475251
1944	EFNA3	-1.51369	1.45208	41.2037	2.55e-09	1.48e-07
7850	IL1R2	-1.51422	4.72647	28.8152	3.71e-07	1.1e-05
1047	CLGN	-1.51569	-0.199386	41.5867	2.2e-09	1.3e-07
3849	KRT2	-1.51637	-1.43294	9.28967	0.00280987	0.0147567
5979	RET	-1.51824	1.38034	77.0608	1.01e-14	2.19e-12
201140	DHRS7C	-1.52591	-2.39819	11.8447	0.000785702	0.00548304
9856	KIAA0319	-1.52778	2.32942	47.4442	2.42e-10	1.85e-08
4821	NKX2-2	-1.53331	-0.247108	21.7082	7.97e-06	0.000136571
54738	FEV	-1.53541	1.13483	18.1309	4e-05	0.000509043
255324	EPGN	-1.53543	-1.78605	20.3568	1.46e-05	0.000223147
1510	CTSE	-1.53719	5.43983	13.91	0.000288944	0.00246911
648791	PPP1R3G	-1.53991	1.0352	69.0686	1.31e-13	2.16e-11
320	APBA1	-1.54864	3.65573	87.8074	3.8e-16	1.38e-13
29949	IL19	-1.5525	-2.23463	9.76114	0.00221346	0.0122497
353324	SPATA12	-1.55867	0.92154	95.623	3.88e-17	1.74e-14
89876	CFAP91	-1.56033	1.51955	34.5332	3.53e-08	1.52e-06
84952	CGNL1	-1.56314	3.43133	79.5297	4.69e-15	1.15e-12
6338	SCNN1B	-1.56855	5.68343	16.5049	8.49e-05	0.000929854
350	APOH	-1.57337	-2.28382	15.5922	0.000130093	0.00131362
10590	SCGN	-1.57861	1.35704	25.3481	1.62e-06	3.68e-05
6695	SPOCK1	-1.58756	2.21293	23.1015	4.3e-06	8.27e-05
115111	SLC26A7	-1.59716	0.221681	78.2951	6.89e-15	1.55e-12
79490	OR10G6	-1.598	-2.02382	15.0622	0.000167026	0.00160375
7991	TUSC3	-1.60291	3.07285	49.2267	1.25e-10	1.06e-08
1735	DIO3	-1.6077	-0.236994	16.4654	8.64e-05	0.00094152
23504	RIMBP2	-1.61146	2.62959	65.4178	4.38e-13	6.52e-11
3781	KCNN2	-1.61286	-0.130827	72.3382	4.54e-14	8.27e-12
54756	IL17RD	-1.61291	1.30822	89.8491	2.08e-16	8.05e-14
27344	PCSK1N	-1.6135	1.68167	26.8762	8.41e-07	2.15e-05
146853	C17orf50	-1.6135	-0.374824	33.4134	5.55e-08	2.21e-06
1412	CRYBA2	-1.61821	-0.384979	25.7685	1.35e-06	3.17e-05
284716	RIMKLA	-1.62315	4.07857	30.6596	1.72e-07	5.79e-06
5800	PTPRO	-1.62889	4.58763	55.0653	1.53e-11	1.57e-09
128434	VSTM2L	-1.6335	-0.263518	57.8715	5.73e-12	6.8e-10
170302	ARX	-1.63858	0.152183	33.3008	5.81e-08	2.3e-06
3483	IGFALS	-1.63954	0.403927	43.8182	9.4e-10	6.17e-08
55554	KLK15	-1.65929	1.59571	23.6225	3.43e-06	6.83e-05
149647	FAM71A	-1.66329	-1.5748	9.30463	0.0027886	0.0146606
2641	GCG	-1.67606	5.84467	12.1641	0.000671999	0.00487476
6096	RORB	-1.67697	0.542385	27.5193	6.4e-07	1.71e-05
9620	CELSR1	-1.67744	4.75278	87.6741	3.95e-16	1.42e-13
200844	CFAP20DC	-1.6829	1.8999	59.4385	3.33e-12	4.24e-10
205147	AMER3	-1.69322	-0.779882	25.6722	1.41e-06	3.28e-05
5648	MASP1	-1.69463	3.80325	14.723	0.000196137	0.00182198
5268	SERPINB5	-1.70062	4.64971	10.9606	0.00121505	0.00769154
4916	NTRK3	-1.70552	0.566636	33.292	5.83e-08	2.31e-06
130497	OSR1	-1.70824	1.27102	29.5318	2.74e-07	8.56e-06
54798	DCHS2	-1.7136	0.98083	40.305	3.61e-09	2.02e-07
10076	PTPRU	-1.72108	2.36367	54.337	1.99e-11	2.01e-09
442038	SULT1C3	-1.72499	0.643297	17.7423	4.79e-05	0.000584826
140803	TRPM6	-1.72697	6.70075	30.9981	1.49e-07	5.15e-06
6542	SLC7A2	-1.73053	3.15461	89.8189	2.09e-16	8.05e-14
8689	KRT36	-1.73311	-2.11053	15.348	0.000145947	0.00144065
3170	FOXA2	-1.73557	4.01334	26.3481	1.05e-06	2.6e-05
23563	CHST5	-1.73996	3.49326	25.2394	1.7e-06	3.8e-05
92291	CAPN13	-1.74363	4.94146	19.9347	1.76e-05	0.000258484
1187	CLCNKA	-1.74793	-1.29411	34.2384	3.98e-08	1.69e-06
6590	SLPI	-1.74932	4.42734	22.6604	5.23e-06	9.76e-05
6860	SYT4	-1.75723	-1.63727	22.4206	5.81e-06	0.000105982
10418	SPON1	-1.77066	6.53875	74.768	2.09e-14	4.13e-12
5540	NPY4R	-1.77088	-0.713432	31.8376	1.06e-07	3.87e-06
345557	PLCXD3	-1.77725	0.191728	22.532	5.53e-06	0.000101953
2042	EPHA3	-1.77755	3.15685	64.884	5.24e-13	7.53e-11
10637	LEFTY1	-1.77992	4.42674	19.9268	1.77e-05	0.000259038
729665	CCDC175	-1.78243	1.02159	45.9269	4.25e-10	3.08e-08
5865	RAB3B	-1.79285	4.17371	56.9367	7.94e-12	9.17e-10
57538	ALPK3	-1.80308	2.95983	78.6507	6.17e-15	1.4e-12
84125	LRRIQ1	-1.82193	-1.92895	31.9293	1.02e-07	3.76e-06
5563	PRKAA2	-1.82335	3.15687	33.6484	5.05e-08	2.05e-06
139760	GPR119	-1.82519	-1.86486	23.324	3.9e-06	7.64e-05
8000	PSCA	-1.82559	-0.808092	20.9606	1.11e-05	0.000179502
222546	RFX6	-1.82872	0.908216	32.0684	9.61e-08	3.59e-06
3642	INSM1	-1.83535	1.47857	47.1609	2.69e-10	2.02e-08
1804	DPP6	-1.83976	-1.32702	35.3061	2.59e-08	1.18e-06
27178	IL37	-1.8514	-0.975949	30.9141	1.55e-07	5.31e-06
8499	PPFIA2	-1.85278	1.26943	41.1749	2.58e-09	1.5e-07
1152	CKB	-1.87094	7.79525	20.3142	1.49e-05	0.000226032
8876	VNN1	-1.87863	4.20223	13.6394	0.000328963	0.00273368
84935	MEDAG	-1.88105	1.19579	16.0943	0.0001028	0.00108145
338557	FFAR4	-1.88134	4.88708	24.7717	2.08e-06	4.51e-05
3763	KCNJ6	-1.88183	0.700173	44.6678	6.82e-10	4.69e-08
3860	KRT13	-1.88506	-1.28342	8.90698	0.00341459	0.0172932
7166	TPH1	-1.88813	4.74426	45.6777	4.67e-10	3.32e-08
127534	GJB4	-1.91738	-0.0437642	21.9242	7.24e-06	0.000126178
10317	B3GALT5	-1.91982	8.34304	26.1159	1.16e-06	2.81e-05
25758	KIAA1549L	-1.91997	0.48384	19.1083	2.56e-05	0.000351157
3667	IRS1	-1.92255	5.49591	130.332	3.78e-21	4.44e-18
388336	SHISA6	-1.92302	0.138062	81.2848	2.73e-15	7.12e-13
4009	LMX1A	-1.92958	-0.364677	32.8958	6.85e-08	2.65e-06
57139	RGL3	-1.93094	3.20844	108.202	1.16e-18	7.92e-16
7068	THRB	-1.96797	4.27666	36.3479	1.71e-08	8.14e-07
5950	RBP4	-1.9701	1.42008	35.8963	2.04e-08	9.49e-07
22987	SV2C	-1.98488	1.20148	37.9892	8.92e-09	4.58e-07
60598	KCNK15	-1.9869	-2.03086	37.6556	1.02e-08	5.09e-07
6570	SLC18A1	-1.98757	1.87099	72.4743	4.35e-14	7.99e-12
51559	NT5DC3	-1.98799	4.85205	282.823	5.76e-34	1.22e-29
4887	NPY2R	-1.98965	-1.31396	10.8102	0.00130929	0.00814507
127731	VWA5B1	-1.99432	-0.221417	43.0668	1.25e-09	7.96e-08
284434	NWD1	-2.00201	1.24496	56.4682	9.36e-12	1.05e-09
4892	NRAP	-2.00584	0.941301	23.9771	2.93e-06	6.01e-05
10232	MSLN	-2.01572	2.3141	25.0096	1.87e-06	4.15e-05
1261	CNGA3	-2.02353	-1.20783	20.3069	1.49e-05	0.000226124
164656	TMPRSS6	-2.02444	0.883638	87.4734	4.2e-16	1.48e-13
27092	CACNG4	-2.02602	-2.02447	37.21	1.21e-08	5.97e-07
4544	MTNR1B	-2.02814	-2.2373	29.491	2.79e-07	8.65e-06
150921	TCF23	-2.03828	-2.18767	17.8536	4.55e-05	0.000562591
6819	SULT1C2	-2.04632	4.61826	30.1486	2.12e-07	6.9e-06
10486	CAP2	-2.05176	1.56248	93.9179	6.33e-17	2.68e-14
84966	IGSF21	-2.05345	-0.365028	20.8447	1.17e-05	0.000187478
375759	C9orf50	-2.05522	0.410442	80.0015	4.06e-15	1.01e-12
129049	SGSM1	-2.06412	2.98612	125.973	1.12e-20	1.08e-17
51473	DCDC2	-2.07549	1.0632	26.7873	8.74e-07	2.21e-05
130576	LYPD6B	-2.07827	1.29847	48.518	1.63e-10	1.35e-08
3754	KCNF1	-2.0812	-1.45988	37.935	9.11e-09	4.67e-07
7857	SCG2	-2.08867	1.79351	62.1794	1.3e-12	1.77e-10
2262	GPC5	-2.0903	-0.775525	29.3438	2.97e-07	9.12e-06
644168	DRGX	-2.09814	0.0549019	22.5516	5.48e-06	0.000101304
7380	UPK3A	-2.0982	-1.01818	51.8583	4.82e-11	4.47e-09
28965	SLC27A6	-2.09931	-1.08942	24.0397	2.86e-06	5.88e-05
3135	HLA-G	-2.10049	3.06414	49.9454	9.65e-11	8.35e-09
84623	KIRREL3	-2.11979	1.14297	82.9512	1.64e-15	4.75e-13
3872	KRT17	-2.12607	0.549822	12.0984	0.000693923	0.00499712
79642	ARSJ	-2.12733	3.60826	152.047	2.19e-23	4.63e-20
242	ALOX12B	-2.13379	0.563981	55.0584	1.54e-11	1.57e-09
64405	CDH22	-2.14248	-1.71981	44.1969	8.15e-10	5.46e-08
114800	CCDC85A	-2.14861	-0.606223	80.0869	3.95e-15	9.93e-13
53904	MYO3A	-2.15351	0.747553	46.2849	3.72e-10	2.72e-08
185	AGTR1	-2.15878	-0.324161	50.8926	6.84e-11	6.11e-09
5697	PYY	-2.16607	4.99175	29.5296	2.75e-07	8.56e-06
1280	COL2A1	-2.167	0.830232	69.0477	1.32e-13	2.16e-11
5798	PTPRN	-2.17336	1.09069	21.9491	7.16e-06	0.000125704
140730	RIMS4	-2.17467	-0.228286	28.3156	4.57e-07	1.31e-05
29943	PADI1	-2.1828	-0.835068	35.408	2.48e-08	1.13e-06
8999	CDKL2	-2.18617	1.09186	109.88	7.39e-19	5.2e-16
8456	FOXN1	-2.19529	-0.46604	25.5069	1.51e-06	3.48e-05
8715	NOL4	-2.20353	0.191882	59.7362	3.01e-12	3.85e-10
23650	TRIM29	-2.21277	3.63847	39.8687	4.28e-09	2.36e-07
7053	TGM3	-2.22088	-0.392769	64.6008	5.76e-13	8.22e-11
189	AGXT	-2.2311	-0.524014	33.6767	4.99e-08	2.04e-06
10071	MUC12	-2.23205	11.1063	26.0322	1.21e-06	2.89e-05
2707	GJB3	-2.23321	3.30372	45.2524	5.47e-10	3.84e-08
57453	DSCAML1	-2.24495	1.88008	78.9181	5.68e-15	1.33e-12
57497	LRFN2	-2.253	-1.67886	35.0917	2.82e-08	1.25e-06
728276	CLEC19A	-2.25843	-0.792294	42.8762	1.34e-09	8.5e-08
26577	PCOLCE2	-2.25911	-1.99418	24.972	1.91e-06	4.2e-05
3209	HOXA13	-2.27457	4.74268	10.504	0.00152489	0.00917715
3235	HOXD9	-2.30312	2.51343	56.8037	8.32e-12	9.55e-10
6286	S100P	-2.31183	3.81053	33.2628	5.9e-08	2.32e-06
1618	DAZL	-2.32332	-0.717689	16.5322	8.38e-05	0.000922883
84929	FIBCD1	-2.32657	1.64011	57.3797	6.8e-12	7.94e-10
26154	ABCA12	-2.32773	3.79596	28.6583	3.96e-07	1.16e-05
2335	FN1	-2.36061	8.60753	76.7844	1.11e-14	2.36e-12
2690	GHR	-2.37914	2.55991	183.509	2.48e-26	1.17e-22
6539	SLC6A12	-2.38742	1.24155	44.1231	8.38e-10	5.58e-08
11005	SPINK5	-2.40661	4.1887	32.3238	8.66e-08	3.28e-06
84443	FRMPD3	-2.41736	0.668517	73.4608	3.17e-14	5.93e-12
547	KIF1A	-2.42532	0.119931	71.4277	6.09e-14	1.07e-11
6340	SCNN1G	-2.43381	2.34741	20.1811	1.58e-05	0.000236233
388468	POTEC	-2.44359	0.162109	33.8358	4.68e-08	1.93e-06
84894	LINGO1	-2.46732	0.802318	75.3718	1.73e-14	3.54e-12
4586	MUC5AC	-2.47615	5.65764	16.5284	8.39e-05	0.000924065
3670	ISL1	-2.49479	0.454139	73.906	2.75e-14	5.28e-12
54763	ROPN1	-2.50284	-2.1874	40.9878	2.77e-09	1.6e-07
8076	MFAP5	-2.51131	1.4224	56.1705	1.04e-11	1.13e-09
9518	GDF15	-2.51548	3.47967	100.618	9.4e-18	4.73e-15
1001	CDH3	-2.5222	3.33241	29.6247	2.64e-07	8.28e-06
4915	NTRK2	-2.54539	4.47373	48.114	1.89e-10	1.49e-08
10344	CCL26	-2.55442	-1.09113	64.9455	5.13e-13	7.48e-11
203	AK1	-2.57743	2.65154	103.146	4.65e-18	2.58e-15
64063	PRSS22	-2.59512	3.00083	42.2299	1.72e-09	1.05e-07
3853	KRT6A	-2.59666	-1.29543	8.51325	0.00417804	0.0201362
11254	SLC6A14	-2.60419	5.31623	19.4403	2.2e-05	0.000310926
2709	GJB5	-2.61567	-0.186407	26.1759	1.13e-06	2.76e-05
57094	CPA6	-2.66315	2.19002	66.9461	2.64e-13	4.19e-11
9956	HS3ST2	-2.68219	-0.483834	36.2413	1.78e-08	8.43e-07
9153	SLC28A2	-2.71047	5.4084	25.9875	1.23e-06	2.94e-05
6000	RGS7	-2.72261	-1.91887	63.5801	8.12e-13	1.14e-10
8796	SCEL	-2.77055	1.20942	37.7116	9.95e-09	5e-07
6484	ST3GAL4	-2.81013	5.09326	55.2865	1.42e-11	1.47e-09
60676	PAPPA2	-2.87375	2.4333	79.028	5.48e-15	1.3e-12
64711	HS3ST6	-2.89375	-1.28121	45.8536	4.37e-10	3.13e-08
80144	FRAS1	-2.90818	4.02075	71.5316	5.89e-14	1.05e-11
203413	CT83	-2.92082	-2.03957	27.0538	7.8e-07	2.01e-05
5121	PCP4	-2.93566	-2.56751	49.5292	1.12e-10	9.53e-09
54905	CYP2W1	-2.98468	1.79159	104.673	3.05e-18	1.84e-15
10406	WFDC2	-2.99918	4.91703	53.2897	2.88e-11	2.83e-09
644943	RASSF10	-3.02019	0.948982	58.028	5.43e-12	6.55e-10
2587	GALR1	-3.03035	-0.627553	73.5071	3.12e-14	5.89e-12
8710	SERPINB7	-3.0314	1.16098	14.6207	0.000205891	0.0018984
30815	ST6GALNAC6	-3.04353	6.72917	126.533	9.75e-21	9.8e-18
346689	KLRG2	-3.10552	-1.93761	93.5699	7e-17	2.84e-14
150084	IGSF5	-3.1539	-0.752516	84.1174	1.15e-15	3.47e-13
3800	KIF5C	-3.15592	2.88057	182.977	2.77e-26	1.17e-22
59344	ALOXE3	-3.17515	-1.96464	83.3945	1.43e-15	4.21e-13
1129	CHRM2	-3.1773	-2.03007	48.16	1.86e-10	1.48e-08
4604	MYBPC1	-3.20657	0.511323	70.6924	7.73e-14	1.33e-11
51252	FAM178B	-3.21391	-1.10731	157.196	6.86e-24	1.81e-20
93010	B3GNT7	-3.22519	7.74014	75.3146	1.76e-14	3.57e-12
28234	SLCO1B3	-3.23892	-0.546765	23.1266	4.26e-06	8.21e-05
51557	LGSN	-3.30977	0.301446	61.579	1.6e-12	2.15e-10
658	BMPR1B	-3.38634	-1.71887	101.567	7.21e-18	3.86e-15
204962	SLC44A5	-3.391	-0.187035	30.3879	1.92e-07	6.33e-06
3236	HOXD10	-3.40354	3.30534	66.7006	2.86e-13	4.51e-11
9073	CLDN8	-3.41879	3.65835	34.7424	3.24e-08	1.41e-06
8581	LY6D	-3.41942	-1.62277	28.7643	3.79e-07	1.12e-05
1188	CLCNKB	-3.51712	-2.20683	65.5793	4.15e-13	6.22e-11
221662	RBM24	-3.59321	1.69152	139.871	3.74e-22	5.26e-19
1005	CDH7	-3.64092	-2.44792	82.3045	2e-15	5.41e-13
84366	PRAC1	-3.64515	2.68861	23.4872	3.64e-06	7.16e-05
126123	IZUMO2	-3.67678	-2.87466	81.1455	2.85e-15	7.34e-13
3237	HOXD11	-3.69642	1.64093	76.7199	1.13e-14	2.36e-12
1360	CPB1	-3.78401	0.490108	48.1303	1.88e-10	1.48e-08
83698	CALN1	-3.79458	-0.884326	67.5055	2.19e-13	3.54e-11
642968	FAM163B	-3.91537	-0.914517	86.1958	6.15e-16	2.06e-13
153572	IRX2	-3.93777	0.251316	55.9671	1.12e-11	1.18e-09
105378803	LRRC53	-4.00857	-1.89379	122.495	2.71e-20	2.38e-17
360205	PRAC2	-4.00891	-1.12352	57.0658	7.59e-12	8.81e-10
56776	FMN2	-4.02229	1.01635	116.012	1.45e-19	1.13e-16
342035	GLDN	-4.08776	3.69296	84.2354	1.11e-15	3.4e-13
26998	FETUB	-4.09692	-2.35003	75.0417	1.92e-14	3.86e-12
10481	HOXB13	-4.16161	5.34133	28.2452	4.71e-07	1.33e-05
2742	GLRA2	-4.16576	1.64676	144.056	1.39e-22	2.1e-19
7134	TNNC1	-4.16634	-0.357028	135.635	1.03e-21	1.36e-18
3238	HOXD12	-4.52828	0.525756	51.6063	5.28e-11	4.83e-09
479	ATP12A	-4.64167	-0.576256	85.0738	8.62e-16	2.68e-13
84620	ST6GAL2	-4.64588	3.03943	124.327	1.7e-20	1.56e-17
3239	HOXD13	-4.67159	3.02875	43.6692	9.95e-10	6.46e-08
81285	OR51E2	-4.69376	0.331064	236.03	1.24e-30	1.31e-26
337959	KRTAP13-2	-4.71266	-1.02046	93.5984	6.95e-17	2.84e-14
2128	EVX1	-4.92103	-1.74534	122.106	2.99e-20	2.53e-17
5539	PPY	-5.04735	-1.83771	147.465	6.28e-23	1.21e-19
401661	OR51C1P	-5.12451	-1.72779	210.708	1.21e-28	8.52e-25
344191	EVX2	-5.26781	0.468506	81.9966	2.2e-15	5.87e-13
10022	INSL5	-6.06761	2.74331	129.486	4.66e-21	4.93e-18
