# Supplementary material for: Development of a Machine Learning Model to Distinguish between Ulcerative Colitis and Crohn’s Disease Using RNA Sequencing Data
Source: Diagnostics (Basel). 2021 Dec 15;11(12):2365. doi: 10.3390/diagnostics11122365 (PMC8700628; doi:10.3390/diagnostics11122365)
Supplement: Supplementary file 1 [file diagnostics-11-02365-s001.zip › diagnostics-1460658-supplementary/Supplementary Table S3 (KEGG 8 sheets).xlsx]

## Sheet: Up in CD(infl vs normal)
Term	Count	%	PValue	Genes	List Total	Pop Hits	Pop Total	Fold Enrichment	Bonferroni	Benjamini	FDR
hsa04060:Cytokine-cytokine receptor interaction	93	3.66142	3.83685e-26	IL22, CXCL6, CSF3, CXCL9, CD40, CSF2, CSF3R, CXCL8, CCL4L1, IL26, IL24, CXCL1, IL1RAP, CXCL13, CXCL3, TNF, CXCL2, CXCL5, CX3CL1, TNFSF13B, CXCL16, IL18RAP, IL12B, TNFSF11, TNFRSF8, CCR8, CCR7, CCR5, CCR4, TNFRSF4, PF4V1, CCR2, IL10, IFNAR2, IL11, TNFRSF12A, IL1R1, IL13, IL19, OSMR, TNFRSF1B, IL1A, IFNG, IL23A, IL1B, LTA, CX3CR1, CCL3L3, CXCR5, CXCR4, CSF2RB, TNFRSF11B, CSF2RA, CCL8, CCL7, CXCR1, …	831	243	6879	3.16812	1.00142e-23	1.00142e-23	8.21087e-24
hsa05150:Staphylococcus aureus infection	38	1.49606	2.94277e-22	C1QB, C1QA, SELPLG, ITGAM, CFH, C1S, C1R, C5AR1, PTAFR, CFI, ITGB2, FPR1, FPR3, FPR2, FCAR, C2, ICAM1, C3, C4B, C4A, FCGR3A, FCGR3B, C3AR1, FCGR1A, HLA-DOA, HLA-DOB, HLA-DQA1, IL10, HLA-DRB5, SELP, FCGR2A, HLA-DRA, MASP1, FCGR2B, FCGR2C, HLA-DRB1, CFB, HLA-DQB1	831	54	6879	5.82524	7.68063e-20	3.84032e-20	3.14876e-20
hsa04062:Chemokine signaling pathway	66	2.59843	1.14268e-16	CXCL6, CXCL9, CXCL8, NCF1, CCL4L1, PIK3CD, CXCL1, ARRB2, CXCL13, CXCL3, CXCL2, CXCL5, CX3CL1, CXCL16, PREX1, AKT3, RAC2, CCR8, CCR7, JAK2, CCR5, JAK3, CCR4, PF4V1, CCR2, VAV1, FGR, HCK, ELMO1, DOCK2, PLCB1, CX3CR1, SHC3, CCL3L3, CXCR5, ADCY4, WAS, CXCR4, GNAI2, PIK3R5, GNG10, CCL8, GRK5, CCL7, CXCR1, CCL4, CXCR2, CCL3, CCL2, CCL19, CCL18, CCL17, CCR1, LYN, XCR1, CCL22, STAT1, STAT2, PPBP, GNG11, …	831	186	6879	2.93735	2.89768e-14	9.94133e-15	8.15113e-15
hsa04380:Osteoclast differentiation	53	2.08661	4.33972e-16	SPI1, NCF1, NCF2, ITGB3, NCF4, PIK3CD, TREM2, TNF, SIRPB1, FCGR3A, FCGR3B, CTSK, AKT3, TNFSF11, SIRPA, IFNAR2, IL1R1, CYBB, OSCAR, IL1A, TYROBP, IFNG, IL1B, BTK, LCP2, LILRA6, TNFRSF11B, LILRA1, LILRA2, LILRA4, PIK3R5, LILRA5, SOCS3, SOCS1, PLCG2, FYN, FCGR1A, TGFB2, TGFB1, STAT1, STAT2, NFATC1, LILRB1, LILRB2, LILRB3, LILRB4, MAPK12, NFKB2, FOSL1, MAPK11, FCGR2A, FCGR2B, FCGR2C	831	131	6879	3.34911	1.15907e-13	2.83167e-14	2.32175e-14
hsa05323:Rheumatoid arthritis	41	1.61417	4.56735e-15	CD86, CXCL6, FLT1, CSF2, CXCL8, CCL3L3, CD80, ITGB2, TNF, CXCL5, TNFSF13B, ICAM1, CTSL, CTSK, CCL3, CCL2, CTLA4, TNFSF11, HLA-DOA, HLA-DOB, HLA-DQA1, IL11, TGFB2, HLA-DRB5, TGFB1, ANGPT1, TGFB3, MMP1, MMP3, IL1A, IL6, CXCL12, IFNG, IL23A, IL1B, HLA-DRA, TLR4, HLA-DRB1, IL17A, HLA-DQB1, TLR2	831	88	6879	3.85679	1.18805e-12	2.38416e-13	1.95483e-13
hsa05321:Inflammatory bowel disease (IBD)	34	1.33858	1.20147e-14	IL22, NOD2, TNF, IL18RAP, TBX21, IL21R, STAT4, IL12B, IL12RB1, HLA-DOA, HLA-DOB, HLA-DQA1, IL12RB2, IL10, TGFB2, HLA-DRB5, TGFB1, TGFB3, STAT1, IL13, NFATC1, FOXP3, IL1A, IL6, IFNG, IL23A, IL1B, HLA-DRA, IL17F, TLR4, HLA-DRB1, IL17A, HLA-DQB1, TLR2	831	64	6879	4.39768	3.1295e-12	5.22641e-13	4.28526e-13
hsa05144:Malaria	29	1.14173	4.03393e-14	CSF3, CD40, CXCL8, GYPC, SDC2, ITGB2, HBB, THBS2, TNF, ICAM1, CCL2, IL10, TGFB2, TGFB1, CR1, VCAM1, TGFB3, HGF, HBA2, HBA1, SELE, SELP, IL6, IFNG, IL1B, PECAM1, ACKR1, TLR4, TLR2	831	49	6879	4.89921	1.05186e-11	1.50408e-12	1.23323e-12
hsa05140:Leishmaniasis	35	1.37795	8.01823e-14	ITGAM, NCF1, NCF2, NCF4, ITGB2, PTGS2, TNF, C3, FCGR3A, FCGR3B, IL12B, JAK2, FCGR1A, HLA-DOA, HLA-DOB, HLA-DQA1, IL10, TGFB2, HLA-DRB5, TGFB1, CR1, TGFB3, STAT1, MAPK12, MAPK11, IL1A, FCGR2A, IFNG, IL1B, HLA-DRA, FCGR2C, TLR4, HLA-DRB1, HLA-DQB1, TLR2	831	71	6879	4.08069	2.09213e-11	2.61595e-12	2.14488e-12
hsa05146:Amoebiasis	43	1.69291	3.18419e-13	LAMA5, CSF2, ITGAM, CXCL8, LAMC3, LAMA4, COL11A1, ITGB2, PIK3CD, LAMC1, TNF, PIK3R5, GNA15, IL12B, CD14, IL10, SERPINB3, SERPINB4, TGFB2, TGFB1, COL27A1, SERPINB2, COL24A1, ACTN3, TGFB3, LAMB2, IL1R1, FN1, SERPINB9, COL1A1, COL3A1, IL6, COL1A2, IFNG, COL4A2, COL5A1, COL4A1, COL5A3, IL1B, COL5A2, PLCB1, TLR4, TLR2	831	106	6879	3.35805	8.31055e-11	9.23415e-12	7.5713e-12
hsa04514:Cell adhesion molecules (CAMs)	48	1.88976	2.50482e-11	CD86, CD274, CNTNAP1, CD40, SELPLG, NLGN2, ITGAM, CD80, SDC2, ITGB2, ICAM2, NRXN2, PTPRM, ICAM3, CLDN2, CLDN1, ICAM1, CDH5, CDH3, CTLA4, NRCAM, ICOS, HLA-DOA, HLA-DOB, CD34, HLA-DQA1, LRRC4B, CD276, NTNG2, CADM3, HLA-DRB5, VCAM1, CADM1, PDCD1LG2, SELE, SELP, CD4, VCAN, PTPRC, SELL, CLDN14, PECAM1, CLDN18, HLA-DRA, ESAM, PDCD1, HLA-DRB1, HLA-DQB1	831	142	6879	2.79819	6.53758e-09	6.53758e-10	5.36031e-10
hsa05152:Tuberculosis	53	2.08661	3.2e-10	ITGAM, ITGB2, LSP1, TNF, MRC2, FCGR3A, FCGR3B, AKT3, ITGAX, IL12B, LBP, JAK2, HLA-DOA, HLA-DOB, CAMP, IL10, FCER1G, CR1, RIPK2, SPHK1, TLR1, IL1A, IFNG, IL23A, IL1B, TLR6, CLEC4E, TLR4, HLA-DQB1, TLR2, CEBPB, NOD2, C3, CYP27B1, CLEC7A, IRAK2, CD14, FCGR1A, HLA-DQA1, TGFB2, HLA-DRB5, TGFB1, TGFB3, STAT1, IL10RA, MAPK12, MAPK11, IL6, FCGR2A, HLA-DRA, FCGR2B, FCGR2C, HLA-DRB1	831	177	6879	2.47872	8.35201e-08	7.59273e-09	6.22546e-09
hsa04640:Hematopoietic cell lineage	33	1.29921	2.05606e-09	CSF3, CSF2, CSF3R, ITGAM, FLT3, ITGB3, ITGA2B, CD1B, TNF, CSF2RA, CD1A, CD19, CD38, CD37, CD14, FCGR1A, CD34, CD55, IL11, HLA-DRB5, CR1, IL1R1, IL1A, CD4, IL6, IL1B, IL2RA, HLA-DRA, ITGA5, IL7R, MS4A1, CD44, HLA-DRB1	831	87	6879	3.13992	5.36632e-07	4.47194e-08	3.66664e-08
hsa05133:Pertussis	30	1.1811	3.07708e-09	C1QB, C1QA, CXCL6, ITGAM, CXCL8, C1S, C1R, ITGB2, LY96, C4BPA, TNF, CXCL5, C2, GNAI2, C3, C4B, C4A, IL12B, NLRP3, CD14, IL10, MAPK12, MAPK11, IL1A, IL6, IL23A, IL1B, SERPING1, ITGA5, TLR4	831	75	6879	3.31119	8.03117e-07	6.17782e-08	5.06534e-08
hsa04512:ECM-receptor interaction	32	1.25984	8.94031e-09	LAMA5, LAMC3, LAMA4, COL11A1, ITGB3, ITGA2B, TNC, LAMC1, THBS2, SV2A, SPP1, TNR, COL27A1, COL24A1, VWF, LAMB2, FN1, HSPG2, COL1A1, COL3A1, COL1A2, COL4A2, COL5A1, COL4A1, COL6A2, COL5A3, COL5A2, COL6A1, COL6A3, COL6A6, ITGA5, CD44	831	87	6879	3.04477	2.33342e-06	1.66673e-07	1.36659e-07
hsa04510:Focal adhesion	54	2.12598	3.6344e-08	FLT1, LAMC3, FLT4, ITGB3, RASGRF1, ITGA2B, TNC, PIK3CD, LAMC1, AKT3, KDR, RAC2, TNR, PDGFRB, PDGFRA, COL27A1, VWF, ACTN3, HGF, PGF, VAV1, COL4A2, COL4A1, COL6A2, COL6A1, COL6A3, COL6A6, ITGA5, MYL9, LAMA5, SHC3, COL11A1, LAMA4, PDGFB, THBS2, PIK3R5, SPP1, FLNA, FYN, FLNC, COL24A1, LAMB2, CAV1, FN1, VEGFC, PARVB, COL1A1, COL3A1, COL1A2, COL5A1, PARVG, COL5A3, COL5A2, ZYX	831	206	6879	2.16996	9.48575e-06	6.32386e-07	5.18508e-07
hsa04610:Complement and coagulation cascades	26	1.02362	1.70386e-07	C1QB, C1QA, CFH, C1S, C1R, C5AR1, CFI, SERPINE1, C4BPA, TFPI, C2, C3, C4B, C4A, THBD, PLAU, C3AR1, CD55, CR1, VWF, F2R, PLAUR, F5, SERPING1, MASP1, CFB	831	69	6879	3.11924	4.44698e-05	2.77942e-06	2.27891e-06
hsa05205:Proteoglycans in cancer	51	2.00787	2.36196e-07	ITGB3, PIK3CD, FZD10, FGF2, TNF, PLAU, CTSL, AKT3, KDR, IL12B, TIMP3, WNT5B, HGF, MMP2, WNT5A, PLAUR, HSPG2, ANK1, MMP9, DCN, MRAS, HCLS1, ITGA5, TLR4, CD44, TLR2, SDC2, TWIST2, ITPR1, TWIST1, HIF1A, PIK3R5, PLCG2, FLNA, FLNC, WNT2, TGFB2, TGFB1, FZD2, FZD4, LUM, WNT7B, CAV1, RDX, IGF2, FN1, MSN, ESR1, MAPK12, MAPK11, FGFR1	831	200	6879	2.11088	6.16451e-05	3.6263e-06	2.97328e-06
hsa05145:Toxoplasmosis	34	1.33858	3.42275e-07	LAMA5, CD40, LAMC3, LAMA4, LY96, LAMC1, TNF, GNAI2, SOCS1, ALOX5, AKT3, IL12B, JAK2, CCR5, HLA-DOA, HLA-DOB, HLA-DQA1, IL10, TGFB2, HLA-DRB5, TGFB1, TGFB3, LAMB2, STAT1, IL10RA, HSPA6, MAPK12, MAPK11, IFNG, HLA-DRA, TLR4, HLA-DRB1, HLA-DQB1, TLR2	831	110	6879	2.55865	8.93298e-05	4.96299e-06	4.06927e-06
hsa04620:Toll-like receptor signaling pathway	33	1.29921	4.40402e-07	CD86, CXCL9, CD40, CXCL8, CCL4L1, CCL3L3, CD80, LY96, PIK3CD, TNF, PIK3R5, CTSK, CCL4, AKT3, CCL3, SPP1, IL12B, MAP3K8, LBP, CD14, IFNAR2, STAT1, MAPK12, TLR1, MAPK11, CXCL10, CXCL11, IL6, IL1B, TLR8, TLR6, TLR4, TLR2	831	106	6879	2.57711	0.000114938	6.04974e-06	4.96032e-06
hsa04940:Type I diabetes mellitus	19	0.748031	5.12683e-07	CD86, HLA-DRB5, PTPRN, GAD1, CD80, PRF1, GZMB, TNF, IL1A, IFNG, IL1B, LTA, IL12B, HLA-DRA, HLA-DOA, HLA-DOB, HLA-DQA1, HLA-DRB1, HLA-DQB1	831	42	6879	3.7448	0.000133801	6.69052e-06	5.48571e-06
hsa04151:PI3K-Akt signaling pathway	74	2.91339	6.23644e-07	CSF3, FLT1, CSF3R, LAMC3, IRS1, FLT4, ITGB3, ITGA2B, TNC, PIK3CD, LAMC1, FGF2, FGF7, AKT3, KDR, TNR, JAK2, JAK3, PDGFRB, IFNAR2, PDGFRA, COL27A1, VWF, HGF, F2R, OSMR, PGF, COL4A2, COL4A1, COL6A2, COL6A1, DDIT4, COL6A3, COL6A6, ITGA5, TLR4, TLR2, CREB5, LAMA5, COL11A1, LAMA4, PDGFB, LPAR4, THBS2, PIK3R5, GNG10, CD19, SPP1, ANGPT2, COL24A1, ANGPT1, LAMB2, NOS3, OSM, FN1, VEGFC, GNG11, COL1A1, COL3A…	831	345	6879	1.77557	0.000162758	7.7342e-06	6.34145e-06
hsa04145:Phagosome	41	1.61417	6.51925e-07	ITGAM, NCF1, C1R, NCF2, ITGB3, NCF4, ITGB2, THBS2, MPO, FCAR, C3, MRC2, TUBB6, FCGR3A, TUBA1A, FCGR3B, CLEC7A, TUBB3, CTSL, OLR1, CD14, NOS1, FCGR1A, HLA-DOA, HLA-DOB, HLA-DQA1, DYNC1I1, DYNC2H1, MSR1, HLA-DRB5, MARCO, FCGR2A, HLA-DRA, TLR6, ITGA5, FCGR2B, FCGR2C, TLR4, HLA-DRB1, HLA-DQB1, TLR2	831	150	6879	2.26265	0.000170138	7.7342e-06	6.34145e-06
hsa04670:Leukocyte transendothelial migration	34	1.33858	1.05774e-06	ITGAM, NCF1, NCF2, NCF4, ITGB2, CXCR4, PIK3CD, THY1, CLDN2, CLDN1, GNAI2, PIK3R5, ICAM1, CDH5, RASSF5, PLCG2, RAC2, VCAM1, ACTN3, MMP2, RHOH, MSN, MMP9, MAPK12, VAV1, MAPK11, CXCL12, CLDN14, PECAM1, CLDN18, ESAM, MYL9, SIPA1, RAPGEF4	831	115	6879	2.4474	0.000276032	1.20031e-05	9.84159e-06
hsa04668:TNF signaling pathway	32	1.25984	1.78898e-06	CEBPB, CSF2, TNFAIP3, PIK3CD, CXCL1, NOD2, CXCL3, PTGS2, TNF, CXCL2, CX3CL1, PIK3R5, ICAM1, SOCS3, AKT3, CCL2, MAP3K8, VCAM1, MLKL, MMP3, TRAF1, TNFRSF1B, SELE, MMP9, MAPK12, MAPK11, CXCL10, MMP14, IL6, IL1B, LTA, CREB5	831	107	6879	2.47566	0.000466815	1.87462e-05	1.53704e-05
hsa05332:Graft-versus-host disease	16	0.629921	1.86744e-06	CD86, HLA-DRB5, CD80, PRF1, GZMB, TNF, IL1A, IL6, IFNG, IL1B, HLA-DRA, HLA-DOA, HLA-DOB, HLA-DQA1, HLA-DRB1, HLA-DQB1	831	33	6879	4.01357	0.000487282	1.87462e-05	1.53704e-05
hsa05143:African trypanosomiasis	16	0.629921	1.86744e-06	IL10, VCAM1, LAMA4, HBB, HBA2, HBA1, SELE, TNF, ICAM1, IL6, IFNG, IL1B, IL12B, PLCB1, IDO2, IDO1	831	33	6879	4.01357	0.000487282	1.87462e-05	1.53704e-05
hsa04611:Platelet activation	36	1.41732	2.57371e-06	COL11A1, ITGB3, ITGA2B, ADCY4, ITPR1, PIK3CD, GNAI2, PIK3R5, PTGS1, TBXA2R, AKT3, PLCG2, FYN, LYN, GUCY1A2, PTGIR, FCER1G, COL27A1, COL24A1, VWF, NOS3, F2R, MAPK12, APBB1IP, COL1A1, MAPK11, COL3A1, FCGR2A, COL1A2, COL5A1, COL5A3, TBXAS1, COL5A2, BTK, LCP2, PLCB1	831	130	6879	2.29236	0.000671512	2.48792e-05	2.0399e-05
hsa04064:NF-kappa B signaling pathway	27	1.06299	6.50465e-06	CD40, CXCL8, BCL2A1, CCL4L1, TNFAIP3, LY96, PTGS2, TNF, TNFSF13B, ICAM1, PLAU, CCL4, PLCG2, TNFSF11, LBP, CCL19, CD14, LYN, VCAM1, IL1R1, TRAF1, NFKB2, CXCL12, IL1B, LTA, BTK, TLR4	831	87	6879	2.56903	0.00169628	6.06326e-05	4.97141e-05
hsa05330:Allograft rejection	16	0.629921	1.056e-05	IL10, CD86, HLA-DRB5, CD40, CD80, PRF1, GZMB, TNF, IFNG, IL12B, HLA-DRA, HLA-DOA, HLA-DOB, HLA-DQA1, HLA-DRB1, HLA-DQB1	831	37	6879	3.57967	0.00275237	9.50397e-05	7.79253e-05
hsa04630:Jak-STAT signaling pathway	37	1.45669	1.38116e-05	IL22, CSF3, CSF2, CSF3R, IL24, PIK3CD, CSF2RB, CSF2RA, PIK3R5, SOCS3, SOCS1, AKT3, IL21R, STAT4, IL12B, JAK2, IL12RB1, IL13RA2, JAK3, IL12RB2, IL10, IFNAR2, IL11, STAT1, IL10RA, STAT2, IL13, OSM, IL19, OSMR, IL6, IFNG, IL23A, IL2RA, IL2RB, IL7R, CRLF2	831	145	6879	2.11231	0.00359836	0.000120161	9.85226e-05
hsa05132:Salmonella infection	25	0.984252	2.70262e-05	CSF2, CXCL8, CCL4L1, CCL3L3, WAS, CXCL1, NLRC4, CXCL3, CXCL2, CCL4, CCL3, FLNA, FLNC, LBP, CD14, WASF1, DYNC1I1, DYNC2H1, MAPK12, MAPK11, IL1A, IL6, IFNG, IL1B, TLR4	831	83	6879	2.49337	0.0070291	0.000227543	0.000186568
hsa05134:Legionellosis	19	0.748031	3.41524e-05	CR1, ITGAM, CXCL8, ITGB2, HSPA6, CXCL1, NLRC4, CXCL3, CXCL2, TNF, NFKB2, C3, IL6, IL1B, IL12B, CD14, TLR4, NAIP, TLR2	831	54	6879	2.91262	0.00887433	0.000278556	0.000228394
hsa04672:Intestinal immune network for IgA production	17	0.669291	6.94793e-05	IL10, CD86, HLA-DRB5, CD40, TGFB1, CD80, CXCR4, TNFSF13B, IL6, CXCL12, HLA-DRA, HLA-DOA, ICOS, HLA-DOB, HLA-DQA1, HLA-DRB1, HLA-DQB1	831	47	6879	2.99416	0.0179713	0.000547569	0.000448964
hsa05142:Chagas disease (American trypanosomiasis)	28	1.10236	7.13308e-05	C1QB, C1QA, CXCL8, CCL3L3, SERPINE1, PIK3CD, TNF, GNAI2, PIK3R5, C3, GNA15, AKT3, CCL3, IL12B, CCL2, IL10, TGFB2, TGFB1, TGFB3, MAPK12, MAPK11, IL6, IFNG, IL1B, TLR6, PLCB1, TLR4, TLR2	831	104	6879	2.22869	0.0184457	0.000547569	0.000448964
hsa04621:NOD-like receptor signaling pathway	18	0.708661	0.000207847	CXCL8, RIPK2, CARD6, TNFAIP3, CXCL1, NLRC4, NOD2, MEFV, CXCL2, TNF, MAPK12, MAPK11, IL6, IL1B, CCL2, NLRP3, NLRP1, NAIP	831	56	6879	2.66078	0.0528083	0.00154995	0.00127084
hsa05310:Asthma	12	0.472441	0.00045841	IL10, HLA-DRB5, CD40, FCER1G, IL13, HLA-DRA, HLA-DOA, TNF, HLA-DOB, HLA-DRB1, HLA-DQA1, HLA-DQB1	831	30	6879	3.31119	0.112789	0.00332347	0.00272499
hsa04974:Protein digestion and absorption	23	0.905512	0.000576423	COL18A1, COL15A1, COL27A1, COL24A1, COL14A1, COL11A1, COL22A1, COL12A1, PRCP, SLC8A1, COL1A1, COL3A1, COL1A2, COL4A2, COL5A1, COL4A1, COL6A2, COL5A3, COL7A1, COL5A2, COL6A1, COL6A3, COL6A6	831	88	6879	2.16356	0.139713	0.00406612	0.0033339
hsa05200:Pathways in cancer	70	2.75591	0.000667168	SPI1, CSF3R, CXCL8, FLT3, LAMC3, ITGA2B, PIK3CD, FZD10, LAMC1, FGF2, GLI3, FGF7, EDNRA, RASSF5, AKT3, RAC2, PDGFRB, PDGFRA, WNT5B, MMP1, DCC, HGF, MMP2, WNT5A, F2R, TRAF1, MMP9, PGF, RUNX1, COL4A2, COL4A1, PLCB1, LAMA5, LAMA4, PTGER3, ADCY4, PDGFB, CXCR4, LPAR4, PTGS2, HIF1A, CSF2RA, RASGRP4, GNAI2, PIK3R5, GNG10, PLCG2, WNT2, NTRK1, TGFB2, TGFB1, FZD2, FZD4, TGFB3, CDKN2A, LAMB2, STAT1, WNT7B, F…	831	393	6879	1.47445	0.159862	0.00458239	0.00375721
hsa05416:Viral myocarditis	17	0.669291	0.000834834	CD86, HLA-DRB5, CD40, CD80, CAV1, ITGB2, PRF1, ICAM1, RAC2, HLA-DRA, FYN, HLA-DOA, HLA-DOB, CD55, HLA-DQA1, HLA-DRB1, HLA-DQB1	831	57	6879	2.46887	0.195861	0.00558697	0.00458088
hsa05320:Autoimmune thyroid disease	16	0.629921	0.000882898	IL10, CD86, HLA-DRB5, CD40, CD80, PRF1, GZMB, TSHR, TG, HLA-DRA, CTLA4, HLA-DOA, HLA-DOB, HLA-DQA1, HLA-DRB1, HLA-DQB1	831	52	6879	2.54707	0.205894	0.00576091	0.0047235
hsa04015:Rap1 signaling pathway	42	1.65354	0.00107862	DOCK4, FLT1, ITGAM, FLT4, ITGB3, ITGA2B, ITGB2, ADCY4, PDGFB, FPR1, PIK3CD, LPAR4, FGF2, GNAI2, PIK3R5, FGF7, RASSF5, AKT3, KDR, RAC2, PDGFRB, PDGFRA, ANGPT2, ANGPT1, HGF, F2R, VEGFC, ARAP3, MAPK12, PGF, APBB1IP, MAPK11, MRAS, LCP2, PRKD1, PLCB1, FGF13, FGF12, SIPA1, FGF10, FGFR1, RAPGEF4	831	210	6879	1.6556	0.24548	0.00686636	0.00562989
hsa05166:HTLV-I infection	48	1.88976	0.00158965	NRP1, CD40, CSF2, SPI1, ITGB2, ADCY4, PDGFB, CREM, PIK3CD, FZD10, TNF, PIK3R5, ICAM1, AKT3, MSX1, HLA-DOA, JAK3, HLA-DOB, WNT2, HLA-DQA1, PDGFRB, PDGFRA, TGFB2, EGR2, HLA-DRB5, TGFB1, FZD2, VCAM1, WNT5B, MSX2, FZD4, TGFB3, CDKN2A, IL1R1, WNT7B, WNT5A, NFATC1, NFATC4, NFKB2, FOSL1, IL6, MRAS, IL2RA, IL2RB, LTA, HLA-DRA, HLA-DRB1, HLA-DQB1	831	254	6879	1.56434	0.339811	0.00987854	0.00809964
hsa04666:Fc gamma R-mediated phagocytosis	21	0.826772	0.00192047	LYN, NCF1, SPHK1, LIMK1, WAS, PIK3CD, ASAP1, VAV1, PIK3R5, HCK, FCGR2A, PTPRC, AKT3, PLCG2, RAC2, AMPH, FCGR1A, DOCK2, FCGR2B, WASF1, WASF3	831	84	6879	2.06949	0.394515	0.0116568	0.0095577
hsa04650:Natural killer cell mediated cytotoxicity	27	1.06299	0.00245283	CSF2, SHC3, ITGB2, PRF1, ICAM2, PIK3CD, TNF, PIK3R5, ICAM1, FCGR3A, FCGR3B, PLCG2, RAC2, FYN, IFNAR2, FCER1G, KIR2DS4, TNFRSF10C, GZMB, NFATC1, VAV1, NCR1, TYROBP, IFNG, CD48, LCP2, ULBP2	831	122	6879	1.83201	0.473221	0.0145497	0.0119297
hsa05202:Transcriptional misregulation in cancer	34	1.33858	0.00261264	CD86, CEBPB, CD40, FLT1, CSF2, SPI1, ITGAM, CXCL8, BCL2A1, FLT3, SIX1, MPO, LYL1, HHEX, SIX4, PLAU, CD14, FCGR1A, NTRK1, EYA1, MMP3, LMO2, GZMB, TRAF1, MMP9, ETV5, FLI1, RUNX1, IL6, NR4A3, BCL6, IL2RB, ERG, CDK14	831	167	6879	1.68534	0.494795	0.0151533	0.0124245
hsa04080:Neuroactive ligand-receptor interaction	49	1.92913	0.00553602	NPFFR1, NPY2R, ADRA1D, GRIK1, GABRR2, EDNRA, ADORA1, C3AR1, UTS2R, LHCGR, PTGIR, GRID1, F2R, AVPR1A, ADRA2C, SSTR3, TRHR, APLNR, OPRD1, PTGFR, CALCRL, CHRNA6, C5AR1, PTAFR, PTGER3, FPR1, OPRL1, FPR3, LPAR4, FPR2, MCHR1, P2RY8, P2RY6, TBXA2R, HRH2, KISS1R, S1PR1, S1PR3, S1PR2, S1PR5, S1PR4, P2RY13, HTR1F, P2RY14, HTR1B, TSHR, P2RX7, MAS1, NMUR2	831	277	6879	1.46434	0.765175	0.0314109	0.0257545
hsa00532:Glycosaminoglycan biosynthesis - chondroitin sulfate / dermatan sulfate	8	0.314961	0.00680838	CSGALNACT1, CHST11, CHSY1, DSE, CSGALNACT2, CHST15, CHSY3, CHST3	831	20	6879	3.31119	0.831878	0.0374534	0.030709
hsa04662:B cell receptor signaling pathway	17	0.669291	0.00688799	LYN, CD72, PIK3CD, DAPP1, NFATC1, VAV1, PIK3R5, CD79B, CD79A, CD19, AKT3, BTK, PLCG2, RAC2, PIK3AP1, FCGR2B, NFKBIE	831	69	6879	2.0395	0.835359	0.0374534	0.030709
hsa05162:Measles	27	1.06299	0.00817601	TNFAIP3, PIK3CD, PIK3R5, AKT3, IL12B, FYN, JAK2, JAK3, SLAMF1, IFNAR2, STAT1, STAT2, IL13, HSPA6, TNFRSF10C, MSN, IL1A, IL6, IFNG, OAS2, IL1B, IL2RA, IL2RB, FCGR2B, TLR4, TLR2, TP73	831	133	6879	1.68049	0.882663	0.0435498	0.0357075
hsa05164:Influenza A	33	1.29921	0.0091641	CXCL8, PIK3CD, TNF, PIK3R5, ICAM1, SOCS3, AKT3, IL12B, CCL2, NLRP3, JAK2, HLA-DOA, HLA-DOB, HLA-DQA1, IFNAR2, IL33, HLA-DRB5, STAT1, STAT2, HSPA6, TNFRSF10C, MAPK12, MAPK11, IL1A, CXCL10, IL6, IFNG, OAS2, IL1B, HLA-DRA, TLR4, HLA-DRB1, HLA-DQB1	831	174	6879	1.56996	0.909541	0.0478366	0.0392223

## Sheet: Down in CD(infl vs normal)
Term	Count	%	PValue	Genes	List Total	Pop Hits	Pop Total	Fold Enrichment	Bonferroni	Benjamini	FDR
hsa00982:Drug metabolism - cytochrome P450	27	1.95369	4.93579e-16	UGT1A10, ADH1C, MAOA, ADH1A, MGST1, CYP2C19, CYP3A4, ADH6, ADH4, CYP2B6, CYP2D6, UGT1A5, UGT1A4, UGT2A3, UGT1A3, UGT1A9, UGT1A8, UGT1A7, UGT1A6, UGT2B10, UGT1A1, FMO4, FMO5, CYP2C9, ALDH3A1, GSTA2, GSTA1	384	68	6879	7.11294	1.03029e-13	6.15723e-14	5.54681e-14
hsa00980:Metabolism of xenobiotics by cytochrome P450	28	2.02605	5.30795e-16	UGT1A10, ADH1C, ADH1A, MGST1, CYP3A4, ADH6, ADH4, AKR7A3, CYP2B6, CYP2D6, UGT1A5, UGT1A4, UGT2A3, UGT1A3, UGT1A9, CYP2F1, UGT1A8, UGT1A7, UGT1A6, UGT2B10, UGT1A1, AKR1C2, CYP2C9, ALDH3A1, CYP2S1, GSTA2, GSTA1, CYP1A1	384	74	6879	6.77829	1.28786e-13	6.15723e-14	5.54681e-14
hsa05204:Chemical carcinogenesis	27	1.95369	5.10741e-14	UGT1A10, ADH1C, ADH1A, MGST1, CYP2C19, CYP3A4, CYP2C18, ADH6, SULT1A1, ADH4, UGT1A5, UGT1A4, UGT2A3, UGT1A3, UGT1A9, UGT1A8, UGT1A7, SULT1A2, UGT1A6, UGT2B10, UGT1A1, CYP2C9, ALDH3A1, NAT2, GSTA2, GSTA1, CYP1A1	384	80	6879	6.046	1.18483e-11	3.94973e-12	3.55816e-12
hsa00830:Retinol metabolism	22	1.5919	1.19654e-11	UGT2B10, UGT1A10, UGT1A1, RETSAT, ADH1C, ADH1A, CYP3A4, CYP2C18, ADH6, CYP2C9, ADH4, CYP2B6, CYP2S1, CYP1A1, UGT1A5, UGT1A4, UGT2A3, UGT1A3, UGT1A9, UGT1A8, UGT1A7, UGT1A6	384	64	6879	6.15796	2.77595e-09	6.9399e-10	6.2519e-10
hsa00140:Steroid hormone biosynthesis	20	1.44718	1.2078e-10	UGT2B10, UGT1A10, UGT1A1, HSD3B2, HSD3B1, HSD17B3, AKR1C2, CYP3A4, CYP19A1, HSD11B2, HSD17B2, CYP1A1, UGT1A5, UGT1A4, UGT2A3, UGT1A3, UGT1A9, UGT1A8, UGT1A7, UGT1A6	384	58	6879	6.17726	2.80209e-08	5.60417e-09	5.04859e-09
hsa01100:Metabolic pathways	114	8.24891	3.86512e-09	GALNT12, UGT1A10, AHCYL2, ACAA2, PANK1, OGDHL, GBA3, LIPC, ANPEP, NDST4, NDST3, ENPP1, CKMT1B, PLCE1, HADH, UGT2B10, ST6GAL2, CMBL, MAT1A, COX6B2, ALDH3A1, SUCLG2, SUCLG1, CDS1, TPH1, MAOA, MTMR8, CYP2C19, CYP2C18, CYP19A1, ABO, ADH6, FUT6, ADH4, UGT8, CYP2B6, INPP5J, RIMKLA, PCK1, MPST, CYP2J2, GOT1, AGXT2, EPHX2, CYP4F2, PRDX6, CYP2C9, AMACR, DAO, AKR1B10, NAT2, CYP2S1, CYP1A1, CRYL1, PNLIPRP1,…	384	1219	6879	1.67531	8.96708e-07	1.49451e-07	1.34635e-07
hsa00053:Ascorbate and aldarate metabolism	13	0.940666	6.08117e-09	UGT2B10, UGT1A10, UGT1A1, UGDH, ALDH1B1, UGT1A5, UGT1A4, UGT2A3, UGT1A3, UGT1A9, UGT1A8, UGT1A7, UGT1A6	384	27	6879	8.62529	1.41083e-06	2.01547e-07	1.81566e-07
hsa00040:Pentose and glucuronate interconversions	14	1.01302	8.36149e-09	UGT2B10, UGT1A10, UGT1A1, UGDH, AKR1B10, UGT1A5, UGT1A4, CRYL1, UGT2A3, UGT1A3, UGT1A9, UGT1A8, UGT1A7, UGT1A6	384	33	6879	7.59991	1.93986e-06	2.42483e-07	2.18444e-07
hsa00983:Drug metabolism - other enzymes	14	1.01302	7.63857e-07	UGT2B10, UGT1A10, UGT1A1, CYP3A4, NAT2, UGT1A5, UGT1A4, UGT2A3, UGT1A3, UGT1A9, UGT1A8, UGT1A7, CES2, UGT1A6	384	46	6879	5.45211	0.000177199	1.96905e-05	1.77385e-05
hsa00071:Fatty acid degradation	13	0.940666	1.80216e-06	CPT1A, ECHS1, ACAA2, ADH1C, ADH1A, ADH6, ADH4, CPT2, ALDH1B1, ACOX1, EHHADH, HADH, ACADS	384	42	6879	5.54483	0.000418014	4.18101e-05	3.76652e-05
hsa04950:Maturity onset diabetes of the young	10	0.723589	6.27117e-06	NEUROD1, NR5A2, PKLR, RFX6, HNF4A, HNF4G, HNF1B, HNF1A, MAFA, MNX1	384	26	6879	6.89002	0.00145386	0.000132265	0.000119152
hsa00860:Porphyrin and chlorophyll metabolism	11	0.795948	7.5173e-05	UGT2B10, UGT1A10, UGT1A1, UGT1A5, UGT1A4, UGT2A3, UGT1A3, UGT1A9, UGT1A8, UGT1A7, UGT1A6	384	42	6879	4.69178	0.0172896	0.00145335	0.00130926
hsa00380:Tryptophan metabolism	10	0.723589	0.000273673	AOC1, DDC, TPH1, ECHS1, ALDH1B1, MAOA, EHHADH, CYP1A1, OGDHL, HADH	384	40	6879	4.47852	0.0615267	0.0045655	0.00411288
hsa03320:PPAR signaling pathway	13	0.940666	0.000275504	CPT1A, AQP7, FABP1, FABP4, CPT2, ACOX1, FABP6, EHHADH, PPARG, PLIN1, PCK1, SLC27A2, SLC27A4	384	67	6879	3.47586	0.0619254	0.0045655	0.00411288
hsa04976:Bile secretion	13	0.940666	0.000366114	ABCC3, ABCB1, AQP8, SCTR, SLC51A, SLC51B, ABCB11, SLC4A4, ADCY6, SLC9A3, CA2, CFTR, ABCG2	384	69	6879	3.37511	0.0814455	0.0056448	0.00508519
hsa04726:Serotonergic synapse	17	1.2301	0.000389296	CYP2J2, GABRB2, DDC, TPH1, MAOA, HTR3E, HTR3C, ALOX12B, HTR4, CYP2C19, CYP2C18, SLC6A4, GNG13, GNGT1, CYP2C9, GNG4, CYP2D6	384	111	6879	2.7436	0.0863744	0.0056448	0.00508519
hsa00350:Tyrosine metabolism	9	0.65123	0.000534718	ALDH3A1, ADH4, DDC, GOT1, ADH1C, MAOA, TAT, ADH1A, ADH6	384	35	6879	4.60647	0.116698	0.00729733	0.00657388
hsa04530:Tight junction	13	0.940666	0.00298164	MAGI1, MYH15, CGN, CLDN4, OCLN, CLDN3, CLDN8, CLDN23, CLDN7, CLDN19, TJP3, CRB3, LLGL2	384	87	6879	2.67681	0.499814	0.0384301	0.0346202
hsa00010:Glycolysis / Gluconeogenesis	11	0.795948	0.00365317	ALDH3A1, ADH4, ACSS2, PKLR, ALDH1B1, ADH1C, ADH1A, PCK1, PGM1, FBP2, ADH6	384	67	6879	2.94111	0.572195	0.0446071	0.0401849

## Sheet: Up in UC(infl vs normal)
Term	Count	%	PValue	Genes	List Total	Pop Hits	Pop Total	Fold Enrichment	Bonferroni	Benjamini	FDR
hsa04060:Cytokine-cytokine receptor interaction	86	4.27861	6.11647e-27	IL21, IL22, CXCL6, CSF3, CXCL9, CD40, CSF2, CSF3R, CXCL8, CCL4L1, IL26, IL24, IL5RA, CXCL1, TNFRSF13C, CXCL13, CXCL3, TNF, CXCL2, CXCL5, IL18RAP, TNFRSF8, CCR8, CCR6, CCR5, CCR4, TNFRSF4, CCR3, CCR2, IL10, IFNAR2, IL11, TNFRSF12A, TNFRSF18, IL19, OSMR, TNFRSF1B, IL1A, IFNG, IL23A, IFNE, IL1B, LTA, LTB, IL9R, CSF1R, CCL13, CCL11, CCL3L3, CXCR4, CSF2RB, CSF2RA, CXCR1, CXCR3, CCL4, CXCR2, IL21R, CCL…	696	243	6879	3.49791	1.58417e-24	1.58417e-24	1.26611e-24
hsa05150:Staphylococcus aureus infection	37	1.8408	9.85476e-24	SELPLG, ITGAM, C1S, C1R, C5AR1, PTAFR, CFI, ITGB2, FPR1, FPR2, ITGAL, FCAR, C2, ICAM1, C3, C4B, C4A, HLA-DMA, FCGR3A, HLA-DMB, FCGR3B, FCGR1A, HLA-DOA, HLA-DOB, HLA-DQA1, HLA-DPA1, IL10, HLA-DRB5, SELP, FCGR2A, HLA-DPB1, HLA-DRA, MASP1, FCGR2B, HLA-DRB1, CFB, HLA-DQB1	696	54	6879	6.77211	2.55238e-21	1.27619e-21	1.01997e-21
hsa04640:Hematopoietic cell lineage	42	2.08955	5.6957e-19	CSF1R, CSF3, CSF2, CSF3R, ITGAM, ITGB3, ITGA2B, IL5RA, CD1E, CD3G, CD1B, CD3D, TNF, CSF2RA, CD1A, CD19, CD38, CD37, FCGR1A, CD34, CD55, IL11, CR2, HLA-DRB5, CR1, CD2, FCER2, IL1A, CD4, IL6, CD8B, CD8A, IL1B, IL2RA, KIT, HLA-DRA, ITGA5, IL7R, MS4A1, CD22, HLA-DRB1, IL9R	696	87	6879	4.7714	1.47519e-16	4.91729e-17	3.93003e-17
hsa05321:Inflammatory bowel disease (IBD)	35	1.74129	5.17941e-18	IL21, IL22, NOD2, TNF, HLA-DMA, HLA-DMB, IL18RAP, TBX21, IL21R, STAT4, IL12RB1, HLA-DOA, HLA-DOB, HLA-DQA1, HLA-DPA1, IL10, TGFB2, HLA-DRB5, TGFB1, NFATC1, FOXP3, IL1A, IL6, IFNG, IL23A, IL1B, HLA-DPB1, HLA-DRA, IL17F, TLR4, IL18R1, HLA-DRB1, IL17A, HLA-DQB1, TLR2	696	64	6879	5.40511	1.34147e-15	3.35367e-16	2.68034e-16
hsa05323:Rheumatoid arthritis	41	2.0398	7.71291e-18	CD86, CXCL6, FLT1, CSF2, CXCL8, CCL3L3, CD80, ITGB2, ITGAL, TNF, CXCL5, ICAM1, HLA-DMA, HLA-DMB, CTSK, CCL3, CTLA4, HLA-DOA, HLA-DOB, HLA-DQA1, HLA-DPA1, IL11, TGFB2, HLA-DRB5, TGFB1, MMP1, MMP3, IL1A, IL6, IFNG, IL23A, IL1B, HLA-DPB1, CD28, HLA-DRA, LTB, TLR4, HLA-DRB1, IL17A, HLA-DQB1, TLR2	696	88	6879	4.60487	1.99764e-15	3.99529e-16	3.19315e-16
hsa04514:Cell adhesion molecules (CAMs)	52	2.58706	4.54777e-17	CD86, CD40, ITGAM, CD80, ITGB2, ICAM2, ICAM3, ITGAL, CLDN2, CLDN1, ICAM1, CDH5, CDH3, CTLA4, MADCAM1, HLA-DOA, HLA-DOB, CD34, HLA-DPA1, PDCD1LG2, CD8B, CLDN14, CD8A, PECAM1, ITGA8, CLDN18, CLDN16, HLA-DQB1, CD274, SELPLG, HLA-DMA, HLA-DMB, ICOS, TIGIT, HLA-DQA1, NTNG2, HLA-DRB5, VCAM1, CADM1, SELE, SELP, CD2, CD4, PTPRC, SELL, CD6, HLA-DPB1, CD28, HLA-DRA, PDCD1, CD22, HLA-DRB1	696	142	6879	3.61935	1.17787e-14	1.96312e-15	1.56898e-15
hsa05140:Leishmaniasis	34	1.69154	3.05356e-15	ITGAM, NCF1, NCF2, NCF4, ITGB2, PTGS2, TNF, C3, HLA-DMA, FCGR3A, HLA-DMB, FCGR3B, FCGR1A, HLA-DOA, HLA-DOB, HLA-DQA1, HLA-DPA1, IL10, TGFB2, HLA-DRB5, TGFB1, CR1, NOS2, MAPK11, IL1A, FCGR2A, IFNG, IL1B, HLA-DPB1, HLA-DRA, TLR4, HLA-DRB1, HLA-DQB1, TLR2	696	71	6879	4.733	8.05134e-13	1.12982e-13	9.02982e-14
hsa04380:Osteoclast differentiation	45	2.23881	1.33049e-13	LILRA6, CSF1R, SPI1, NCF1, NCF2, ITGB3, NCF4, SIRPG, PIK3CD, LILRA1, LILRA2, TNF, SIRPB1, PIK3CG, PIK3R5, LILRA5, SOCS3, FCGR3A, SOCS1, FCGR3B, CTSK, PLCG2, FYN, FCGR1A, IFNAR2, TGFB2, TGFB1, CYBB, NFATC1, LILRB1, LILRB2, LILRB3, LILRB4, OSCAR, FOSL1, MAPK11, IL1A, TYROBP, FCGR2A, IFNG, LCK, IL1B, BTK, LCP2, FCGR2B	696	131	6879	3.39514	3.44482e-11	4.30746e-12	3.44264e-12
hsa04672:Intestinal immune network for IgA production	25	1.24378	1.48665e-12	CD86, CD40, CD80, CXCR4, TNFRSF13C, HLA-DMA, HLA-DMB, TNFRSF17, MADCAM1, ICOS, HLA-DOA, HLA-DOB, CCR10, HLA-DQA1, HLA-DPA1, IL10, HLA-DRB5, TGFB1, AICDA, IL6, HLA-DPB1, CD28, HLA-DRA, HLA-DRB1, HLA-DQB1	696	47	6879	5.25725	3.85055e-10	3.95969e-11	3.16469e-11
hsa05332:Graft-versus-host disease	21	1.04478	1.52884e-12	CD86, HLA-DRB5, CD80, PRF1, GZMB, TNF, IL1A, HLA-DMA, IL6, HLA-DMB, IFNG, IL1B, HLA-DPB1, CD28, HLA-DRA, HLA-DOA, HLA-DOB, HLA-DQA1, HLA-DRB1, HLA-DPA1, HLA-DQB1	696	33	6879	6.28958	3.95982e-10	3.95969e-11	3.16469e-11
hsa05152:Tuberculosis	50	2.48756	1.87604e-11	CIITA, ITGAM, ITGB2, LSP1, TNF, MRC2, FCGR3A, FCGR3B, ITGAX, LBP, HLA-DOA, HLA-DOB, HLA-DPA1, IL10, FCER1G, CR1, SPHK1, TLR1, IL1A, IFNG, IL23A, IL1B, TLR6, CLEC4E, TLR4, HLA-DQB1, TLR2, CEBPB, NOD2, CORO1A, C3, HLA-DMA, HLA-DMB, CLEC7A, IRAK2, FCGR1A, HLA-DQA1, CD74, TGFB2, HLA-DRB5, TGFB1, NOS2, IL10RA, MAPK11, IL6, FCGR2A, HLA-DPB1, HLA-DRA, FCGR2B, HLA-DRB1	696	177	6879	2.79198	4.85892e-09	4.41721e-10	3.53036e-10
hsa04062:Chemokine signaling pathway	51	2.53731	3.76863e-11	CXCL6, ITK, CXCL9, CXCL8, NCF1, CCL4L1, PIK3CD, CXCL1, CXCL13, CXCL3, CXCL2, PIK3CG, CXCL5, PREX1, GNGT2, RAC2, CCR8, CCR6, CCR5, JAK3, CCR4, CCR3, CCR2, VAV1, FGR, HCK, ELMO1, DOCK2, CCL13, SHC2, CCL11, SHC3, CCL3L3, WAS, CXCR4, GNAI2, PIK3R5, GRK5, CXCR1, CXCR3, CCL4, CXCR2, CCL3, CCL17, CCR10, CCR1, LYN, CCL24, XCR1, CCL22, PF4	696	186	6879	2.71003	9.76075e-09	8.13395e-10	6.50088e-10
hsa05144:Malaria	24	1.19403	4.0896e-11	IL10, CSF3, TGFB2, CD40, TGFB1, CR1, VCAM1, CXCL8, GYPC, HGF, ITGB2, ITGAL, THBS2, SELE, TNF, ICAM1, SELP, IL6, IFNG, IL1B, PECAM1, ACKR1, TLR4, TLR2	696	49	6879	4.84096	1.05921e-08	8.14774e-10	6.5119e-10
hsa05330:Allograft rejection	20	0.995025	2.93476e-10	IL10, CD86, HLA-DRB5, CD40, CD80, PRF1, GZMB, TNF, HLA-DMA, HLA-DMB, IFNG, HLA-DPB1, CD28, HLA-DRA, HLA-DOA, HLA-DOB, HLA-DQA1, HLA-DRB1, HLA-DPA1, HLA-DQB1	696	37	6879	5.3425	7.60102e-08	5.4293e-09	4.33925e-09
hsa05146:Amoebiasis	35	1.74129	3.52986e-10	LAMA5, CSF2, ITGAM, CXCL8, LAMC3, ITGB2, PIK3CD, LAMC2, TNF, PIK3CG, PIK3R5, GNA15, CTSG, IL10, SERPINB3, SERPINB4, TGFB2, TGFB1, SERPINB2, COL24A1, NOS2, PRKCB, SERPINB9, COL1A1, IL6, COL1A2, IFNG, COL4A2, COL4A1, COL4A4, COL5A3, IL1B, COL5A2, TLR4, TLR2	696	106	6879	3.26346	9.14234e-08	6.09489e-09	4.87121e-09
hsa04940:Type I diabetes mellitus	21	1.04478	5.66257e-10	CD86, HLA-DRB5, CD80, PRF1, GZMB, TNF, IL1A, HLA-DMA, HLA-DMB, IFNG, IL1B, HLA-DPB1, CD28, LTA, HLA-DRA, HLA-DOA, HLA-DOB, HLA-DQA1, HLA-DRB1, HLA-DPA1, HLA-DQB1	696	42	6879	4.94181	1.46661e-07	9.16629e-09	7.32595e-09
hsa04670:Leukocyte transendothelial migration	35	1.74129	3.91145e-09	ITK, ITGAM, NCF1, NCF2, NCF4, ITGB2, CXCR4, PIK3CD, THY1, ITGAL, CLDN2, CLDN1, PIK3CG, GNAI2, PIK3R5, ICAM1, CDH5, RASSF5, PLCG2, RAC2, CTNNA3, VCAM1, PRKCB, MMP2, RHOH, MSN, MMP9, VAV1, MAPK11, CLDN14, PECAM1, CLDN18, CLDN16, SIPA1, RAPGEF4	696	115	6879	3.00806	1.01307e-06	5.95922e-08	4.76277e-08
hsa05133:Pertussis	27	1.34328	6.85533e-09	CXCL6, ITGAM, CXCL8, C1S, C1R, ITGB2, LY96, C4BPA, C4BPB, TNF, CXCL5, C2, GNAI2, C3, C4B, C4A, NLRP3, IL10, NOS2, MAPK11, IL1A, IL6, IL23A, IL1B, SERPING1, ITGA5, TLR4	696	75	6879	3.5581	1.77553e-06	9.86405e-08	7.88362e-08
hsa05145:Toxoplasmosis	33	1.64179	1.74636e-08	LAMA5, CIITA, CD40, LAMC3, LY96, LAMC2, TNF, GNAI2, HLA-DMA, SOCS1, HLA-DMB, ALOX5, CCR5, HLA-DOA, HLA-DOB, HLA-DQA1, HLA-DPA1, IL10, TGFB2, HLA-DRB5, TGFB1, NOS2, IL10RA, HSPA6, MAPK11, IFNG, HLA-DPB1, HLA-DRA, TLR4, HLA-DRB1, BIRC3, HLA-DQB1, TLR2	696	110	6879	2.96509	4.52306e-06	2.38056e-07	1.90261e-07
hsa04610:Complement and coagulation cascades	25	1.24378	2.43435e-08	C1S, C1R, C5AR1, CFI, SERPINE1, C4BPA, C4BPB, C2, SERPINA5, C3, C4B, C4A, THBD, PLAU, CD55, CR2, CR1, VWF, F2R, PLAUR, F3, F5, SERPING1, MASP1, CFB	696	69	6879	3.58102	6.30493e-06	3.15248e-07	2.51955e-07
hsa05310:Asthma	16	0.79602	3.66816e-08	IL10, HLA-DRB5, CD40, CCL11, FCER1G, TNF, HLA-DMA, HLA-DMB, HLA-DPB1, HLA-DRA, HLA-DOA, HLA-DOB, HLA-DQA1, HLA-DRB1, HLA-DPA1, HLA-DQB1	696	30	6879	5.27126	9.50048e-06	4.52406e-07	3.61575e-07
hsa05416:Viral myocarditis	22	1.09453	5.83336e-08	CD86, HLA-DRB5, CD40, CD80, ITGB2, PRF1, ITGAL, ICAM1, HLA-DMA, HLA-DMB, HLA-DPB1, CD28, RAC2, HLA-DRA, FYN, HLA-DOA, HLA-DOB, CD55, HLA-DQA1, HLA-DRB1, HLA-DPA1, HLA-DQB1	696	57	6879	3.81473	1.51083e-05	6.86746e-07	5.48867e-07
hsa04650:Natural killer cell mediated cytotoxicity	34	1.69154	7.38545e-08	SHC2, CSF2, SHC3, ITGB2, PRF1, ICAM2, PIK3CD, ITGAL, TNF, PIK3CG, PIK3R5, ICAM1, FCGR3A, FCGR3B, PLCG2, RAC2, FYN, IFNAR2, FCER1G, PRKCB, SH2D1A, TNFRSF10C, GZMB, NFATC1, VAV1, NCR3, TYROBP, IFNG, LCK, CD48, LCP2, CD247, ULBP2, HCST	696	122	6879	2.75445	1.91281e-05	8.31666e-07	6.6469e-07
hsa05320:Autoimmune thyroid disease	20	0.995025	2.92032e-07	IL10, CD86, HLA-DRB5, CD40, CD80, PRF1, GZMB, HLA-DMA, HLA-DMB, TG, HLA-DPB1, CD28, HLA-DRA, CTLA4, HLA-DOA, HLA-DOB, HLA-DQA1, HLA-DRB1, HLA-DPA1, HLA-DQB1	696	52	6879	3.80139	7.56335e-05	3.08513e-06	2.46572e-06
hsa05340:Primary immunodeficiency	16	0.79602	2.97792e-07	CIITA, CD40, TNFRSF13C, CD3D, AICDA, CD79A, CD4, PTPRC, CD8B, LCK, CD8A, CD19, BTK, IL7R, ICOS, ADA	696	34	6879	4.65112	7.71253e-05	3.08513e-06	2.46572e-06
hsa04630:Jak-STAT signaling pathway	36	1.79104	6.19564e-07	IL21, IL22, CSF3, CSF2, CSF3R, IL24, PIK3CD, IL5RA, CSF2RB, CSF2RA, PIK3CG, IL22RA2, PIK3R5, SOCS3, SOCS1, IL21R, STAT4, IL12RB1, IL13RA2, JAK3, IL10, IFNAR2, IL11, IL10RA, OSM, IL19, OSMR, IL6, IFNG, IL23A, IFNE, IL2RA, IL2RB, IL7R, IL9R, CRLF2	696	145	6879	2.45386	0.000160454	6.17181e-06	4.93268e-06
hsa04145:Phagosome	36	1.79104	1.45763e-06	ITGAM, NCF1, C1R, NCF2, ITGB3, NCF4, ITGB2, THBS2, MPO, CORO1A, FCAR, C3, MRC2, HLA-DMA, FCGR3A, HLA-DMB, FCGR3B, CLEC7A, TUBB3, OLR1, FCGR1A, HLA-DOA, HLA-DOB, HLA-DQA1, HLA-DPA1, HLA-DRB5, FCGR2A, HLA-DPB1, HLA-DRA, TLR6, ITGA5, FCGR2B, TLR4, HLA-DRB1, HLA-DQB1, TLR2	696	150	6879	2.37207	0.000377454	1.39824e-05	1.11751e-05
hsa04064:NF-kappa B signaling pathway	25	1.24378	3.0836e-06	CCL13, CD40, CXCL8, BCL2A1, CCL4L1, TNFAIP3, LY96, TNFRSF13C, PTGS2, TNF, ICAM1, PLAU, CCL4, PLCG2, LBP, LYN, VCAM1, LCK, IL1B, LTA, BTK, LTB, TLR4, CARD11, BIRC3	696	87	6879	2.84012	0.000798335	2.85233e-05	2.27966e-05
hsa04660:T cell receptor signaling pathway	27	1.34328	4.04628e-06	ITK, CSF2, PIK3CD, CD3G, CD3D, TNF, PIK3CG, PIK3R5, CTLA4, FYN, MAP3K8, ICOS, IL10, NFATC1, VAV1, MAPK11, CD4, PTPRC, IFNG, CD8B, LCK, CD8A, CD28, LCP2, PDCD1, CD247, CARD11	696	100	6879	2.66858	0.00104744	3.61374e-05	2.8882e-05
hsa05166:HTLV-I infection	49	2.43781	1.12482e-05	CD40, CSF2, SPI1, ITGB2, PIK3CD, CD3G, TNFRSF13C, FZD10, ITGAL, CD3D, ETS1, TNF, PIK3CG, ICAM1, PTTG2, HLA-DOA, JAK3, HLA-DOB, HLA-DPA1, PDGFRB, MSX2, WNT5A, MRAS, LCK, LTA, HLA-DQB1, PIK3R5, HLA-DMA, HLA-DMB, TP53INP1, MSX1, WNT1, WNT2, HLA-DQA1, WNT10B, TGFB2, HLA-DRB5, TGFB1, VCAM1, CDKN2A, FZD9, NFATC1, FOSL1, IL6, IL2RA, IL2RB, HLA-DPB1, HLA-DRA, HLA-DRB1	696	254	6879	1.90668	0.00290907	9.71099e-05	7.76129e-05
hsa04620:Toll-like receptor signaling pathway	27	1.34328	1.2737e-05	CD86, CXCL9, CD40, CXCL8, CCL4L1, CCL3L3, CD80, LY96, PIK3CD, TNF, PIK3CG, PIK3R5, CTSK, CCL4, CCL3, SPP1, MAP3K8, LBP, IFNAR2, TLR1, MAPK11, IL6, IL1B, TLR8, TLR6, TLR4, TLR2	696	106	6879	2.51753	0.00329347	0.000103377	8.26221e-05
hsa04080:Neuroactive ligand-receptor interaction	52	2.58706	1.27725e-05	PRSS1, NPFFR1, GABRR2, CYSLTR1, EDNRA, CYSLTR2, CTSG, UTS2R, PTGIR, CHRNB4, F2R, AVPR1A, ADRA2C, SSTR3, TRHR, APLNR, OPRD1, PTGFR, CALCRL, CHRNA6, C5AR1, PTAFR, FPR1, OPRL1, LPAR3, FPR2, MCHR1, P2RY8, P2RY6, HRH2, HRH4, KISS1R, S1PR1, S1PR3, S1PR2, S1PR5, S1PR4, DRD5, GABRP, P2RY13, GABBR2, P2RY10, P2RY14, GCGR, HTR1B, GRIN2D, MAS1, P2RX5, GLRB, P2RX1, NMUR2, F2RL2	696	277	6879	1.85541	0.00330263	0.000103377	8.26221e-05
hsa04668:TNF signaling pathway	27	1.34328	1.52512e-05	CEBPB, CSF2, TNFAIP3, PIK3CD, CXCL1, NOD2, CXCL3, PTGS2, TNF, CXCL2, PIK3CG, PIK3R5, ICAM1, SOCS3, MAP3K8, VCAM1, MMP3, TNFRSF1B, SELE, MMP9, MAPK11, IL6, IL1B, LTA, IL18R1, BIRC3, CREB5	696	107	6879	2.494	0.0039423	0.000119699	9.56665e-05
hsa04662:B cell receptor signaling pathway	20	0.995025	3.37023e-05	LYN, CR2, CD72, PIK3CD, DAPP1, NFATC1, PIK3CG, VAV1, PIK3R5, RASGRP3, CD79B, CD79A, CD19, INPP5D, BTK, PLCG2, RAC2, FCGR2B, CD22, CARD11	696	69	6879	2.86482	0.00869107	0.000256733	0.000205188
hsa04612:Antigen processing and presentation	21	1.04478	4.31731e-05	CD74, CIITA, HLA-DRB5, HSPA6, KIR3DL2, IFI30, TNF, HLA-DMA, CD4, HLA-DMB, IFNG, CD8B, CD8A, HLA-DPB1, HLA-DRA, HLA-DOA, HLA-DOB, HLA-DQA1, HLA-DRB1, HLA-DPA1, HLA-DQB1	696	76	6879	2.731	0.0111198	0.000319481	0.000255338
hsa04611:Platelet activation	29	1.44279	7.6709e-05	ITGB3, ITGA2B, ITPR1, PIK3CD, PIK3CG, GNAI2, PIK3R5, PLCG2, FYN, LYN, GUCY1A2, PTGIR, FCER1G, COL24A1, VWF, PLA2G4D, PLA2G4E, NOS3, F2R, APBB1IP, COL1A1, MAPK11, FCGR2A, COL1A2, COL5A3, P2RX1, COL5A2, BTK, LCP2	696	130	6879	2.20481	0.0196723	0.000551878	0.000441076
hsa05142:Chagas disease (American trypanosomiasis)	25	1.24378	7.8841e-05	CXCL8, CCL3L3, SERPINE1, PIK3CD, CD3G, CD3D, TNF, PIK3CG, GNAI2, PIK3R5, C3, GNA15, CCL3, IL10, TGFB2, TGFB1, NOS2, MAPK11, IL6, IFNG, IL1B, CD247, TLR6, TLR4, TLR2	696	104	6879	2.37587	0.0202135	0.000551887	0.000441084
hsa05322:Systemic lupus erythematosus	29	1.44279	0.00013387	CD86, CD40, C1S, C1R, CD80, TNF, C2, C3, C4B, C4A, HLA-DMA, FCGR3A, HLA-DMB, FCGR3B, CTSG, FCGR1A, HLA-DOA, HLA-DOB, HLA-DQA1, HLA-DPA1, IL10, HLA-DRB5, FCGR2A, IFNG, HLA-DPB1, CD28, HLA-DRA, HLA-DRB1, HLA-DQB1	696	134	6879	2.13899	0.0340803	0.000912427	0.000729237
hsa04510:Focal adhesion	39	1.9403	0.000157388	LAMA5, SHC2, FLT1, SHC3, LAMC3, FLT4, ITGB3, ITGA2B, TNC, PIK3CD, LAMC2, THBS2, PIK3CG, PIK3R5, KDR, SPP1, RAC2, FYN, PDGFRB, COL24A1, VWF, PRKCB, HGF, PARVB, PGF, VAV1, COL1A1, COL1A2, COL4A2, PARVG, COL4A1, COL4A4, COL5A3, COL5A2, ITGA8, COL6A3, COL6A5, ITGA5, BIRC3	696	206	6879	1.87117	0.039947	0.00104522	0.000835369
hsa04151:PI3K-Akt signaling pathway	57	2.83582	0.000192508	CSF3, FLT1, CSF3R, LAMC3, FLT4, ITGB3, ITGA2B, TNC, PIK3CD, LAMC2, FGF1, FGF2, PIK3CG, TCL1A, GNGT2, KDR, JAK3, PDGFRB, IFNAR2, VWF, HGF, F2R, OSMR, PGF, COL4A2, COL4A1, COL4A4, DDIT4, KIT, ITGA8, COL6A3, COL6A5, ITGA5, TLR4, EPHA2, TLR2, CREB5, CSF1R, LAMA5, LPAR3, THBS2, PIK3R5, CD19, SPP1, COL24A1, NOS3, OSM, COL1A1, IL6, COL1A2, COL5A3, IL2RA, COL5A2, IL2RB, IL7R, FGF12, FGF10	696	345	6879	1.63295	0.0486415	0.00124649	0.000996228
hsa05202:Transcriptional misregulation in cancer	33	1.64179	0.000252193	CD86, CSF1R, CEBPB, CD40, FLT1, CSF2, SPI1, ITGAM, CXCL8, BCL2A1, CEBPE, SIX1, MPO, LYL1, HHEX, FUT8, SIX4, PLAU, FCGR1A, PTCRA, NTRK1, MEF2C, MMP3, LMO2, GZMB, PAX5, MMP9, FLI1, IL6, BCL6, IL2RB, ERG, CDK14	696	167	6879	1.95305	0.0632382	0.00159312	0.00127327
hsa04664:Fc epsilon RI signaling pathway	18	0.895522	0.000313118	LYN, CSF2, FCER1G, PLA2G4D, PLA2G4E, PRKCB, PIK3CD, TNF, PIK3CG, VAV1, PIK3R5, MAPK11, INPP5D, BTK, PLCG2, RAC2, LCP2, FYN	696	68	6879	2.61625	0.077908	0.00193089	0.00154322
hsa04512:ECM-receptor interaction	21	1.04478	0.00032273	LAMA5, COL24A1, VWF, LAMC3, ITGB3, ITGA2B, TNC, LAMC2, THBS2, COL1A1, COL1A2, COL4A2, COL4A1, COL4A4, COL5A3, COL5A2, ITGA8, SPP1, COL6A3, COL6A5, ITGA5	696	87	6879	2.3857	0.0802014	0.00194388	0.00155361
hsa04974:Protein digestion and absorption	21	1.04478	0.000379009	CPA3, COL18A1, PRSS1, COL15A1, COL24A1, COL22A1, COL12A1, SLC8A1, SLC8A2, COL1A1, SLC9A3, COL1A2, COL4A2, COL4A1, COL4A4, COL5A3, COL7A1, COL5A2, COL6A3, COL9A3, COL6A5	696	88	6879	2.35859	0.093516	0.00223098	0.00178307
hsa05164:Influenza A	33	1.64179	0.000540513	PRSS1, CIITA, CXCL8, PIK3CD, TNF, PIK3CG, PIK3R5, ICAM1, SOCS3, HLA-DMA, HLA-DMB, NLRP3, HLA-DOA, HLA-DOB, HLA-DQA1, HLA-DPA1, IFNAR2, IL33, HLA-DRB5, PRKCB, HSPA6, TNFRSF10C, MAPK11, IL1A, IL6, IFNG, OAS2, IL1B, HLA-DPB1, HLA-DRA, TLR4, HLA-DRB1, HLA-DQB1	696	174	6879	1.87448	0.130668	0.00311095	0.00248636
hsa05205:Proteoglycans in cancer	36	1.79104	0.000784013	ITGB3, ITPR1, PIK3CD, TWIST1, FZD10, FGF2, HIF1A, TNF, PIK3CG, PIK3R5, PLAU, ERBB4, KDR, PLCG2, WNT1, WNT2, WNT10B, TGFB2, TGFB1, PRKCB, LUM, HGF, MMP2, WNT5A, FZD9, PLAUR, MSN, MMP9, ANK1, MAPK11, MRAS, SMO, HCLS1, ITGA5, TLR4, TLR2	696	200	6879	1.77905	0.183835	0.00441433	0.00352806
hsa04621:NOD-like receptor signaling pathway	15	0.746269	0.00104217	CXCL8, CARD6, TNFAIP3, CXCL1, NOD2, MEFV, CXCL2, TNF, MAPK11, IL6, CASP5, IL1B, NLRP3, NLRP1, BIRC3	696	56	6879	2.6474	0.236668	0.00574302	0.00458998
hsa05143:African trypanosomiasis	11	0.547264	0.00110916	IL10, IL6, VCAM1, IFNG, PRKCB, IL1B, IDO2, SELE, TNF, IDO1, ICAM1	696	33	6879	3.29454	0.249811	0.00598482	0.00478323
hsa04666:Fc gamma R-mediated phagocytosis	19	0.945274	0.00151401	LYN, NCF1, PRKCB, SPHK1, WAS, PIK3CD, PIK3CG, VAV1, PIK3R5, HCK, FCGR2A, PTPRC, INPP5D, PLCG2, RAC2, AMPH, FCGR1A, DOCK2, FCGR2B	696	84	6879	2.23558	0.324583	0.0080026	0.0063959
hsa05162:Measles	26	1.29353	0.0015455	TNFAIP3, PIK3CD, CD3G, CD3D, PIK3CG, PIK3R5, FYN, JAK3, SLAMF1, IFNAR2, SH2D1A, HSPA6, TNFRSF10C, MSN, IL1A, IL6, IFNG, OAS2, IL1B, IL2RA, IL2RB, CD28, FCGR2B, TLR4, TLR2, TP73	696	133	6879	1.93214	0.330078	0.0080057	0.00639838
hsa05200:Pathways in cancer	59	2.93532	0.00172995	SPI1, CSF3R, CXCL8, LAMC3, ITGA2B, PIK3CD, LAMC2, FZD10, FGF1, ETS1, FGF2, PIK3CG, SHH, EDNRA, GNGT2, RASSF5, RAC2, NKX3-1, PDGFRB, PRKCB, MMP1, DCC, HGF, MMP2, WNT5A, F2R, MMP9, PGF, COL4A2, SMO, COL4A1, COL4A4, KIT, BIRC3, CSF1R, LAMA5, CXCR4, LPAR3, PTGS2, HIF1A, CSF2RA, RASGRP4, RASGRP3, GNAI2, PIK3R5, PLCG2, CTNNA3, WNT1, WNT2, NTRK1, WNT10B, TGFB2, TGFB1, NOS2, CDKN2A, FZD9, IL6, FGF12, FGF…	696	393	6879	1.4838	0.361379	0.00878542	0.00702155
hsa05134:Legionellosis	14	0.696517	0.00225356	CR1, ITGAM, CXCL8, ITGB2, HSPA6, CXCL1, CXCL3, CXCL2, TNF, C3, IL6, IL1B, TLR4, TLR2	696	54	6879	2.56242	0.442521	0.0112244	0.00897089
hsa04370:VEGF signaling pathway	15	0.746269	0.00251264	SHC2, PLA2G4D, PLA2G4E, PRKCB, NOS3, SPHK1, SH2D2A, PIK3CD, PTGS2, PIK3CG, PIK3R5, MAPK11, KDR, PLCG2, RAC2	696	61	6879	2.4304	0.478784	0.0122787	0.0098135
hsa05132:Salmonella infection	18	0.895522	0.0033561	CXCL8, CSF2, NOS2, CCL4L1, CCL3L3, WAS, CXCL1, CXCL3, CXCL2, MAPK11, IL1A, IL6, IFNG, IL1B, CCL4, CCL3, LBP, TLR4	696	83	6879	2.14344	0.581338	0.0160968	0.012865
hsa04015:Rap1 signaling pathway	35	1.74129	0.00355809	CSF1R, FLT1, ITGAM, FLT4, ITGB3, ITGA2B, ITGB2, FPR1, PIK3CD, LPAR3, FGF1, ITGAL, FGF2, PIK3CG, GNAI2, PIK3R5, RASGRP3, RASSF5, KDR, RAC2, PDGFRB, PRKCB, HGF, F2R, PGF, APBB1IP, MAPK11, MRAS, KIT, LCP2, FGF12, SIPA1, FGF10, EPHA2, RAPGEF4	696	210	6879	1.64727	0.60275	0.0167554	0.0133914
hsa04020:Calcium signaling pathway	29	1.44279	0.0122572	PTGFR, RYR2, PDE1B, PTAFR, ITPR1, CACNA1E, SLC8A1, SLC8A2, GNA15, CYSLTR1, EDNRA, CYSLTR2, HRH2, ERBB4, PLCG2, CD38, DRD5, PDGFRB, NOS2, PRKCB, NOS3, SPHK1, F2R, AVPR1A, GRIN2D, TRHR, P2RX5, P2RX1, ORAI2	696	179	6879	1.60126	0.959002	0.0566898	0.045308

## Sheet: Down in UC(infl vs normal)
Term	Count	%	PValue	Genes	List Total	Pop Hits	Pop Total	Fold Enrichment	Bonferroni	Benjamini	FDR
hsa00140:Steroid hormone biosynthesis	15	1.78147	1.77761e-09	UGT2B10, UGT1A10, UGT1A1, AKR1C1, HSD3B1, CYP19A1, HSD11B2, UGT1A5, UGT1A4, UGT2A3, UGT1A3, UGT1A9, UGT1A8, UGT1A7, UGT1A6	217	58	6879	8.1984	3.39524e-07	3.39524e-07	3.18193e-07
hsa00053:Ascorbate and aldarate metabolism	11	1.30641	4.0044e-09	UGT2B10, UGT1A10, UGT1A1, UGT1A5, UGT1A4, UGT2A3, UGT1A3, UGT1A9, UGT1A8, UGT1A7, UGT1A6	217	27	6879	12.915	7.6484e-07	3.8242e-07	3.58394e-07
hsa00980:Metabolism of xenobiotics by cytochrome P450	16	1.90024	6.19324e-09	UGT2B10, UGT1A10, UGT1A1, ADH1C, AKR1C1, CYP2S1, UGT1A5, UGT1A4, UGT2A3, UGT1A3, CYP2F1, UGT1A9, UGT1A8, UGT1A7, SULT2A1, UGT1A6	217	74	6879	6.85415	1.18291e-06	3.94303e-07	3.6953e-07
hsa00982:Drug metabolism - cytochrome P450	15	1.78147	1.63484e-08	UGT2B10, UGT1A10, UGT1A1, ADH1C, MAOA, FMO4, FMO5, UGT1A5, UGT1A4, UGT2A3, UGT1A3, UGT1A9, UGT1A8, UGT1A7, UGT1A6	217	68	6879	6.99275	3.12253e-06	7.28205e-07	6.82454e-07
hsa05204:Chemical carcinogenesis	16	1.90024	1.90629e-08	UGT2B10, UGT1A10, UGT1A1, ADH1C, CHRNA7, SULT1A1, UGT1A5, UGT1A4, UGT2A3, UGT1A3, UGT1A9, UGT1A8, UGT1A7, SULT2A1, SULT1A2, UGT1A6	217	80	6879	6.34009	3.64102e-06	7.28205e-07	6.82454e-07
hsa00040:Pentose and glucuronate interconversions	11	1.30641	3.72343e-08	UGT2B10, UGT1A10, UGT1A1, UGT1A5, UGT1A4, UGT2A3, UGT1A3, UGT1A9, UGT1A8, UGT1A7, UGT1A6	217	33	6879	10.5668	7.11173e-06	1.18529e-06	1.11082e-06
hsa00983:Drug metabolism - other enzymes	12	1.42518	1.15154e-07	UGT2B10, UGT1A10, UGT1A1, UGT1A5, UGT1A4, UGT2A3, UGT1A3, UGT1A9, UGT1A8, UGT1A7, CES2, UGT1A6	217	46	6879	8.26969	2.19941e-05	3.14205e-06	2.94464e-06
hsa00860:Porphyrin and chlorophyll metabolism	11	1.30641	4.61908e-07	UGT2B10, UGT1A10, UGT1A1, UGT1A5, UGT1A4, UGT2A3, UGT1A3, UGT1A9, UGT1A8, UGT1A7, UGT1A6	217	42	6879	8.3025	8.82205e-05	1.1028e-05	1.03352e-05
hsa00830:Retinol metabolism	13	1.54394	5.26522e-07	UGT2B10, UGT1A10, UGT1A1, ADH1C, CYP2S1, UGT1A5, UGT1A4, UGT2A3, UGT1A3, UGT1A9, UGT1A8, UGT1A7, UGT1A6	217	64	6879	6.43916	0.000100561	1.1174e-05	1.04719e-05
hsa04978:Mineral absorption	7	0.831354	0.00232679	SLC6A19, MT1A, MT1M, MT1F, TRPM6, SLC26A3, CLCN2	217	44	6879	5.04326	0.359134	0.0444418	0.0416496

## Sheet: Up in Inflammed(CD vs UC)
Term	Count	%	PValue	Genes	List Total	Pop Hits	Pop Total	Fold Enrichment	Bonferroni	Benjamini	FDR
hsa04060:Cytokine-cytokine receptor interaction	53	3.94345	1.43294e-13	CXCL6, CNTFR, CSF3, CXCL9, CSF2, CSF3R, CXCL8, CCL4L1, IL24, IL1RAP, TNF, TNFSF13B, IL18RAP, IL12B, IL12A, PF4V1, CCR2, IL10, IL11, IL1R1, IL1A, IFNG, IL1B, CX3CR1, CCL13, CCL3L3, CSF2RB, CSF2RA, CCL8, CCL7, CXCR1, CCL4, CXCR2, CCL3, CCL2, CCL18, IL12RB2, CCR1, CCL25, TGFB2, TGFB1, XCR1, TGFB3, OSM, TNFRSF10C, INHBB, INHBA, PPBP, CXCL10, IL6, CXCL12, IL7R, CRLF2	486	243	6879	3.08716	3.58324e-11	3.58235e-11	3.12381e-11
hsa05150:Staphylococcus aureus infection	23	1.71131	2.69078e-12	IL10, C1QB, C1QA, SELPLG, C1S, C1R, ITGB2, C5AR1, PTAFR, FPR1, FPR3, FPR2, FCAR, ICAM1, C4B, FCGR3A, FCGR2A, FCGR3B, C3AR1, MASP1, FCGR1A, FCGR2C, C1QC	486	54	6879	6.02869	6.72684e-10	2.9942e-10	2.61094e-10
hsa04974:Protein digestion and absorption	29	2.15774	3.59304e-12	COL18A1, COL15A1, COL12A1, SLC3A1, DPP4, CPA2, SLC6A19, COL27A1, COL24A1, MME, COL22A1, COL1A1, COL3A1, SLC7A7, COL1A2, MEP1B, COL4A2, COL5A1, SLC7A9, COL4A1, XPNPEP2, COL6A2, COL5A3, COL7A1, COL5A2, COL6A1, COL6A3, COL6A6, COL6A5	486	88	6879	4.66449	8.98254e-10	2.9942e-10	2.61094e-10
hsa05323:Rheumatoid arthritis	28	2.08333	2.30274e-11	CD86, CXCL6, CSF2, CXCL8, CCL3L3, CD80, ITGB2, TNF, TNFSF13B, ICAM1, CTSL, CTSK, CCL3, CCL2, IL11, TGFB2, TGFB1, ANGPT1, TGFB3, MMP1, MMP3, IL1A, IL6, CXCL12, IFNG, IL1B, ATP6V1B1, TLR2	486	88	6879	4.50365	5.75684e-09	1.30017e-09	1.13375e-09
hsa05144:Malaria	21	1.5625	2.60035e-11	IL10, CSF3, TGFB2, TGFB1, CXCL8, GYPC, TGFB3, ITGB2, HBB, HBA2, HBA1, THBS2, SELE, TNF, ICAM1, IL6, IFNG, IL1B, CCL2, IL12A, TLR2	486	49	6879	6.06614	6.50086e-09	1.30017e-09	1.13375e-09
hsa05146:Amoebiasis	29	2.15774	4.9044e-10	CSF2, CXCL8, LAMC3, ITGB2, TNF, IL12B, IL12A, CD14, IL10, TGFB2, TGFB1, COL27A1, COL24A1, TGFB3, IL1R1, LAMB4, SERPINB9, COL1A1, COL3A1, IL6, COL1A2, IFNG, COL4A2, COL5A1, COL4A1, COL5A3, IL1B, COL5A2, TLR2	486	106	6879	3.87241	1.2261e-07	2.0435e-08	1.78193e-08
hsa04512:ECM-receptor interaction	25	1.86012	3.39129e-09	LAMC3, TNC, THBS2, TNN, SPP1, TNR, COL27A1, COL24A1, VWF, LAMB4, COL1A1, COL3A1, COL1A2, COL4A2, COL5A1, COL4A1, COL6A2, COL5A3, COL5A2, COL6A1, COL6A3, ITGA7, COL6A6, COL6A5, ITGA5	486	87	6879	4.06733	8.47821e-07	1.21117e-07	1.05614e-07
hsa04380:Osteoclast differentiation	31	2.30655	4.81869e-09	LILRA6, SPI1, NCF1, NCF2, LILRA1, LILRA2, TNF, SIRPB1, LILRA5, SOCS3, FCGR3A, FCGR3B, CTSK, SIRPA, FCGR1A, TGFB2, TGFB1, IL1R1, STAT1, CYBB, LILRB2, LILRB3, LILRB4, OSCAR, IL1A, TYROBP, FCGR2A, IFNG, IL1B, LCP2, FCGR2C	486	131	6879	3.3495	1.20467e-06	1.50584e-07	1.31309e-07
hsa05143:African trypanosomiasis	15	1.11607	1.4675e-08	IL10, HBB, APOA1, HBA2, HBA1, SELE, TNF, ICAM1, IL6, IFNG, IL1B, IL12B, IL12A, IDO2, IDO1	486	33	6879	6.43378	3.66874e-06	4.07638e-07	3.5546e-07
hsa05140:Leishmaniasis	20	1.4881	2.54335e-07	IL10, TGFB2, TGFB1, NCF1, TGFB3, NCF2, STAT1, ITGB2, TNF, IL1A, FCGR3A, FCGR2A, FCGR3B, IFNG, IL1B, IL12B, IL12A, FCGR1A, FCGR2C, TLR2	486	71	6879	3.98713	6.35817e-05	6.35837e-06	5.5445e-06
hsa05133:Pertussis	20	1.4881	6.45195e-07	IL10, C1QB, CXCL6, C1QA, CXCL8, C1S, C1R, ITGB2, TNF, C4B, IL1A, IL6, IL1B, SERPING1, IL12B, NLRP3, IL12A, CD14, ITGA5, C1QC	486	75	6879	3.77449	0.000161286	1.46635e-05	1.27866e-05
hsa05321:Inflammatory bowel disease (IBD)	18	1.33929	1.22741e-06	IL10, TGFB2, TGFB1, TGFB3, STAT1, NOD2, TNF, FOXP3, IL1A, IL6, IL18RAP, IFNG, IL1B, TBX21, IL12B, IL12A, IL12RB2, TLR2	486	64	6879	3.9809	0.000306805	2.5571e-05	2.22979e-05
hsa04510:Focal adhesion	34	2.52976	6.00586e-06	SHC3, LAMC3, RASGRF1, PDGFB, TNC, THBS2, TNN, SPP1, TNR, PDGFRB, PDGFRA, COL27A1, COL24A1, VWF, CAV1, LAMB4, VEGFC, PGF, COL1A1, COL3A1, COL1A2, COL4A2, COL5A1, COL4A1, COL6A2, COL5A3, COL5A2, COL6A1, COL6A3, ITGA7, COL6A6, COL6A5, ITGA5, MYL9	486	206	6879	2.33615	0.00150034	0.000115497	0.000100714
hsa04620:Toll-like receptor signaling pathway	22	1.6369	1.18888e-05	CD86, CXCL9, CXCL8, CCL4L1, STAT1, CCL3L3, CD80, TNF, TLR1, CXCL10, IL6, IL1B, CTSK, CCL4, SPP1, CCL3, IL12B, TLR8, IL12A, CD14, LBP, TLR2	486	106	6879	2.93769	0.00296781	0.000212301	0.000185126
hsa05152:Tuberculosis	30	2.23214	1.42666e-05	ITGB2, NOD2, TNF, MRC2, CYP27B1, FCGR3A, FCGR3B, CLEC7A, ITGAX, IL12B, IL12A, LBP, CD14, FCGR1A, IL10, TGFB2, TGFB1, FCER1G, TGFB3, STAT1, SPHK1, TLR1, IL1A, IL6, FCGR2A, IFNG, IL1B, CLEC4E, FCGR2C, TLR2	486	177	6879	2.39904	0.00356032	0.000237777	0.000207341
hsa04062:Chemokine signaling pathway	30	2.23214	3.7313e-05	CX3CR1, CCL13, CXCL6, CXCL9, SHC3, CXCL8, NCF1, CCL4L1, CCL3L3, WAS, ARRB2, CCL8, CCL7, CXCR1, CCL4, CXCR2, CCL3, CCL2, CCL18, PF4V1, CCR2, CCR1, CCL25, XCR1, STAT1, PPBP, FGR, CXCL10, HCK, CXCL12	486	186	6879	2.28295	0.00928506	0.000583016	0.00050839
hsa04640:Hematopoietic cell lineage	18	1.33929	9.6319e-05	IL11, CSF3, CSF3R, CSF2, MME, IL1R1, FLT3, TNF, CSF2RA, IL1A, IL6, IL1B, ANPEP, CD14, ITGA5, FCGR1A, IL7R, CD33	486	87	6879	2.92848	0.0237933	0.00141646	0.00123515
hsa05142:Chagas disease (American trypanosomiasis)	19	1.41369	0.000303521	IL10, C1QB, C1QA, TGFB2, TGFB1, CXCL8, TGFB3, CCL3L3, SERPINE1, TNF, IL6, IFNG, IL1B, CCL3, IL12B, CCL2, IL12A, C1QC, TLR2	486	104	6879	2.58589	0.0730834	0.00421557	0.00367597
hsa04977:Vitamin digestion and absorption	8	0.595238	0.0005566	CUBN, FOLH1, RBP2, APOA1, APOA4, LRAT, APOB, PLB1	486	22	6879	5.14703	0.129936	0.00732368	0.00638625
hsa03320:PPAR signaling pathway	14	1.04167	0.000676528	GK, ACSL1, MMP1, APOA2, AQP7, APOA1, LPL, APOC3, ACSL4, CPT1C, CYP27A1, FABP6, OLR1, PLTP	486	67	6879	2.95762	0.155651	0.0084566	0.00737415
hsa04145:Phagosome	22	1.6369	0.00181797	MSR1, NCF1, C1R, NCF2, ITGB2, THBS2, MPO, FCAR, MRC2, MARCO, FCGR3A, FCGR2A, FCGR3B, CLEC7A, CTSL, OLR1, CD14, ITGA5, FCGR1A, FCGR2C, ATP6V1B1, TLR2	486	150	6879	2.07597	0.365492	0.0216425	0.0188722
hsa04151:PI3K-Akt signaling pathway	40	2.97619	0.00202876	CSF3, CSF3R, LAMC3, PDGFB, TNC, LPAR4, THBS2, CREB3L3, TNN, SPP1, TNR, PDGFRB, PDGFRA, COL27A1, COL24A1, VWF, ANGPT1, LAMB4, OSM, VEGFC, PGF, COL1A1, COL3A1, IL6, COL1A2, COL4A2, COL5A1, COL4A1, COL6A2, COL5A3, COL5A2, COL6A1, COL6A3, ITGA7, COL6A6, COL6A5, ITGA5, IL7R, CREB5, TLR2	486	345	6879	1.64108	0.398124	0.023054	0.0201031
hsa04940:Type I diabetes mellitus	10	0.744048	0.00218623	CD86, IL1A, IFNG, IL1B, PTPRN, CD80, IL12B, GZMB, IL12A, TNF	486	42	6879	3.37008	0.421407	0.0237634	0.0207216
hsa00982:Drug metabolism - cytochrome P450	13	0.967262	0.00253182	MAOB, UGT1A1, UGT2B15, UGT2B17, FMO1, FMO2, CYP3A4, CYP2C19, CYP2C9, CYP2B6, GSTA2, GSTA1, AOX1	486	68	6879	2.70597	0.469406	0.0263731	0.0229974
hsa04610:Complement and coagulation cascades	13	0.967262	0.00287424	C1QB, C1QA, C1S, VWF, C1R, C5AR1, SERPINE1, F5, C4B, C3AR1, SERPING1, MASP1, C1QC	486	69	6879	2.66676	0.513051	0.0287424	0.0250634
hsa05134:Legionellosis	11	0.818452	0.0039524	IL6, CXCL8, IL1B, ITGB2, HSPA6, IL12B, IL12A, CD14, TNF, NAIP, TLR2	486	54	6879	2.88329	0.628445	0.0380039	0.0331394
hsa04975:Fat digestion and absorption	9	0.669643	0.00506134	ABCG8, ABCG5, PLA2G12B, NPC1L1, MTTP, APOA1, APOA4, CEL, APOB	486	39	6879	3.26638	0.718761	0.0463684	0.0404332
hsa00980:Metabolism of xenobiotics by cytochrome P450	13	0.967262	0.00519326	UGT1A1, UGT2B15, DHDH, UGT2B17, AKR1C4, CYP3A4, HSD11B1, CYP2C9, CYP2B6, GSTA2, GSTA1, CYP1B1, SULT2A1	486	74	6879	2.48657	0.72793	0.0463684	0.0404332

## Sheet: Down in Inflammed(CD vs UC)
Term	Count	%	PValue	Genes	List Total	Pop Hits	Pop Total	Fold Enrichment	Bonferroni	Benjamini	FDR
hsa04080:Neuroactive ligand-receptor interaction	17	3.02491	0.000103471	NPFFR2, CHRM2, GABRB2, GABRP, CHRM3, PRSS1, CHRM1, THRB, NPY4R, GABRA4, LPAR3, ADRA1B, GLRA2, MTNR1A, MTNR1B, GALR1, GRM8	137	277	6879	3.08158	0.0179453	0.0181074	0.0181074

## Sheet: Up in Normal(CD vs UC)
Term	Count	%	PValue	Genes	List Total	Pop Hits	Pop Total	Fold Enrichment	Bonferroni	Benjamini	FDR
hsa00982:Drug metabolism - cytochrome P450	18	1.94384	2.70193e-09	UGT1A10, UGT2B11, MAOB, UGT1A1, UGT2B15, FMO1, FMO2, FMO3, CYP3A4, CYP2C19, ADH6, CYP2C9, CYP2B6, GSTA2, GSTA1, UGT1A5, UGT1A8, UGT1A6	300	68	6879	6.06971	6.53868e-07	6.53868e-07	5.7281e-07
hsa05150:Staphylococcus aureus infection	15	1.61987	4.27671e-08	C1QB, C1QA, SELPLG, CFI, ITGB2, FPR1, HLA-DMA, FCGR3A, HLA-DMB, HLA-DPB1, HLA-DRA, FCGR1A, HLA-DOB, HLA-DPA1, C1QC	300	54	6879	6.36944	1.03496e-05	4.92157e-06	4.31146e-06
hsa00830:Retinol metabolism	16	1.72786	6.10112e-08	UGT1A10, UGT2B11, UGT1A1, RDH8, UGT2B15, CYP3A4, CYP2C18, ADH6, CYP2C9, CYP2B6, ALDH1A1, CYP1A1, UGT1A5, LRAT, UGT1A8, UGT1A6	300	64	6879	5.7325	1.47646e-05	4.92157e-06	4.31146e-06
hsa00140:Steroid hormone biosynthesis	15	1.61987	1.14168e-07	UGT1A10, UGT2B11, UGT1A1, HSD3B2, UGT2B15, HSD3B1, AKR1D1, AKR1C3, CYP3A4, SULT2B1, SULT1E1, CYP1A1, UGT1A5, UGT1A8, UGT1A6	300	58	6879	5.93017	2.76282e-05	6.90715e-06	6.05089e-06
hsa00980:Metabolism of xenobiotics by cytochrome P450	16	1.72786	4.7013e-07	CBR1, UGT1A10, UGT2B11, UGT1A1, UGT2B15, DHDH, CYP3A4, ADH6, CYP2C9, CYP2B6, GSTA2, GSTA1, CYP1A1, UGT1A5, UGT1A8, UGT1A6	300	74	6879	4.95784	0.000113765	2.27543e-05	1.99335e-05
hsa05204:Chemical carcinogenesis	16	1.72786	1.34991e-06	CBR1, UGT1A10, UGT2B11, UGT1A1, UGT2B15, CYP3A4, CYP2C19, CYP2C18, ADH6, CYP2C9, GSTA2, GSTA1, CYP1A1, UGT1A5, UGT1A8, UGT1A6	300	80	6879	4.586	0.000326626	5.44465e-05	4.76969e-05
hsa04975:Fat digestion and absorption	11	1.1879	4.28422e-06	ABCG8, FABP2, ABCG5, PLA2G12B, NPC1L1, MTTP, PLA2G3, APOA1, APOA4, CEL, APOB	300	39	6879	6.46744	0.00103625	0.000148111	0.000129751
hsa00040:Pentose and glucuronate interconversions	10	1.07991	7.52775e-06	UGT1A10, UGT2B11, AKR1B10, UGT1A1, UGT2B15, UGT1A5, DHDH, CRYL1, UGT1A8, UGT1A6	300	33	6879	6.94848	0.00182006	0.000227715	0.000199485
hsa04974:Protein digestion and absorption	15	1.61987	2.22391e-05	COL18A1, CPA2, CELA3A, CELA3B, MME, KCNJ13, SLC3A1, SLC8A2, ACE2, SLC9A3, SLC7A7, MEP1B, SLC7A9, XPNPEP2, COL6A5	300	88	6879	3.90852	0.00536747	0.000597985	0.000523854
hsa04060:Cytokine-cytokine receptor interaction	26	2.80778	4.78782e-05	CCL13, CXCL6, CNTFR, CXCL9, CCL11, CSF3R, EDA, IL26, IL5RA, CCL8, IL18RAP, TNFRSF8, IL12RB1, CCR10, CCR3, CCR2, CCL25, XCR1, IFNE, IL2RA, IL2RB, LTA, XCL1, CD27, LTB, IL17A	300	243	6879	2.45342	0.0115199	0.00115865	0.00101502
hsa05321:Inflammatory bowel disease (IBD)	12	1.2959	8.23288e-05	HLA-DMA, HLA-DMB, IL18RAP, MAF, HLA-DPB1, HLA-DRA, NOD2, IL12RB1, HLA-DOB, FOXP3, IL17A, HLA-DPA1	300	64	6879	4.29938	0.0197272	0.00181123	0.0015867
hsa05310:Asthma	8	0.863931	0.00023447	HLA-DMA, CCL11, HLA-DMB, FCER1G, HLA-DPB1, HLA-DRA, HLA-DOB, HLA-DPA1	300	30	6879	6.11467	0.0551682	0.00458254	0.00401445
hsa00590:Arachidonic acid metabolism	11	1.1879	0.000259844	GGT5, CYP2C9, CBR1, CYP2B6, PLA2G12B, CYP4F2, ALOX15, AKR1C3, PLA2G3, PTGDS, CYP2C19	300	61	6879	4.13492	0.0609536	0.00458254	0.00401445
hsa04977:Vitamin digestion and absorption	7	0.75594	0.000265105	CUBN, FOLH1, RBP2, APOA1, APOA4, LRAT, APOB	300	22	6879	7.29591	0.0621488	0.00458254	0.00401445
hsa00983:Drug metabolism - other enzymes	9	0.971922	0.000714442	UGT1A10, UGT2B11, UGT1A1, DPYS, UGT2B15, UGT1A5, CYP3A4, UGT1A8, UGT1A6	300	46	6879	4.4863	0.158826	0.0115263	0.0100974
hsa00053:Ascorbate and aldarate metabolism	7	0.75594	0.000875267	UGT1A10, UGT2B11, UGT1A1, UGT2B15, UGT1A5, UGT1A8, UGT1A6	300	27	6879	5.94481	0.19096	0.0132384	0.0115973
hsa04640:Hematopoietic cell lineage	12	1.2959	0.00127403	CSF3R, MME, CD8B, ANPEP, IL2RA, IL5RA, HLA-DRA, CD38, FCGR1A, CD3E, CD1B, CD33	300	87	6879	3.16276	0.265461	0.0181362	0.0158879
hsa01100:Metabolic pathways	74	7.99136	0.00176685	UGT1A10, GALNT14, ACAA2, GALNT13, RDH8, HPSE2, GLDC, DPYS, TAT, GBA3, KHK, HK3, TDO2, RFK, ANPEP, CD38, MAN1A1, PTGDS, ENPP7, TKTL1, CBR1, PLA2G12B, UGT2B11, UGT1A1, UGT2B15, URAD, AMPD1, CEL, MAT1A, INPP4B, FOLH1, HKDC1, ALDH1A1, CMPK2, ALDOB, LCT, ASPA, MOCS1, MAOB, AKR1D1, ALOX15, PLA2G3, PLD4, CYP2C19, CYP3A4, CYP2C18, ADH6, CYP2B6, CBS, UGT1A5, GCNT2, INPP5J, GCNT4, PGK2, UGT1A8, UGT1A6, GGT…	300	1219	6879	1.39198	0.34816	0.0237543	0.0208096
hsa04940:Type I diabetes mellitus	8	0.863931	0.00198639	HLA-DMA, HLA-DMB, LTA, HLA-DPB1, HLA-DRA, GZMB, HLA-DOB, HLA-DPA1	300	42	6879	4.36762	0.38195	0.0253004	0.022164
hsa05332:Graft-versus-host disease	7	0.75594	0.00262974	HLA-DMA, HLA-DMB, HLA-DPB1, HLA-DRA, GZMB, HLA-DOB, HLA-DPA1	300	33	6879	4.86394	0.471248	0.0318198	0.0278752
hsa05140:Leishmaniasis	10	1.07991	0.00340746	HLA-DMA, FCGR3A, HLA-DMB, NCF1, ITGB2, HLA-DPB1, HLA-DRA, FCGR1A, HLA-DOB, HLA-DPA1	300	71	6879	3.22958	0.562209	0.0392669	0.0343991
hsa04672:Intestinal immune network for IgA production	8	0.863931	0.00384716	CCL25, HLA-DMA, HLA-DMB, HLA-DPB1, HLA-DRA, HLA-DOB, CCR10, HLA-DPA1	300	47	6879	3.90298	0.606553	0.0423188	0.0370726
hsa05330:Allograft rejection	7	0.75594	0.00477167	HLA-DMA, HLA-DMB, HLA-DPB1, HLA-DRA, GZMB, HLA-DOB, HLA-DPA1	300	37	6879	4.33811	0.685731	0.0502062	0.0439823
hsa04612:Antigen processing and presentation	10	1.07991	0.00539538	CD74, HLA-DMA, CIITA, HLA-DMB, CD8B, HSPA6, HLA-DPB1, HLA-DRA, HLA-DOB, HLA-DPA1	300	76	6879	3.01711	0.729968	0.0544034	0.0476592

## Sheet: Down in Normal(CD vs UC)
Term	Count	%	PValue	Genes	List Total	Pop Hits	Pop Total	Fold Enrichment	Bonferroni	Benjamini	FDR
none
