# Supplementary material for: Development of a Machine Learning Model to Distinguish between Ulcerative Colitis and Crohn’s Disease Using RNA Sequencing Data
Source: Diagnostics (Basel). 2021 Dec 15;11(12):2365. doi: 10.3390/diagnostics11122365 (PMC8700628; doi:10.3390/diagnostics11122365)
Supplement: Supplementary file 1 [file diagnostics-11-02365-s001.zip › diagnostics-1460658-supplementary/Supplementary Table S4 (sPLS-DA genes, 2 sheets).xlsx]

## Sheet: comp1
ENTREZ ID	Title(symbol)
51104	abhydrolase domain containing 17B(ABHD17B)
1665	DEAH-box helicase 15(DHX15)
219874	olfactory receptor family 6 subfamily T member 1(OR6T1)
163	adaptor related protein complex 2 beta 1 subunit(AP2B1)
196513	decapping mRNA 1B(DCP1B)
9445	integral membrane protein 2B(ITM2B)
116039	odd-skipped related transciption factor 2(OSR2)
91752	zinc finger protein 804A(ZNF804A)
713	complement C1q B chain(C1QB)
7019	transcription factor A, mitochondrial(TFAM)
8908	glycogenin 2(GYG2)
29965	cell death inducing p53 target 1(CDIP1)
114991	zinc finger protein 618(ZNF618)
10384	butyrophilin subfamily 3 member A3(BTN3A3)
8816	DDB1 and CUL4 associated factor 5(DCAF5)
1200	tripeptidyl peptidase 1(TPP1)
4149	MYC associated factor X(MAX)
219348	placenta specific 9(PLAC9)
54811	zinc finger protein 562(ZNF562)
8543	LIM domain only 4(LMO4)

## Sheet: comp2
ENTREZ ID	Title(symbol)
221443	O-acyl-ADP-ribose deacylase 1(OARD1)
57728	WD repeat domain 19(WDR19)
4864	NPC intracellular cholesterol transporter 1(NPC1)
90121	TSR2, ribosome maturation factor(TSR2)
29066	zinc finger CCCH-type containing 7A(ZC3H7A)
6154	ribosomal protein L26(RPL26)
6156	ribosomal protein L30(RPL30)
387849	RAB15 effector protein(REP15)
5900	ral guanine nucleotide dissociation stimulator(RALGDS)
1298	collagen type IX alpha 2 chain(COL9A2)
4883	natriuretic peptide receptor 3(NPR3)
392465	glyoxalase domain containing 5(GLOD5)
3096	human immunodeficiency virus type I enhancer binding protein 1(HIVEP1)
3741	potassium voltage-gated channel subfamily A member 5(KCNA5)
54558	spermatogenesis associated 6(SPATA6)
152485	zinc finger protein 827(ZNF827)
51368	testis expressed 264(TEX264)
153770	PLAC8 like 1(PLAC8L1)
55209	SET domain containing 5(SETD5)
23600	alpha-methylacyl-CoA racemase(AMACR)
63925	zinc finger protein 335(ZNF335)
9274	BCL tumor suppressor 7C(BCL7C)
4666	nascent polypeptide-associated complex alpha subunit(NACA)
22843	protein phosphatase, Mg2+/Mn2+ dependent 1E(PPM1E)
84545	mitochondrial ribosomal protein L43(MRPL43)
79169	chromosome 1 open reading frame 35(C1orf35)
9792	SERTA domain containing 2(SERTAD2)
145482	prostaglandin reductase 2(PTGR2)
53833	interleukin 20 receptor subunit beta(IL20RB)
93643	tight junction associated protein 1(TJAP1)
56650	claudin domain containing 1(CLDND1)
56656	olfactory receptor family 2 subfamily S member 2 (gene/pseudogene)(OR2S2)
7633	zinc finger protein 79(ZNF79)
150737	tetratricopeptide repeat domain 30B(TTC30B)
3419	isocitrate dehydrogenase 3 (NAD(+)) alpha(IDH3A)
138716	ribonuclease P/MRP subunit p25 like(RPP25L)
25823	tryptase gamma 1(TPSG1)
10975	ubiquinol-cytochrome c reductase, complex III subunit XI(UQCR11)
9440	mediator complex subunit 17(MED17)
220001	von Willebrand factor C and EGF domains(VWCE)
266727	MAM domain containing glycosylphosphatidylinositol anchor 1(MDGA1)
23141	ankyrin repeat and LEM domain containing 2(ANKLE2)
441452	SPATA31 subfamily C member 1(SPATA31C1)
51690	LSM7 homolog, U6 small nuclear RNA and mRNA degradation associated(LSM7)
93034	5'-nucleotidase, cytosolic IB(NT5C1B)
65264	ubiquitin conjugating enzyme E2 Z(UBE2Z)
392307	family with sequence similarity 221 member B(FAM221B)
55672	neuroblastoma breakpoint family member 1(NBPF1)
400506	lysine rich nucleolar protein 1(KNOP1)
148479	PHD finger protein 13(PHF13)
